# Supplementary material for: Genome-wide association for milk production and female fertility traits in Canadian dairy Holstein cattle
Source: BMC Genet. 2016 Jun 10;17:75. doi: 10.1186/s12863-016-0386-1 (PMC4901445; doi:10.1186/s12863-016-0386-1)
Supplement: Additional file 3: Table S1. — Excel file describing highly significant SNPs (genome-wise FDR ≤ 5 %, FDR ≤ 1% and genome-wise Bonferroni ≤ 5 %) resulting from GWAS using single SNP regression mixed linear model for milk production (MILK), fat production (FAT), fat deviation (FATD), protein production (PROT) and protein deviation (PROTD). (XLS 518 kb) [file 12863_2016_386_MOESM3_ESM.xls]

## Sheet: Milk_production(MILK)
SNPID	Chromosome	Position	P-value (nominal)	Bonferroni_genome-wise	FDR_genome-wise
BovineHD1400000216	14	1736599	5.31e-71	3e-65	0.01		Bonferroni_genome-wise= The SNPs that are significant at 5% Bonferroni threshold
ARS-BFGL-NGS-4939	14	1801116	5.31e-71	3e-65	0.01		FDR_genome-wise 0.01= The SNPs that are significant at 1% false discovery rate (FDR) threshold
BovineHD1400000206	14	1679844	6.77e-67	4.4521e-61	0.01		FDR_genome-wise 0.05= The SNPs that are significant at 5% false discovery rate (FDR) threshold
BovineHD1400000204	14	1667797	1.19e-66	7.8054e-61	0.01		ns= not significnat
ARS-BFGL-NGS-57820	14	1651311	8.31e-66	5.46482e-60	0.01
BovineHD1400000188	14	1588879	1.72e-65	1.13076e-59	0.01
BovineHD1400000199	14	1638045	1.72e-65	1.13076e-59	0.01
BovineHD1400000200	14	1640406	1.72e-65	1.13076e-59	0.01
BovineHD1400000275	14	2019390	3.38e-62	2.22656e-56	0.01
BovineHD1400000281	14	2046297	3.38e-62	2.22656e-56	0.01
ARS-BFGL-NGS-107379	14	2054457	2.14e-54	1.40489e-48	0.01
BovineHD1400000282	14	2051225	7.61e-54	5.0076e-48	0.01
BovineHD1400000283	14	2057629	7.61e-54	5.0076e-48	0.01
BovineHD1400000285	14	2066638	7.61e-54	5.0076e-48	0.01
BovineHD1400000286	14	2069181	7.61e-54	5.0076e-48	0.01
BovineHD1400000287	14	2076458	7.61e-54	5.0076e-48	0.01
BovineHD1400000290	14	2089613	7.61e-54	5.0076e-48	0.01
BovineHD1400000262	14	1967325	1.03e-52	6.79265e-47	0.01
Hapmap30383-BTC-005848	14	1489496	1.55e-39	1.01698e-33	0.01
BovineHD1400000324	14	2257386	2.24e-33	1.47388e-27	0.01
BovineHD1400000443	14	2758369	1.9e-31	1.24838e-25	0.01
BovineHD1400000207	14	1683767	7.98e-31	5.2538e-25	0.01
ARS-BFGL-NGS-94706	14	1696470	9.84e-30	6.4734e-24	0.01
BovineHD4100010518	14	1672047	2.71e-29	1.7836e-23	0.01
BovineHD1400000205	14	1672913	2.71e-29	1.7836e-23	0.01
ARS-BFGL-NGS-34135	14	1675278	3.42e-29	2.25069e-23	0.01
BovineHD1400000326	14	2273502	7.58e-26	4.98504e-20	0.01
BovineHD1400000300	14	2147133	3.2e-25	2.10453e-19	0.01
BovineHD1400000482	14	2940147	7.95e-25	5.22901e-19	0.01
BovineHD1400000463	14	2875999	9.6e-25	6.31433e-19	0.01
BovineHD1400000464	14	2883623	9.6e-25	6.31433e-19	0.01
BovineHD1400000465	14	2885790	9.6e-25	6.31433e-19	0.01
BovineHD1400000467	14	2898515	9.6e-25	6.31433e-19	0.01
BovineHD1400000468	14	2901016	9.6e-25	6.31433e-19	0.01
BovineHD1400000469	14	2902668	9.6e-25	6.31433e-19	0.01
BovineHD1400000470	14	2904752	9.6e-25	6.31433e-19	0.01
ARS-BFGL-NGS-18858	14	2909929	9.6e-25	6.31433e-19	0.01
BovineHD1400000471	14	2910531	9.6e-25	6.31433e-19	0.01
BovineHD1400000288	14	2084067	3.8e-23	2.50166e-17	0.01
BovineHD1400000243	14	1868636	4.58e-23	3.01637e-17	0.01
BovineHD1400000246	14	1880378	4.58e-23	3.01637e-17	0.01
BovineHD1400000249	14	1892559	4.58e-23	3.01637e-17	0.01
BovineHD1400000462	14	2857000	7.5e-23	4.93179e-17	0.01
BovineHD1400024339	14	1308359	2.04e-22	1.34556e-16	0.01
BovineHD1400000457	14	2833552	6.09e-22	4.00784e-16	0.01
BTA-34956-no-rs	14	1514056	9.44e-22	6.21403e-16	0.01
BovineHD1400000167	14	1493001	1.1e-21	7.26186e-16	0.01
BovineHD4100010510	14	1494482	1.1e-21	7.26186e-16	0.01
BovineHD4100010511	14	1497296	1.1e-21	7.26186e-16	0.01
BovineHD1400000170	14	1504519	1.1e-21	7.26186e-16	0.01
BovineHD4100010512	14	1509091	1.1e-21	7.26186e-16	0.01
BovineHD1400000172	14	1514738	1.29e-21	8.4765e-16	0.01
BovineHD4100010513	14	1516428	1.29e-21	8.4765e-16	0.01
BovineHD1400000173	14	1517553	1.29e-21	8.4765e-16	0.01
BovineHD4100010514	14	1518492	1.29e-21	8.4765e-16	0.01
BovineHD1400000174	14	1522098	1.29e-21	8.4765e-16	0.01
BovineHD4100010515	14	1524573	1.29e-21	8.4765e-16	0.01
BovineHD4100010516	14	1527842	1.29e-21	8.4765e-16	0.01
BovineHD4100010517	14	1529914	1.29e-21	8.4765e-16	0.01
BovineHD1400000166	14	1487447	1.63e-21	1.07271e-15	0.01
BovineHD1400000164	14	1486102	2.13e-21	1.39868e-15	0.01
BovineHD1400000165	14	1486682	2.13e-21	1.39868e-15	0.01
BovineHD1400000239	14	1855090	3.02e-21	1.98805e-15	0.01
BovineHD1400000241	14	1861799	3.02e-21	1.98805e-15	0.01
BovineHD1400000445	14	2763040	1.43e-20	9.39466e-15	0.01
BovineHD1400000446	14	2763621	1.43e-20	9.39466e-15	0.01
BovineHD1400000442	14	2756339	1.64e-20	1.07597e-14	0.01
BovineHD1400000143	14	1427669	5.03e-20	3.31279e-14	0.01
BovineHD4100010545	14	2530056	6.37e-20	4.19359e-14	0.01
Hapmap30086-BTC-002066	14	2524432	7.61e-20	5.0091e-14	0.01
UA-IFASA-6878	14	2002873	1.04e-19	6.85852e-14	0.01
BovineHD1400000271	14	2002126	1.17e-19	7.70725e-14	0.01
BovineHD1400000187	14	1585385	2.26e-19	1.48384e-13	0.01
BovineHD1400000251	14	1911696	2.43e-19	1.59877e-13	0.01
Hapmap52798-ss46526455	14	1923292	2.43e-19	1.59877e-13	0.01
BovineHD1400000256	14	1943598	2.43e-19	1.59877e-13	0.01
BovineHD1400000480	14	2936478	2.93e-19	1.93027e-13	0.01
BovineHD1400000145	14	1429389	1.73e-18	1.14053e-12	0.01
BovineHD1400000152	14	1439476	1.73e-18	1.14053e-12	0.01
BovineHD1400000397	14	2546847	2.2e-18	1.4465e-12	0.01
BovineHD1400000429	14	2676321	2.38e-18	1.56647e-12	0.01
BovineHD4100010506	14	1442028	2.48e-18	1.63078e-12	0.01
BovineHD1400000154	14	1444759	2.48e-18	1.63078e-12	0.01
BovineHD4100010508	14	1466678	2.63e-18	1.7326e-12	0.01
BovineHD1400000158	14	1468693	2.63e-18	1.7326e-12	0.01
BovineHD4100010509	14	1480260	2.63e-18	1.7326e-12	0.01
Hapmap30381-BTC-005750	14	1463676	3.48e-18	2.28776e-12	0.01
BovineHD1400000159	14	1469162	5.03e-18	3.30912e-12	0.01
Hapmap30374-BTC-002159	14	2468020	7.02e-18	4.62077e-12	0.01
BovineHD4100010539	14	2462143	2.29e-17	1.50455e-11	0.01
BovineHD1400000400	14	2568452	2.89e-17	1.89995e-11	0.01
BovineHD1400000331	14	2306572	8.62e-17	5.67131e-11	0.01
BovineHD4100010528	14	2230450	1.16e-16	7.61711e-11	0.01
BovineHD4100010529	14	2233835	1.16e-16	7.61711e-11	0.01
BovineHD1400000341	14	2342883	1.3e-16	8.57145e-11	0.01
BovineHD1400000358	14	2395671	1.35e-16	8.86189e-11	0.01
BovineHD4100010534	14	2398876	1.35e-16	8.86189e-11	0.01
BovineHD4100010536	14	2420538	1.35e-16	8.86189e-11	0.01
BovineHD4100010538	14	2439582	1.35e-16	8.86189e-11	0.01
BovineHD4100010547	14	2550078	1.39e-16	9.11929e-11	0.01
Hapmap30646-BTC-002054	14	2553525	1.39e-16	9.11929e-11	0.01
Hapmap24715-BTC-001973	14	2239085	1.96e-16	1.28973e-10	0.01
BovineHD4100010527	14	2227613	1.25e-15	8.2493e-10	0.01
BovineHD4100010548	14	2566015	6.99e-15	4.60155e-09	0.01
BovineHD1400000399	14	2567022	6.99e-15	4.60155e-09	0.01
BovineHD1400000398	14	2564913	7.01e-15	4.6113e-09	0.01
BovineHD1400000301	14	2150825	9.8e-15	6.44951e-09	0.01
BovineHD1400000616	14	3371507	1.09e-14	7.18211e-09	0.01
BovineHD4100010523	14	2198215	1.61e-14	1.06166e-08	0.01
BovineHD1400000389	14	2518104	1.81e-14	1.1883e-08	0.01
BovineHD1400000603	14	3328173	2.21e-14	1.45412e-08	0.01
BovineHD1400000604	14	3329319	2.21e-14	1.45412e-08	0.01
BovineHD1400000609	14	3348277	2.21e-14	1.45412e-08	0.01
BovineHD1400000610	14	3349227	2.21e-14	1.45412e-08	0.01
BovineHD1400000277	14	2027812	4.66e-14	3.0631e-08	0.01
BTA-35941-no-rs	14	2276443	5.56e-14	3.66131e-08	0.01
ARS-BFGL-NGS-103064	14	2754909	2.59e-13	1.70297e-07	0.01
BovineHD1400000441	14	2755467	2.59e-13	1.70297e-07	0.01
BovineHD1400000447	14	2764862	2.59e-13	1.70297e-07	0.01
BovineHD1400000414	14	2597718	4.15e-13	2.73289e-07	0.01
Hapmap36620-SCAFFOLD50018_7571	14	3297177	7.21e-13	4.74307e-07	0.01
BovineHD1400024350	14	3048650	1.1e-12	7.23837e-07	0.01
BovineHD1400000595	14	3306676	1.4e-12	9.21832e-07	0.01
BovineHD1400000598	14	3314611	1.4e-12	9.21832e-07	0.01
BovineHD1400000601	14	3323455	1.4e-12	9.21832e-07	0.01
BovineHD1400000608	14	3343809	1.4e-12	9.21832e-07	0.01
BovineHD1400000416	14	2603935	1.59e-12	1.04911e-06	0.01
BovineHD1400000453	14	2802526	1.83e-12	1.20483e-06	0.01
BovineHD1400000139	14	1410699	2.22e-12	1.46093e-06	0.01
BovineHD1400000273	14	2006872	7.76e-12	5.10813e-06	0.01
BovineHD1400000258	14	1949077	9.42e-12	6.19907e-06	0.01
BovineHD1400000259	14	1951389	9.42e-12	6.19907e-06	0.01
ARS-BFGL-NGS-71749	14	1954317	9.42e-12	6.19907e-06	0.01
BovineHD4100010520	14	2118405	1.24e-11	8.17587e-06	0.01
BovineHD1400000267	14	1988704	1.58e-11	1.04268e-05	0.01
BovineHD1400000270	14	1999406	1.58e-11	1.04268e-05	0.01
BovineHD1400000261	14	1962021	1.87e-11	1.23281e-05	0.01
ARS-BFGL-NGS-18365	14	2117455	1.93e-11	1.2708e-05	0.01
BovineHD1400000299	14	2132257	1.93e-11	1.2708e-05	0.01
BovineHD4100010522	14	2139958	1.93e-11	1.2708e-05	0.01
BovineHD1400000594	14	3303340	2.54e-11	1.66853e-05	0.01
BovineHD1400000617	14	3376224	3.79e-10	0.000249081	0.01
BovineHD4100010521	14	2135276	4.08e-10	0.000268375	0.01
ARS-BFGL-NGS-3122	14	2721633	4.83e-10	0.000317555	0.01
BovineHD1400000572	14	3224855	5.45e-10	0.000358827	0.01
BovineHD1400000435	14	2709553	8.39e-10	0.000552183	0.01
BovineHD1400000434	14	2707911	1.1e-09	0.000724068	0.01
ARS-BFGL-NGS-59769	14	3006509	2.43e-09	0.00159586	0.01
BovineHD1400000427	14	2673388	2.58e-09	0.00169553	0.01
Hapmap29758-BTC-003619	14	2674264	2.58e-09	0.00169553	0.01
BovineHD4100010543	14	2503148	3.7e-09	0.00243677	0.01
BovineHD1400000319	14	2219371	4.42e-09	0.00290955	0.01
BovineHD4100010541	14	2480131	5.23e-09	0.00344427	0.01
BovineHD4100010540	14	2471822	1.48e-08	0.00976826	0.01
BovineHD1400000372	14	2472363	1.48e-08	0.00976826	0.01
BovineHD1400000760	14	3759411	1.8e-08	0.0118715	0.01
BovineHD1400000951	14	4357192	2.17e-08	0.0142529	0.01
BovineHD1400000420	14	2625668	3.15e-08	0.0207027	0.01
BovineHD1400024037	14	2929775	3.61e-08	0.0237259	0.01
BovineHD1400000954	14	4360346	3.63e-08	0.0239061	0.01
BovineHD1400000955	14	4361187	3.63e-08	0.0239061	0.01
BovineHD1400000958	14	4364109	3.63e-08	0.0239061	0.01
ARS-BFGL-NGS-100480	14	4364952	3.63e-08	0.0239061	0.01
BovineHD1400000959	14	4365736	3.63e-08	0.0239061	0.01
BovineHD1400000960	14	4366846	3.63e-08	0.0239061	0.01
BovineHD1400000961	14	4369830	3.63e-08	0.0239061	0.01
BovineHD1400000337	14	2328943	3.76e-08	0.0247571	0.01
BovineHD1400000430	14	2685708	4.8e-08	0.0315605	0.01
ARS-BFGL-NGS-26520	14	2386688	4.82e-08	0.0317249	0.01
BovineHD1400000473	14	2915391	5.66e-08	0.0372203	0.01
BovineHD1400019000	14	68055152	7.26e-08	0.0477941	0.01
BovineHD1400018987	14	67997855	7.79e-08	0.0512426	0.01
BovineHD1400018989	14	68021751	7.79e-08	0.0512426	0.01
BovineHD1400003084	14	10926164	1.03e-07	ns	0.01
BovineHD1400000431	14	2687428	1.15e-07	ns	0.01
BovineHD1400000474	14	2916658	1.7e-07	ns	0.01
BovineHD1400024034	14	1260498	1.74e-07	ns	0.01
ARS-BFGL-NGS-12338	14	71184631	1.85e-07	ns	0.01
BovineHD1400000418	14	2614504	1.98e-07	ns	0.01
BovineHD4100010552	14	2619714	1.98e-07	ns	0.01
BovineHD1400000485	14	2947862	2.1e-07	ns	0.01
BovineHD1400000487	14	2952832	2.1e-07	ns	0.01
BovineHD1400000489	14	2959222	2.1e-07	ns	0.01
BovineHD4100010553	14	2626726	2.34e-07	ns	0.01
BovineHD1400000488	14	2958030	3.66e-07	ns	0.01
BovineHD0500024954	5	87930363	3.82e-07	ns	0.01
BovineHD1400019655	14	69951867	5.11e-07	ns	0.01
BovineHD1400024160	14	69954982	5.11e-07	ns	0.01
BovineHD1400019659	14	69962282	5.11e-07	ns	0.01
BTA-35387-no-rs	14	69965123	5.11e-07	ns	0.01
BovineHD1400019678	14	70020028	5.11e-07	ns	0.01
BovineHD1400000809	14	3942818	5.5e-07	ns	0.01
BovineHD0500025150	5	88713707	5.77e-07	ns	0.01
BovineHD1500015575	15	53993070	6.38e-07	ns	0.01
BovineHD1500015577	15	54005235	6.38e-07	ns	0.01
BovineHD1500015579	15	54018173	6.38e-07	ns	0.01
ARS-BFGL-NGS-101653	14	2319504	7.39e-07	ns	0.01
BovineHD1400000787	14	3860629	9.67e-07	ns	0.01
BovineHD1400000788	14	3866447	9.67e-07	ns	0.01
BovineHD2000009066	20	31440004	9.68e-07	ns	0.01
BovineHD2000009067	20	31440760	9.68e-07	ns	0.01
ARS-BFGL-BAC-8730	14	7926827	1.3e-06	ns	0.01
BovineHD1400000654	14	3464083	1.43e-06	ns	0.01
BovineHD1400000655	14	3464687	1.43e-06	ns	0.01
ARS-BFGL-NGS-4613	15	54170684	1.63e-06	ns	0.01
BovineHD0500025181	5	88795885	1.75e-06	ns	0.01
BovineHD1400000818	14	3988584	2.06e-06	ns	0.01
BovineHD1400000826	14	4010731	2.06e-06	ns	0.01
BovineHD4100010561	14	3466009	2.37e-06	ns	0.01
BovineHD1400019634	14	69890969	2.45e-06	ns	0.01
Hapmap25065-BTA-147272	23	51280200	2.66e-06	ns	0.01
BovineHD1400001400	14	5494134	2.77e-06	ns	0.01
ARS-BFGL-NGS-115947	14	5494654	2.77e-06	ns	0.01
BovineHD4100004937	6	48146279	2.89e-06	ns	0.01
BovineHD1500015607	15	54098847	3.02e-06	ns	0.01
BovineHD1400000842	14	4070255	3.06e-06	ns	0.01
BovineHD1400000843	14	4075392	3.06e-06	ns	0.01
BovineHD1400000848	14	4082053	3.06e-06	ns	0.01
BovineHD1400000851	14	4091361	3.06e-06	ns	0.01
BovineHD1400000855	14	4094826	3.06e-06	ns	0.01
BovineHD2800004974	28	17995544	3.49e-06	ns	0.01
BovineHD1900003840	19	14465263	3.95e-06	ns	0.05
BovineHD1400000835	14	4044390	4e-06	ns	0.05
BovineHD1400000840	14	4057871	4e-06	ns	0.05
BovineHD1400000841	14	4059863	4e-06	ns	0.05
BovineHD4100010600	14	4063397	4e-06	ns	0.05
BovineHD4100010603	14	4100475	4.01e-06	ns	0.05
ARS-BFGL-NGS-22111	14	4103850	4.01e-06	ns	0.05
UA-IFASA-7269	14	4127413	4.01e-06	ns	0.05
BovineHD1400000833	14	4041251	4.11e-06	ns	0.05
UA-IFASA-6753	14	13432581	4.43e-06	ns	0.05
ARS-BFGL-NGS-77195	14	13468736	4.43e-06	ns	0.05
BovineHD0500035216	5	120596847	4.62e-06	ns	0.05
BovineHD2800004972	28	17987088	4.84e-06	ns	0.05
BovineHD1500016768	15	58025923	5.6e-06	ns	0.05
BovineHD0900014431	9	52351567	6.23e-06	ns	0.05
BovineHD0900014432	9	52352425	6.23e-06	ns	0.05
BovineHD0900014433	9	52353122	6.23e-06	ns	0.05
BovineHD0600013200	6	48158527	6.27e-06	ns	0.05
BovineHD2000008408	20	28410345	6.47e-06	ns	0.05
BovineHD1500016767	15	58025340	6.6e-06	ns	0.05
BovineHD1500016769	15	58026574	6.6e-06	ns	0.05
BovineHD1500011669	15	42120154	6.61e-06	ns	0.05
BovineHD0900014430	9	52350552	6.74e-06	ns	0.05
BovineHD0500025189	5	88830128	7.41e-06	ns	0.05
BovineHD1400000132	14	1379063	7.62e-06	ns	0.05
BovineHD1900003834	19	14439898	8.11e-06	ns	0.05
BovineHD1900003835	19	14448451	8.11e-06	ns	0.05
BovineHD1900003836	19	14451510	8.11e-06	ns	0.05
Hapmap26072-BTC-065132	14	4149375	8.3e-06	ns	0.05
BovineHD1900002344	19	8530912	8.77e-06	ns	0.05
BovineHD1900002352	19	8542863	8.77e-06	ns	0.05
BovineHD2800005096	28	18590653	8.79e-06	ns	0.05
BovineHD2800005097	28	18592289	8.79e-06	ns	0.05
BovineHD1500016713	15	57861914	9.86e-06	ns	0.05
BovineHD2000009279	20	32221903	1.01e-05	ns	0.05
BovineHD2000009280	20	32223776	1.01e-05	ns	0.05
BovineHD2000009282	20	32230322	1.01e-05	ns	0.05
BTA-122365-no-rs	23	49762070	1.02e-05	ns	0.05
BovineHD1400017707	14	63811066	1.04e-05	ns	0.05
BovineHD2000009046	20	31354904	1.2e-05	ns	0.05
BovineHD2000008284	20	28033517	1.21e-05	ns	0.05
ARS-BFGL-NGS-10010	5	108450743	1.39e-05	ns	0.05
BovineHD4100010214	13	51677199	1.41e-05	ns	0.05
BovineHD4100010649	14	4706738	1.57e-05	ns	0.05
BovineHD1400018582	14	66468090	1.59e-05	ns	0.05
BovineHD1900002859	19	10498223	1.63e-05	ns	0.05
BovineHD2000009033	20	31309672	1.66e-05	ns	0.05
BovineHD2000009039	20	31319758	1.66e-05	ns	0.05
BovineHD2000009041	20	31328589	1.66e-05	ns	0.05
BovineHD2000009042	20	31330728	1.66e-05	ns	0.05
BovineHD2000009044	20	31341534	1.66e-05	ns	0.05
ARS-BFGL-NGS-107234	15	53166998	1.7e-05	ns	0.05
BovineHD1500015413	15	53383971	1.7e-05	ns	0.05
BovineHD0500026580	5	93654729	1.72e-05	ns	0.05
BovineHD4100016309	23	50457026	1.73e-05	ns	0.05
BovineHD2300014709	23	50462108	1.73e-05	ns	0.05
BovineHD2300014713	23	50485257	1.73e-05	ns	0.05
BovineHD0500026579	5	93653605	1.77e-05	ns	0.05
BovineHD0500026581	5	93656854	1.77e-05	ns	0.05
BovineHD0900014425	9	52338179	1.86e-05	ns	0.05
BovineHD1900002406	19	8653925	1.89e-05	ns	0.05
BovineHD1400001476	14	5647605	1.93e-05	ns	0.05
BovineHD1900001983	19	7475496	1.99e-05	ns	0.05
BovineHD1100020332	11	70967331	2.13e-05	ns	0.05
BovineHD1400018381	14	65741830	2.14e-05	ns	0.05
BTA-78636-no-rs	7	40552365	2.18e-05	ns	0.05
BovineHD2400009953	24	36265289	2.34e-05	ns	0.05
BovineHD1400003159	14	11149881	2.37e-05	ns	0.05
BovineHD0400014002	4	50696612	2.38e-05	ns	0.05
BovineHD2300014712	23	50478385	2.41e-05	ns	0.05
BovineHD1700002497	17	8842592	2.42e-05	ns	0.05

## Sheet: Fat_production(FAT)
SNPID	Chromosome	Position	P-value (nominal)	Bonferroni_genome-wise	FDR_genome-wise
BovineHD1400000216	14	1736599	9.03137e-142	5e-136	0.01
ARS-BFGL-NGS-4939	14	1801116	9.03137e-142	5e-136	0.01
BovineHD1400000206	14	1679844	3.40787e-135	2.05186e-129	0.01
BovineHD1400000204	14	1667797	1.24997e-134	7.52601e-129	0.01
ARS-BFGL-NGS-57820	14	1651311	1.52272e-125	9.16822e-120	0.01
BovineHD1400000188	14	1588879	1.93902e-125	1.16747e-119	0.01
BovineHD1400000199	14	1638045	1.93902e-125	1.16747e-119	0.01
BovineHD1400000200	14	1640406	1.93902e-125	1.16747e-119	0.01
BovineHD1400000275	14	2019390	8.9271e-118	5.37496e-112	0.01
BovineHD1400000281	14	2046297	8.9271e-118	5.37496e-112	0.01
ARS-BFGL-NGS-107379	14	2054457	1.09263e-96	6.57867e-91	0.01
BovineHD1400000262	14	1967325	7.69944e-96	4.63579e-90	0.01
BovineHD1400000282	14	2051225	3.30952e-92	1.99265e-86	0.01
BovineHD1400000283	14	2057629	3.30952e-92	1.99265e-86	0.01
BovineHD1400000285	14	2066638	3.30952e-92	1.99265e-86	0.01
BovineHD1400000286	14	2069181	3.30952e-92	1.99265e-86	0.01
BovineHD1400000287	14	2076458	3.30952e-92	1.99265e-86	0.01
BovineHD1400000290	14	2089613	3.30952e-92	1.99265e-86	0.01
BovineHD1400000243	14	1868636	1.59126e-68	9.5809e-63	0.01
BovineHD1400000246	14	1880378	1.59126e-68	9.5809e-63	0.01
BovineHD1400000249	14	1892559	1.59126e-68	9.5809e-63	0.01
BovineHD1400000324	14	2257386	7.92421e-67	4.77113e-61	0.01
BovineHD1400000271	14	2002126	2.39419e-66	1.44153e-60	0.01
UA-IFASA-6878	14	2002873	3.16054e-65	1.90295e-59	0.01
BovineHD1400000251	14	1911696	2.03145e-55	1.22313e-49	0.01
Hapmap52798-ss46526455	14	1923292	2.03145e-55	1.22313e-49	0.01
BovineHD1400000256	14	1943598	2.03145e-55	1.22313e-49	0.01
BovineHD1400000239	14	1855090	3.47932e-55	2.09488e-49	0.01
BovineHD1400000241	14	1861799	3.47932e-55	2.09488e-49	0.01
Hapmap30383-BTC-005848	14	1489496	6.23184e-54	3.75216e-48	0.01
BovineHD1400000300	14	2147133	1.1652e-50	7.01561e-45	0.01
ARS-BFGL-NGS-18365	14	2117455	6.99041e-45	4.20889e-39	0.01
BovineHD1400000299	14	2132257	6.99041e-45	4.20889e-39	0.01
BovineHD4100010522	14	2139958	6.99041e-45	4.20889e-39	0.01
BovineHD1400000301	14	2150825	4.74376e-43	2.85619e-37	0.01
BovineHD1400000462	14	2857000	1.13202e-42	6.81584e-37	0.01
BovineHD4100010523	14	2198215	1.51155e-42	9.10097e-37	0.01
BovineHD1400000443	14	2758369	1.67837e-40	1.01054e-34	0.01
ARS-BFGL-NGS-34135	14	1675278	3.13741e-38	1.88902e-32	0.01
BovineHD1400000457	14	2833552	3.42034e-38	2.05937e-32	0.01
BovineHD4100010521	14	2135276	6.23062e-38	3.75143e-32	0.01
BovineHD4100010518	14	1672047	2.58218e-35	1.55472e-29	0.01
BovineHD1400000205	14	1672913	2.58218e-35	1.55472e-29	0.01
BovineHD1400000616	14	3371507	3.37587e-35	2.03259e-29	0.01
BovineHD1400000482	14	2940147	5.2128e-35	3.1386e-29	0.01
BovineHD1400000207	14	1683767	5.29531e-35	3.18828e-29	0.01
ARS-BFGL-NGS-94706	14	1696470	1.00479e-34	6.04979e-29	0.01
BovineHD4100010520	14	2118405	1.3777e-33	8.29506e-28	0.01
BovineHD1400000326	14	2273502	4.31643e-33	2.5989e-27	0.01
BovineHD4100010545	14	2530056	7.21747e-33	4.3456e-27	0.01
Hapmap30086-BTC-002066	14	2524432	2.39329e-32	1.44099e-26	0.01
BovineHD1400000463	14	2875999	5.6741e-31	3.41635e-25	0.01
BovineHD1400000464	14	2883623	5.6741e-31	3.41635e-25	0.01
BovineHD1400000465	14	2885790	5.6741e-31	3.41635e-25	0.01
BovineHD1400000467	14	2898515	5.6741e-31	3.41635e-25	0.01
BovineHD1400000468	14	2901016	5.6741e-31	3.41635e-25	0.01
BovineHD1400000469	14	2902668	5.6741e-31	3.41635e-25	0.01
BovineHD1400000470	14	2904752	5.6741e-31	3.41635e-25	0.01
ARS-BFGL-NGS-18858	14	2909929	5.6741e-31	3.41635e-25	0.01
BovineHD1400000471	14	2910531	5.6741e-31	3.41635e-25	0.01
BovineHD1400000400	14	2568452	1.92177e-30	1.15709e-24	0.01
BovineHD1400000572	14	3224855	3.23725e-30	1.94913e-24	0.01
BovineHD1400000341	14	2342883	6.40567e-29	3.85682e-23	0.01
BovineHD1400000358	14	2395671	2.37335e-28	1.42898e-22	0.01
BovineHD4100010534	14	2398876	2.37335e-28	1.42898e-22	0.01
BovineHD4100010536	14	2420538	2.37335e-28	1.42898e-22	0.01
BovineHD4100010538	14	2439582	2.37335e-28	1.42898e-22	0.01
BovineHD1400000288	14	2084067	3.40977e-28	2.05301e-22	0.01
BovineHD1400000331	14	2306572	1.83765e-27	1.10644e-21	0.01
BovineHD1400024339	14	1308359	3.68588e-27	2.21925e-21	0.01
BTA-35941-no-rs	14	2276443	1.51875e-26	9.14432e-21	0.01
ARS-BFGL-NGS-59769	14	3006509	3.17061e-26	1.90901e-20	0.01
BovineHD1400000954	14	4360346	4.05216e-26	2.43979e-20	0.01
BovineHD1400000955	14	4361187	4.05216e-26	2.43979e-20	0.01
BovineHD1400000958	14	4364109	4.05216e-26	2.43979e-20	0.01
ARS-BFGL-NGS-100480	14	4364952	4.05216e-26	2.43979e-20	0.01
BovineHD1400000959	14	4365736	4.05216e-26	2.43979e-20	0.01
BovineHD1400000960	14	4366846	4.05216e-26	2.43979e-20	0.01
BovineHD1400000961	14	4369830	4.05216e-26	2.43979e-20	0.01
BovineHD1400000617	14	3376224	6.46311e-26	3.89141e-20	0.01
BovineHD4100010527	14	2227613	1.22034e-25	7.34761e-20	0.01
BovineHD1400000951	14	4357192	2.19741e-25	1.32305e-19	0.01
Hapmap30374-BTC-002159	14	2468020	6.28228e-25	3.78253e-19	0.01
BovineHD1400000603	14	3328173	1.46834e-24	8.8408e-19	0.01
BovineHD1400000604	14	3329319	1.46834e-24	8.8408e-19	0.01
BovineHD1400000609	14	3348277	1.46834e-24	8.8408e-19	0.01
BovineHD1400000610	14	3349227	1.46834e-24	8.8408e-19	0.01
BovineHD4100010539	14	2462143	1.68402e-23	1.01394e-17	0.01
BovineHD1400000397	14	2546847	1.7292e-23	1.04114e-17	0.01
Hapmap24715-BTC-001973	14	2239085	3.2126e-23	1.93429e-17	0.01
BovineHD1400001400	14	5494134	6.43632e-23	3.87528e-17	0.01
ARS-BFGL-NGS-115947	14	5494654	6.43632e-23	3.87528e-17	0.01
BovineHD1400000595	14	3306676	1.05251e-22	6.33711e-17	0.01
BovineHD1400000598	14	3314611	1.05251e-22	6.33711e-17	0.01
BovineHD1400000601	14	3323455	1.05251e-22	6.33711e-17	0.01
BovineHD1400000608	14	3343809	1.05251e-22	6.33711e-17	0.01
BovineHD1400001233	14	5098835	1.78895e-21	1.07712e-15	0.01
BovineHD1400024350	14	3048650	3.62345e-21	2.18166e-15	0.01
BovineHD4100010528	14	2230450	6.69357e-21	4.03017e-15	0.01
BovineHD4100010529	14	2233835	6.69357e-21	4.03017e-15	0.01
BovineHD1400000445	14	2763040	1.19697e-20	7.2069e-15	0.01
BovineHD1400000446	14	2763621	1.19697e-20	7.2069e-15	0.01
BovineHD1400000442	14	2756339	8.12666e-20	4.89302e-14	0.01
BovineHD4100010547	14	2550078	9.6167e-20	5.79017e-14	0.01
Hapmap30646-BTC-002054	14	2553525	9.6167e-20	5.79017e-14	0.01
BovineHD1400000389	14	2518104	5.90339e-19	3.5544e-13	0.01
BovineHD1400024038	14	3965017	9.61007e-19	5.78618e-13	0.01
BovineHD1400000823	14	4003541	9.61007e-19	5.78618e-13	0.01
BovineHD0500026662	5	93945655	1.17396e-18	7.06835e-13	0.01
Hapmap36620-SCAFFOLD50018_7571	14	3297177	2.37907e-18	1.43243e-12	0.01
UA-IFASA-5306	14	4468478	3.36059e-18	2.02339e-12	0.01
BovineHD0500026666	5	93951066	6.09415e-18	3.66926e-12	0.01
BovineHD0500026668	5	93953806	6.09415e-18	3.66926e-12	0.01
BovineHD1400001476	14	5647605	8.51174e-18	5.12488e-12	0.01
BovineHD1400001465	14	5635050	1.06174e-17	6.39268e-12	0.01
BovineHD1400000787	14	3860629	2.19682e-17	1.32269e-11	0.01
BovineHD1400000788	14	3866447	2.19682e-17	1.32269e-11	0.01
BovineHD1400001193	14	5016603	3.23594e-17	1.94834e-11	0.01
BovineHD1400001194	14	5017293	3.23594e-17	1.94834e-11	0.01
BovineHD1400000594	14	3303340	4.96989e-17	2.99235e-11	0.01
BovineHD1400024352	14	3230326	5.61554e-17	3.38109e-11	0.01
BovineHD1400000576	14	3237533	5.61554e-17	3.38109e-11	0.01
BovineHD1400000577	14	3239902	5.61554e-17	3.38109e-11	0.01
BovineHD1400000398	14	2564913	7.15176e-17	4.30604e-11	0.01
BovineHD4100010548	14	2566015	8.70516e-17	5.24133e-11	0.01
BovineHD1400000399	14	2567022	8.70516e-17	5.24133e-11	0.01
BovineHD1400001469	14	5639122	9.03162e-17	5.43789e-11	0.01
BovineHD4100010508	14	1466678	1.75313e-16	1.05555e-10	0.01
BovineHD1400000158	14	1468693	1.75313e-16	1.05555e-10	0.01
BovineHD4100010509	14	1480260	1.75313e-16	1.05555e-10	0.01
Hapmap30381-BTC-005750	14	1463676	2.2127e-16	1.33226e-10	0.01
BovineHD1400000870	14	4136087	2.21516e-16	1.33374e-10	0.01
BovineHD1400000872	14	4140026	2.21516e-16	1.33374e-10	0.01
BovineHD1400000874	14	4141068	2.21516e-16	1.33374e-10	0.01
BovineHD1400000579	14	3247912	2.42084e-16	1.45758e-10	0.01
BovineHD1400000159	14	1469162	3.01194e-16	1.81347e-10	0.01
Hapmap22692-BTC-068210	14	4767039	4.18312e-16	2.51864e-10	0.01
BovineHD1400000973	14	4410441	4.98608e-16	3.00209e-10	0.01
BovineHD1400000480	14	2936478	5.07067e-16	3.05303e-10	0.01
ARS-BFGL-NGS-67477	14	3275592	5.27297e-16	3.17483e-10	0.01
BovineHD1400000590	14	3279825	5.27297e-16	3.17483e-10	0.01
BovineHD4100010658	14	4757517	6.0601e-16	3.64876e-10	0.01
BovineHD4100010659	14	4759721	6.0601e-16	3.64876e-10	0.01
ARS-BFGL-NGS-56327	14	4336714	1.08738e-15	6.54706e-10	0.01
BovineHD1400000592	14	3293946	1.34479e-15	8.09691e-10	0.01
ARS-BFGL-NGS-85419	14	3243897	1.97657e-15	1.19008e-09	0.01
BovineHD1400001092	14	4721245	2.15802e-15	1.29933e-09	0.01
BovineHD1400001093	14	4722929	2.15802e-15	1.29933e-09	0.01
BovineHD1400001097	14	4731420	2.15802e-15	1.29933e-09	0.01
BovineHD4100010651	14	4732795	2.15802e-15	1.29933e-09	0.01
BovineHD1400001098	14	4739737	2.15802e-15	1.29933e-09	0.01
BovineHD4100010656	14	4747807	2.15802e-15	1.29933e-09	0.01
BovineHD4100010657	14	4754604	2.15802e-15	1.29933e-09	0.01
BovineHD1400001100	14	4761549	2.15802e-15	1.29933e-09	0.01
BovineHD1400000942	14	4334482	2.75151e-15	1.65667e-09	0.01
BovineHD1400000956	14	4362203	2.75909e-15	1.66123e-09	0.01
BovineHD1400000957	14	4363525	2.75909e-15	1.66123e-09	0.01
BovineHD1400000964	14	4379322	2.75909e-15	1.66123e-09	0.01
BovineHD1400001094	14	4723595	3.31021e-15	1.99306e-09	0.01
Hapmap23302-BTC-052123	14	4848750	3.38293e-15	2.03685e-09	0.01
ARS-BFGL-NGS-103064	14	2754909	6.68524e-15	4.02515e-09	0.01
BovineHD1400000441	14	2755467	6.68524e-15	4.02515e-09	0.01
BovineHD1400000447	14	2764862	6.68524e-15	4.02515e-09	0.01
BovineHD1400001224	14	5079519	1.88775e-14	1.1366e-08	0.01
BovineHD1400001226	14	5084852	1.88775e-14	1.1366e-08	0.01
BovineHD1400001231	14	5094588	1.88775e-14	1.1366e-08	0.01
BovineHD1400001232	14	5095604	1.88775e-14	1.1366e-08	0.01
BovineHD1400000414	14	2597718	2.55059e-14	1.5357e-08	0.01
BovineHD1400001219	14	5058551	2.66215e-14	1.60287e-08	0.01
BovineHD4100010674	14	5059121	2.66215e-14	1.60287e-08	0.01
UA-IFASA-6329	14	5096531	2.95762e-14	1.78077e-08	0.01
BovineHD1400000453	14	2802526	3.68103e-14	2.21633e-08	0.01
BovineHD1400000420	14	2625668	4.63853e-14	2.79284e-08	0.01
BovineHD1400001195	14	5018279	4.72576e-14	2.84536e-08	0.01
BovineHD1400001197	14	5019940	4.72576e-14	2.84536e-08	0.01
ARS-BFGL-NGS-74378	14	3640788	4.87006e-14	2.93224e-08	0.01
BovineHD1400001294	14	5233100	5.12265e-14	3.08432e-08	0.01
BovineHD1400001295	14	5233925	5.12265e-14	3.08432e-08	0.01
BovineHD1400001296	14	5235276	5.12265e-14	3.08432e-08	0.01
BovineHD1400001298	14	5238746	5.12265e-14	3.08432e-08	0.01
BovineHD4100010649	14	4706738	7.20427e-14	4.33765e-08	0.01
BovineHD4100010665	14	4840229	3.22589e-13	1.94229e-07	0.01
BovineHD1400000569	14	3217422	4.17201e-13	2.51195e-07	0.01
BovineHD1400000416	14	2603935	4.27596e-13	2.57453e-07	0.01
BovineHD1400000971	14	4409046	4.99554e-13	3.00779e-07	0.01
BovineHD1400000187	14	1585385	5.52984e-13	3.32949e-07	0.01
BovineHD1400000760	14	3759411	6.31189e-13	3.80036e-07	0.01
BovineHD1400000934	14	4319689	6.90858e-13	4.15962e-07	0.01
BovineHD1400000939	14	4332384	6.90858e-13	4.15962e-07	0.01
BovineHD1400001196	14	5018881	6.99296e-13	4.21043e-07	0.01
BTA-34956-no-rs	14	1514056	7.06774e-13	4.25545e-07	0.01
BovineHD1400000172	14	1514738	1.02726e-12	6.18508e-07	0.01
BovineHD4100010513	14	1516428	1.02726e-12	6.18508e-07	0.01
BovineHD1400000173	14	1517553	1.02726e-12	6.18508e-07	0.01
BovineHD4100010514	14	1518492	1.02726e-12	6.18508e-07	0.01
BovineHD1400000174	14	1522098	1.02726e-12	6.18508e-07	0.01
BovineHD4100010515	14	1524573	1.02726e-12	6.18508e-07	0.01
BovineHD4100010516	14	1527842	1.02726e-12	6.18508e-07	0.01
BovineHD4100010517	14	1529914	1.02726e-12	6.18508e-07	0.01
BovineHD1400000167	14	1493001	1.05067e-12	6.32603e-07	0.01
BovineHD4100010510	14	1494482	1.05067e-12	6.32603e-07	0.01
BovineHD4100010511	14	1497296	1.05067e-12	6.32603e-07	0.01
BovineHD1400000170	14	1504519	1.05067e-12	6.32603e-07	0.01
BovineHD4100010512	14	1509091	1.05067e-12	6.32603e-07	0.01
BovineHD1400000166	14	1487447	1.54534e-12	9.30441e-07	0.01
BovineHD1400000164	14	1486102	1.84789e-12	1.11261e-06	0.01
BovineHD1400000165	14	1486682	1.84789e-12	1.11261e-06	0.01
BovineHD1400000429	14	2676321	2.95088e-12	1.77671e-06	0.01
BovineHD1400001126	14	4826655	3.13463e-12	1.88735e-06	0.01
BovineHD1400001275	14	5188912	3.91346e-12	2.35627e-06	0.01
BovineHD1400000143	14	1427669	5.08879e-12	3.06394e-06	0.01
BovineHD1400000337	14	2328943	5.33526e-12	3.21233e-06	0.01
BovineHD1400000520	14	3082224	5.48486e-12	3.30241e-06	0.01
BovineHD1400001269	14	5173767	6.45957e-12	3.88927e-06	0.01
BovineHD4100010677	14	5174657	6.45957e-12	3.88927e-06	0.01
BovineHD1400001270	14	5176852	6.45957e-12	3.88927e-06	0.01
BovineHD1400001271	14	5179121	6.45957e-12	3.88927e-06	0.01
BovineHD1400001272	14	5181426	6.45957e-12	3.88927e-06	0.01
BovineHD4100010678	14	5183258	6.45957e-12	3.88927e-06	0.01
BovineHD1400001274	14	5186516	6.45957e-12	3.88927e-06	0.01
BovineHD4100010679	14	5191402	6.45957e-12	3.88927e-06	0.01
ARS-BFGL-NGS-26520	14	2386688	6.52971e-12	3.93151e-06	0.01
BovineHD1400000539	14	3133709	6.74042e-12	4.05837e-06	0.01
BovineHD1400001489	14	5676511	8.06915e-12	4.85839e-06	0.01
BovineHD1400001288	14	5222434	8.39206e-12	5.05282e-06	0.01
BovineHD1400001289	14	5223880	8.39206e-12	5.05282e-06	0.01
BovineHD1400001290	14	5224467	8.39206e-12	5.05282e-06	0.01
ARS-BFGL-NGS-3571	14	5225467	8.39206e-12	5.05282e-06	0.01
ARS-BFGL-NGS-70821	14	3078843	9.98908e-12	6.01438e-06	0.01
BovineHD1400000517	14	3079958	9.98908e-12	6.01438e-06	0.01
BovineHD4100010650	14	4724676	1.02976e-11	6.20013e-06	0.01
BovineHD1400001293	14	5231253	1.28074e-11	7.71127e-06	0.01
BovineHD1400001685	14	6327380	1.28957e-11	7.76444e-06	0.01
BovineHD0500026655	5	93933708	1.60585e-11	9.66874e-06	0.01
BovineHD0500026667	5	93953156	1.90075e-11	1.14443e-05	0.01
BovineHD0500026669	5	93954414	2.23232e-11	1.34407e-05	0.01
BovineHD4100010661	14	4776669	3.40567e-11	2.05054e-05	0.01
BovineHD1400001273	14	5184480	3.44114e-11	2.07189e-05	0.01
BovineHD1400001276	14	5190037	3.44114e-11	2.07189e-05	0.01
BovineHD0500026205	5	92219199	3.63652e-11	2.18953e-05	0.01
BovineHD1400000319	14	2219371	3.985e-11	2.39935e-05	0.01
BovineHD1400001488	14	5674862	4.09423e-11	2.46512e-05	0.01
BovineHD4100010718	14	5675424	4.09423e-11	2.46512e-05	0.01
BovineHD1400001131	14	4842904	4.31418e-11	2.59755e-05	0.01
BovineHD1400001102	14	4773220	4.66282e-11	2.80746e-05	0.01
BovineHD4100010652	14	4734579	1.31601e-10	7.92363e-05	0.01
BovineHD1400000527	14	3096452	1.93022e-10	0.000116218	0.01
BovineHD1400000533	14	3119309	1.93022e-10	0.000116218	0.01
BovineHD1400001402	14	5501869	2.47373e-10	0.000148942	0.01
ARS-BFGL-NGS-109739	14	3218998	2.6493e-10	0.000159513	0.01
BovineHD1400001403	14	5503158	2.86956e-10	0.000172775	0.01
BovineHD0500026701	5	94056083	2.93005e-10	0.000176417	0.01
Hapmap33512-BTA-158274	5	92283403	2.98124e-10	0.000179499	0.01
BovineHD1400000999	14	4456595	3.32374e-10	0.000200121	0.01
BovineHD0500026682	5	93995487	3.74312e-10	0.000225371	0.01
BovineHD0500026728	5	94122347	3.95896e-10	0.000238367	0.01
BovineHD0500026722	5	94112153	4.12914e-10	0.000248613	0.01
BovineHD0500026724	5	94114775	4.12914e-10	0.000248613	0.01
BovineHD0500026725	5	94116663	4.12914e-10	0.000248613	0.01
BovineHD0500026726	5	94118706	4.12914e-10	0.000248613	0.01
BovineHD1400000996	14	4449095	4.93139e-10	0.000296917	0.01
BovineHD1400000866	14	4123711	5.03555e-10	0.000303188	0.01
BovineHD1400001468	14	5638459	6.87036e-10	0.000413661	0.01
BovineHD1400001149	14	4911162	8.39472e-10	0.000505442	0.01
BovineHD4100010653	14	4741529	9.2852e-10	0.000559057	0.01
BovineHD1400000935	14	4321422	1.02566e-09	0.000617545	0.01
BovineHD1400000937	14	4326156	1.02566e-09	0.000617545	0.01
BovineHD1400000940	14	4333003	1.02566e-09	0.000617545	0.01
BovineHD1400001359	14	5395069	1.08935e-09	0.000655892	0.01
BovineHD4100010689	14	5293458	1.27695e-09	0.000768845	0.01
BovineHD1400001495	14	5688939	1.29042e-09	0.000776955	0.01
BovineHD1400001106	14	4781237	1.60407e-09	0.000965803	0.01
BovineHD1400001107	14	4784818	1.60407e-09	0.000965803	0.01
BovineHD1400001108	14	4787006	1.60407e-09	0.000965803	0.01
BovineHD1400000977	14	4414829	1.6373e-09	0.00098581	0.01
BovineHD1400000978	14	4416260	1.6373e-09	0.00098581	0.01
BovineHD1400000980	14	4417733	1.6373e-09	0.00098581	0.01
BovineHD1400000983	14	4419723	1.6373e-09	0.00098581	0.01
BovineHD1400000984	14	4420564	1.6373e-09	0.00098581	0.01
BovineHD0500026670	5	93956886	1.93681e-09	0.00116614	0.01
BovineHD1400000491	14	2975322	2.05e-09	0.00123429	0.01
BovineHD1400001335	14	5330829	2.19717e-09	0.00132291	0.01
BovineHD0500025869	5	91128018	2.26541e-09	0.00136399	0.01
BovineHD0500025874	5	91136990	2.26541e-09	0.00136399	0.01
BovineHD1400002543	14	9140849	2.43119e-09	0.00146381	0.01
BovineHD1400000145	14	1429389	2.47426e-09	0.00148974	0.01
BovineHD1400000152	14	1439476	2.47426e-09	0.00148974	0.01
BovineHD4100010506	14	1442028	3.03175e-09	0.0018254	0.01
BovineHD1400000154	14	1444759	3.03175e-09	0.0018254	0.01
BovineHD1400000634	14	3428413	3.17424e-09	0.00191119	0.01
ARS-BFGL-NGS-10284	14	3433372	3.17424e-09	0.00191119	0.01
BovineHD1400000638	14	3434113	3.17424e-09	0.00191119	0.01
BovineHD1400000640	14	3436931	3.17424e-09	0.00191119	0.01
BovineHD1400000641	14	3439430	3.17424e-09	0.00191119	0.01
BovineHD4100010683	14	5257731	3.68016e-09	0.00221581	0.01
BovineHD1400000435	14	2709553	3.87345e-09	0.00233218	0.01
BovineHD0500026200	5	92201850	4.00782e-09	0.00241309	0.01
BovineHD0500026202	5	92204867	4.00782e-09	0.00241309	0.01
BovineHD1400000434	14	2707911	4.63729e-09	0.00279209	0.01
ARS-BFGL-NGS-3122	14	2721633	4.72616e-09	0.0028456	0.01
BovineHD1400000578	14	3246730	5.10002e-09	0.0030707	0.01
BovineHD1400000580	14	3249370	5.10002e-09	0.0030707	0.01
BovineHD1400000581	14	3250095	5.10002e-09	0.0030707	0.01
BovineHD1400000582	14	3251985	5.10002e-09	0.0030707	0.01
BovineHD4100003946	5	92210442	5.45072e-09	0.00328185	0.01
BovineHD1400001191	14	5013561	5.58686e-09	0.00336382	0.01
BovineHD1400001331	14	5324252	6.24697e-09	0.00376127	0.01
BovineHD1400001333	14	5327913	6.24697e-09	0.00376127	0.01
BovineHD1400001334	14	5329810	6.24697e-09	0.00376127	0.01
BovineHD4100010694	14	5334202	6.24697e-09	0.00376127	0.01
BovineHD1400000488	14	2958030	6.29703e-09	0.00379141	0.01
BovineHD1400002092	14	7797358	6.73958e-09	0.00405787	0.01
BovineHD1400002095	14	7809792	6.73958e-09	0.00405787	0.01
BovineHD1400001381	14	5448731	6.9314e-09	0.00417336	0.01
BovineHD1400001384	14	5461538	6.9314e-09	0.00417336	0.01
BovineHD0500026693	5	94043222	7.33021e-09	0.00441348	0.01
BovineHD1400001372	14	5419923	7.5499e-09	0.00454576	0.01
BovineHD1400001134	14	4853494	8.29094e-09	0.00499193	0.01
BovineHD0500026692	5	94040980	9.62004e-09	0.00579218	0.01
BovineHD1400000557	14	3175099	1.00995e-08	0.00608086	0.01
BovineHD0500026694	5	94044442	1.17922e-08	0.00710002	0.01
BovineHD0500026699	5	94054038	1.17922e-08	0.00710002	0.01
BovineHD1400002206	14	8059705	1.26883e-08	0.00763956	0.01
BovineHD0500026195	5	92190067	1.36907e-08	0.0082431	0.01
BovineHD0500026196	5	92190852	1.36907e-08	0.0082431	0.01
UA-IFASA-4080	5	92191685	1.36907e-08	0.0082431	0.01
BovineHD0500026500	5	93335079	1.44396e-08	0.00869401	0.01
BovineHD4100010663	14	4824307	1.47672e-08	0.00889126	0.01
BovineHD0500027190	5	95709692	1.49405e-08	0.0089956	0.01
BovineHD0500026479	5	93238238	1.51707e-08	0.0091342	0.01
BovineHD0500026481	5	93250776	1.51707e-08	0.0091342	0.01
BovineHD1400000560	14	3186141	1.52119e-08	0.00915901	0.01
BovineHD1400001356	14	5391267	1.55168e-08	0.00934259	0.01
BovineHD1400001357	14	5392778	1.55168e-08	0.00934259	0.01
BovineHD1400001358	14	5393892	1.55168e-08	0.00934259	0.01
BovineHD0500026743	5	94161477	1.59602e-08	0.00960956	0.01
BovineHD1400001103	14	4778358	1.59695e-08	0.00961516	0.01
BovineHD1400001360	14	5396141	1.67468e-08	0.0100832	0.01
BovineHD1400001363	14	5403568	1.67468e-08	0.0100832	0.01
BovineHD1400001364	14	5406029	1.67468e-08	0.0100832	0.01
BovineHD1400001365	14	5407376	1.67468e-08	0.0100832	0.01
BovineHD1400001366	14	5408368	1.67468e-08	0.0100832	0.01
BovineHD1400001367	14	5409308	1.67468e-08	0.0100832	0.01
BovineHD1400001368	14	5411342	1.67468e-08	0.0100832	0.01
BovineHD1400001369	14	5413344	1.67468e-08	0.0100832	0.01
BovineHD1400001374	14	5426089	1.67468e-08	0.0100832	0.01
BovineHD1400001376	14	5429088	1.93404e-08	0.0116448	0.01
BovineHD1400001377	14	5432448	1.93404e-08	0.0116448	0.01
BovineHD0500026199	5	92200117	2.05453e-08	0.0123702	0.01
BovineHD0500026201	5	92203826	2.05453e-08	0.0123702	0.01
BovineHD1400000905	14	4250145	2.26799e-08	0.0136555	0.01
BovineHD0500026658	5	93941627	2.66312e-08	0.0160345	0.01
BovineHD1400001096	14	4728336	2.81668e-08	0.0169591	0.01
Hapmap32970-BTC-064990	14	4043743	2.92976e-08	0.0176399	0.01
BovineHD1400000837	14	4047116	2.92976e-08	0.0176399	0.01
BovineHD4100010598	14	4049494	2.92976e-08	0.0176399	0.01
BovineHD1400000839	14	4056097	2.92976e-08	0.0176399	0.01
Hapmap24986-BTC-065021	14	4068825	2.92976e-08	0.0176399	0.01
BovineHD1400001112	14	4797465	3.05557e-08	0.0183974	0.01
BovineHD4100011003	14	9890828	3.33849e-08	0.0201009	0.01
BovineHD1400024355	14	4170651	3.59288e-08	0.0216326	0.01
BovineHD0500026679	5	93982313	4.307e-08	0.0259322	0.01
BovineHD0500026470	5	93217076	4.55555e-08	0.0274287	0.01
BovineHD0500026487	5	93283645	4.996e-08	0.0300807	0.01
BovineHD0500026492	5	93301390	4.996e-08	0.0300807	0.01
BovineHD1400001317	14	5284365	5.08367e-08	0.0306085	0.01
BovineHD1400001320	14	5288776	5.08367e-08	0.0306085	0.01
BovineHD4100010703	14	5487059	5.40093e-08	0.0325187	0.01
BovineHD1400001483	14	5654325	5.41754e-08	0.0326187	0.01
BovineHD1400000530	14	3107359	5.51423e-08	0.0332009	0.01
BovineHD0500026871	5	94621332	5.61589e-08	0.033813	0.01
BovineHD0500026484	5	93267950	5.79754e-08	0.0349067	0.01
BovineHD0500026488	5	93284570	5.79754e-08	0.0349067	0.01
BovineHD1400000565	14	3205072	6.51588e-08	0.0392318	0.01
BovineHD1400003055	14	10849140	6.52405e-08	0.039281	0.01
Hapmap24718-BTC-002945	14	2985755	6.97159e-08	0.0419756	0.01
Hapmap26591-BTC-056596	14	6112676	6.98804e-08	0.0420746	0.01
BovineHD1400000519	14	3081185	7.72707e-08	0.0465243	0.01
BovineHD0500026868	5	94617156	8.10735e-08	0.0488139	0.01
BovineHD0500026870	5	94618985	8.10735e-08	0.0488139	0.01
BovineHD0500026872	5	94622206	8.10735e-08	0.0488139	0.01
BovineHD4100010842	14	7325800	9.0929e-08	ns	0.01
BovineHD4100011076	14	10991691	9.47967e-08	ns	0.01
BovineHD1400000589	14	3275916	9.84423e-08	ns	0.01
BovineHD1400000474	14	2916658	1.03345e-07	ns	0.01
BovineHD0500027033	5	95134924	1.08337e-07	ns	0.01
BovineHD1400000132	14	1379063	1.16662e-07	ns	0.01
BovineHD1400002103	14	7824448	1.20153e-07	ns	0.01
Hapmap32234-BTC-048199	14	7314869	1.31731e-07	ns	0.01
BovineHD1400000485	14	2947862	1.67533e-07	ns	0.01
BovineHD1400000487	14	2952832	1.67533e-07	ns	0.01
BovineHD1400000489	14	2959222	1.67533e-07	ns	0.01
BovineHD1400002549	14	9153818	1.75418e-07	ns	0.01
BovineHD1400000756	14	3749739	1.76583e-07	ns	0.01
BovineHD0500026898	5	94721518	1.82417e-07	ns	0.01
BovineHD0500026899	5	94726848	1.82417e-07	ns	0.01
BovineHD1400001116	14	4806759	1.83777e-07	ns	0.01
BovineHD1400000852	14	4091813	2.56648e-07	ns	0.01
BovineHD1400000858	14	4101291	2.56648e-07	ns	0.01
BovineHD1400000859	14	4102934	2.56648e-07	ns	0.01
BovineHD4100011004	14	9920828	2.58542e-07	ns	0.01
BovineHD1400002802	14	9939640	2.58542e-07	ns	0.01
BovineHD1400002808	14	9957815	2.58542e-07	ns	0.01
BovineHD1400002096	14	7812857	2.7023e-07	ns	0.01
BovineHD0500026768	5	94246350	2.76606e-07	ns	0.01
BovineHD0500026623	5	93803415	2.92348e-07	ns	0.01
BovineHD1400001886	14	7001763	2.93417e-07	ns	0.01
BovineHD0500026203	5	92213348	2.99247e-07	ns	0.01
BovineHD0500026489	5	93287924	3.11826e-07	ns	0.01
BovineHD0500026490	5	93288707	3.11826e-07	ns	0.01
BovineHD4100003952	5	93292054	3.11826e-07	ns	0.01
BovineHD0500026197	5	92193840	3.17802e-07	ns	0.01
BovineHD1400001258	14	5138637	3.24435e-07	ns	0.01
ARS-BFGL-NGS-110894	14	6952759	3.4234e-07	ns	0.01
BovineHD0500026944	5	94880542	3.45346e-07	ns	0.01
BovineHD0500024726	5	87218219	3.5104e-07	ns	0.01
BovineHD0500026860	5	94586978	3.59791e-07	ns	0.01
BovineHD0500027049	5	95191296	3.62148e-07	ns	0.01
BovineHD0500024796	5	87435508	3.70376e-07	ns	0.01
BovineHD0500026867	5	94616124	3.74593e-07	ns	0.01
BovineHD0500025075	5	88388051	3.89945e-07	ns	0.01
BovineHD0500026645	5	93875727	3.90534e-07	ns	0.01
BovineHD4100010616	14	4396273	3.91255e-07	ns	0.01
BovineHD4100010617	14	4398699	3.91255e-07	ns	0.01
BovineHD1400001241	14	5112500	3.9277e-07	ns	0.01
BovineHD1400001242	14	5113023	3.9277e-07	ns	0.01
BovineHD1400001243	14	5113989	3.9277e-07	ns	0.01
BovineHD1400001244	14	5114699	3.9277e-07	ns	0.01
BovineHD1400001246	14	5116886	3.9277e-07	ns	0.01
BovineHD1400001247	14	5118033	3.9277e-07	ns	0.01
BovineHD1400001249	14	5119149	3.9277e-07	ns	0.01
ARS-BFGL-NGS-56339	14	5129956	3.9277e-07	ns	0.01
BovineHD1400001885	14	6998560	3.96852e-07	ns	0.01
BovineHD0500024724	5	87212909	4.12267e-07	ns	0.01
BovineHD0500026675	5	93970676	4.17515e-07	ns	0.01
BovineHD0500026937	5	94852497	4.18775e-07	ns	0.01
BovineHD0500026557	5	93553319	4.3954e-07	ns	0.01
BovineHD0500026559	5	93556452	4.3954e-07	ns	0.01
BovineHD0500026560	5	93560682	4.3954e-07	ns	0.01
BovineHD0500026561	5	93561972	4.3954e-07	ns	0.01
BovineHD4100010857	14	7493417	4.45401e-07	ns	0.01
BovineHD1400000860	14	4104913	4.46694e-07	ns	0.01
BovineHD1400001868	14	6943519	4.66308e-07	ns	0.01
BovineHD0200038106	2	131011420	4.85098e-07	ns	0.01
BovineHD0500026328	5	92728265	4.94622e-07	ns	0.01
BovineHD0500026329	5	92728821	4.94622e-07	ns	0.01
BovineHD0500026331	5	92736297	4.94622e-07	ns	0.01
BovineHD4100010540	14	2471822	4.99379e-07	ns	0.01
BovineHD1400000372	14	2472363	4.99379e-07	ns	0.01
BovineHD4100010744	14	6091969	5.0802e-07	ns	0.01
BovineHD0500026493	5	93302268	5.1218e-07	ns	0.01
BovineHD0500026494	5	93304126	5.1218e-07	ns	0.01
BovineHD0500026495	5	93307943	5.1218e-07	ns	0.01
BovineHD0500026496	5	93313772	5.1218e-07	ns	0.01
BovineHD0500026499	5	93329686	5.1218e-07	ns	0.01
BovineHD0500026624	5	93807981	5.13477e-07	ns	0.01
BovineHD1400000518	14	3080633	6.36433e-07	ns	0.01
BovineHD1400000528	14	3098683	6.36433e-07	ns	0.01
BovineHD1400000436	14	2723072	6.38154e-07	ns	0.01
BovineHD1400001120	14	4813582	6.55287e-07	ns	0.01
BovineHD1400002271	14	8283645	7.30103e-07	ns	0.01
BovineHD0500026165	5	92129700	7.5974e-07	ns	0.01
BovineHD1400000818	14	3988584	7.87876e-07	ns	0.01
BovineHD1400000826	14	4010731	7.87876e-07	ns	0.01
BovineHD0500026070	5	91854202	8.39537e-07	ns	0.01
BovineHD1400003084	14	10926164	8.47372e-07	ns	0.01
BovineHD1400001616	14	6113307	9.96548e-07	ns	0.01
BovineHD0500026482	5	93258886	1.06749e-06	ns	0.01
BovineHD1400000424	14	2638237	1.09238e-06	ns	0.01
BovineHD4100010554	14	2647177	1.09238e-06	ns	0.01
BovineHD4100003937	5	90829341	1.12664e-06	ns	0.01
BovineHD0500026706	5	94065636	1.15704e-06	ns	0.01
BovineHD0500025853	5	91095140	1.15723e-06	ns	0.01
BovineHD0500025855	5	91099849	1.15723e-06	ns	0.01
BovineHD1400002270	14	8276290	1.20928e-06	ns	0.01
BovineHD1400000691	14	3526288	1.22169e-06	ns	0.01
BovineHD0500026246	5	92456209	1.23399e-06	ns	0.01
Hapmap26527-BTC-005059	14	4176618	1.23846e-06	ns	0.01
BovineHD1400001353	14	5387525	1.43149e-06	ns	0.01
BovineHD4100010541	14	2480131	1.43668e-06	ns	0.01
Hapmap26072-BTC-065132	14	4149375	1.4757e-06	ns	0.01
BovineHD0500026909	5	94766691	1.48271e-06	ns	0.01
BovineHD1400001651	14	6210627	1.4857e-06	ns	0.01
BovineHD1400001085	14	4702996	1.51465e-06	ns	0.01
BovineHD0500026285	5	92546874	1.52869e-06	ns	0.01
BovineHD1400002040	14	7530689	1.54053e-06	ns	0.01
BovineHD1400002208	14	8066808	1.54159e-06	ns	0.01
BovineHD1400003725	14	12912990	1.61905e-06	ns	0.01
BovineHD1400003726	14	12915895	1.61905e-06	ns	0.01
BovineHD0500024736	5	87232328	1.61934e-06	ns	0.01
BovineHD0500026247	5	92457233	1.66809e-06	ns	0.01
BovineHD0500026248	5	92458202	1.66809e-06	ns	0.01
BovineHD0500026249	5	92460395	1.66809e-06	ns	0.01
BovineHD0500026250	5	92461563	1.66809e-06	ns	0.01
BovineHD0500026252	5	92467113	1.66809e-06	ns	0.01
BovineHD0500024725	5	87214648	1.70808e-06	ns	0.01
BovineHD1400001352	14	5386605	1.77722e-06	ns	0.01
BovineHD4100010543	14	2503148	1.94755e-06	ns	0.01
BovineHD1400002275	14	8290270	1.986e-06	ns	0.01
BovineHD1400002278	14	8297461	1.986e-06	ns	0.01
BovineHD0500026635	5	93843392	2.05445e-06	ns	0.01
BovineHD1400001986	14	7308013	2.13415e-06	ns	0.01
BovineHD1400002114	14	7845260	2.25722e-06	ns	0.01
BovineHD1400002115	14	7846221	2.25722e-06	ns	0.01
BovineHD1400002116	14	7847942	2.25722e-06	ns	0.01
BovineHD1400002117	14	7849800	2.25722e-06	ns	0.01
BovineHD0500027822	5	97569602	2.32831e-06	ns	0.01
BovineHD1400002279	14	8298761	2.35569e-06	ns	0.01
BovineHD1400002280	14	8302276	2.35569e-06	ns	0.01
BovineHD1400002284	14	8306290	2.35569e-06	ns	0.01
BovineHD1400002285	14	8307264	2.35569e-06	ns	0.01
BovineHD1400002286	14	8308764	2.35569e-06	ns	0.01
BovineHD1400002287	14	8309994	2.35569e-06	ns	0.01
BovineHD1400002288	14	8310795	2.35569e-06	ns	0.01
BovineHD1400002289	14	8311536	2.35569e-06	ns	0.01
BovineHD1400002290	14	8312400	2.35569e-06	ns	0.01
BovineHD1400002291	14	8313653	2.35569e-06	ns	0.01
BovineHD1400000792	14	3895208	2.68494e-06	ns	0.01
BovineHD1400001055	14	4603028	2.68911e-06	ns	0.01
BovineHD1400003814	14	13229527	2.78286e-06	ns	0.01
BovineHD1400003815	14	13234770	2.78286e-06	ns	0.01
BovineHD4100011226	14	13251085	2.78286e-06	ns	0.01
BovineHD0500025845	5	91065977	2.84856e-06	ns	0.01
BovineHD0500025846	5	91066640	2.84856e-06	ns	0.01
BovineHD1400000277	14	2027812	2.87322e-06	ns	0.01
BovineHD4100010675	14	5097844	2.8845e-06	ns	0.01
BovineHD0500026242	5	92452161	2.91481e-06	ns	0.01
BovineHD0500026243	5	92452864	2.91481e-06	ns	0.01
BovineHD0500026245	5	92454838	2.91481e-06	ns	0.01
BovineHD1400000473	14	2915391	2.98284e-06	ns	0.01
BovineHD0500026211	5	92265291	3.11185e-06	ns	0.01
BovineHD0500030054	5	104882980	3.18314e-06	ns	0.01
BovineHD0500030056	5	104885759	3.18314e-06	ns	0.01
BovineHD0500026563	5	93579668	3.2039e-06	ns	0.01
BovineHD0500026558	5	93554675	3.39253e-06	ns	0.01
Hapmap44415-BTA-81700	8	64941406	3.41049e-06	ns	0.01
BovineHD0800019465	8	64943653	3.41049e-06	ns	0.01
ARS-BFGL-NGS-110563	14	5428037	3.42512e-06	ns	0.01
BovineHD1400002728	14	9689109	3.43645e-06	ns	0.01
BovineHD1400000139	14	1410699	3.63647e-06	ns	0.01
BovineHD4100010715	14	5588663	3.88235e-06	ns	0.01
BovineHD1400001339	14	5344932	3.89465e-06	ns	0.01
BovineHD0500029249	5	102103423	3.90765e-06	ns	0.01
BovineHD0500024732	5	87226300	3.93469e-06	ns	0.01
BovineHD0500024733	5	87227842	3.93469e-06	ns	0.01
BovineHD0500024735	5	87229278	3.93469e-06	ns	0.01
BovineHD1400000845	14	4078237	3.96057e-06	ns	0.01
BovineHD0500024723	5	87211716	4.62681e-06	ns	0.01
BovineHD4100010923	14	8490559	4.7771e-06	ns	0.01
BovineHD1400002350	14	8522361	4.7771e-06	ns	0.01
BovineHD1400002334	14	8463749	5.03461e-06	ns	0.01
BovineHD1400001808	14	6745582	5.08559e-06	ns	0.01
BovineHD1400002293	14	8316786	5.20992e-06	ns	0.01
BovineHD1400002295	14	8323513	5.20992e-06	ns	0.01
BovineHD0500026294	5	92581958	5.44965e-06	ns	0.01
BovineHD0500026749	5	94180577	5.46788e-06	ns	0.01
BovineHD0500026157	5	92116294	5.82747e-06	ns	0.01
BovineHD0500026158	5	92117311	5.82747e-06	ns	0.01
BovineHD0500026159	5	92118261	5.82747e-06	ns	0.01
BovineHD0500026160	5	92119320	5.82747e-06	ns	0.01
BovineHD0500026161	5	92121956	5.82747e-06	ns	0.01
BovineHD0500026162	5	92122830	5.82747e-06	ns	0.01
BovineHD0500026163	5	92123303	5.82747e-06	ns	0.01
BovineHD0500035719	5	92126259	5.82747e-06	ns	0.01
BovineHD0500026720	5	94104055	6.07757e-06	ns	0.01
BovineHD0500026723	5	94112827	6.07757e-06	ns	0.01
BovineHD1400001327	14	5316931	6.48176e-06	ns	0.01
BovineHD1400001328	14	5320603	6.48176e-06	ns	0.01
BovineHD1400001329	14	5321394	6.48176e-06	ns	0.01
BovineHD4100010693	14	5327129	6.48176e-06	ns	0.01
BovineHD1400002417	14	8789695	6.57509e-06	ns	0.01
ARS-BFGL-NGS-41248	14	2605493	6.68048e-06	ns	0.01
BovineHD1400001354	14	5388476	6.69539e-06	ns	0.01
BovineHD0500026251	5	92464618	6.73331e-06	ns	0.01
BovineHD4100010664	14	4833051	6.88442e-06	ns	0.01
BovineHD1100020737	11	72672750	6.92563e-06	ns	0.01
BovineHD0500026125	5	92021764	6.93781e-06	ns	0.01
BovineHD1400001866	14	6936962	7.14515e-06	ns	0.01
BovineHD0500026164	5	92123771	7.32967e-06	ns	0.01
BovineHD1400001880	14	6976932	7.36947e-06	ns	0.01
BovineHD1400001881	14	6979449	7.36947e-06	ns	0.01
BovineHD1400001882	14	6983739	7.36947e-06	ns	0.01
BovineHD4100010692	14	5319508	7.51353e-06	ns	0.01
BovineHD0500027084	5	95315299	7.63505e-06	ns	0.01
BovineHD1400001607	14	6089854	8.31056e-06	ns	0.01
BovineHD0500026546	5	93510958	8.56342e-06	ns	0.01
BovineHD0500026676	5	93972616	8.67434e-06	ns	0.01
BovineHD4100011058	14	10569619	8.92116e-06	ns	0.01
BovineHD0500026760	5	94219668	8.97331e-06	ns	0.01
BovineHD1400001608	14	6090895	9.00982e-06	ns	0.01
BovineHD0500026171	5	92157375	9.22116e-06	ns	0.01
BovineHD0500026241	5	92449867	9.42815e-06	ns	0.01
ARS-BFGL-BAC-2036	14	9906433	9.48247e-06	ns	0.01
BovineHD1400001617	14	6115807	9.71071e-06	ns	0.01
BovineHD1400001623	14	6122918	9.71071e-06	ns	0.01
BovineHD0500026534	5	93493886	9.95712e-06	ns	0.05
BovineHD0500026535	5	93495156	9.95712e-06	ns	0.05
BovineHD0500026539	5	93500071	9.95712e-06	ns	0.05
BovineHD0500026541	5	93502844	9.95712e-06	ns	0.05
BovineHD0500026542	5	93503575	9.95712e-06	ns	0.05
BovineHD0500026545	5	93509813	9.95712e-06	ns	0.05
BovineHD4100003953	5	93514025	9.95712e-06	ns	0.05
BovineHD0500026548	5	93515814	9.95712e-06	ns	0.05
BovineHD1400000427	14	2673388	1.00832e-05	ns	0.05
Hapmap29758-BTC-003619	14	2674264	1.00832e-05	ns	0.05
Hapmap30182-BTC-067735	14	5161708	1.01511e-05	ns	0.05
BovineHD0500026551	5	93529135	1.08414e-05	ns	0.05
BovineHD4100010747	14	6110206	1.09899e-05	ns	0.05
BovineHD0500025982	5	91482433	1.12625e-05	ns	0.05
BovineHD1400001101	14	4769764	1.18132e-05	ns	0.05
BovineHD1400000142	14	1426315	1.1877e-05	ns	0.05
BovineHD0500025415	5	89508399	1.19572e-05	ns	0.05
BTA-15560-no-rs	5	92115327	1.21021e-05	ns	0.05
ARS-BFGL-NGS-100808	5	91408594	1.21388e-05	ns	0.05
BovineHD0500026544	5	93506085	1.22053e-05	ns	0.05
BovineHD0500026491	5	93289787	1.23993e-05	ns	0.05
BovineHD4100010905	14	8187872	1.24086e-05	ns	0.05
BovineHD1400002259	14	8229578	1.24086e-05	ns	0.05
BovineHD0500030052	5	104879909	1.2557e-05	ns	0.05
BovineHD1400001326	14	5314623	1.2936e-05	ns	0.05
BovineHD0500026905	5	94755948	1.31197e-05	ns	0.05
BovineHD0500026908	5	94765984	1.31197e-05	ns	0.05
ARS-BFGL-NGS-20806	5	94774194	1.31197e-05	ns	0.05
BovineHD0500029232	5	102051732	1.31854e-05	ns	0.05
BovineHD0500029233	5	102052226	1.31854e-05	ns	0.05
BovineHD0500029235	5	102055360	1.31854e-05	ns	0.05
BovineHD4100010891	14	7849257	1.32304e-05	ns	0.05
BovineHD1400002889	14	10216219	1.3518e-05	ns	0.05
BovineHD1400002335	14	8464798	1.36223e-05	ns	0.05
BovineHD1400001884	14	6992594	1.37417e-05	ns	0.05
BovineHD1400002143	14	7894705	1.42138e-05	ns	0.05
BovineHD1400000121	14	1330023	1.44311e-05	ns	0.05
BovineHD1400000122	14	1330951	1.44311e-05	ns	0.05
BovineHD1400000124	14	1332305	1.44311e-05	ns	0.05
BovineHD1400000125	14	1333301	1.44311e-05	ns	0.05
BovineHD4100003948	5	92534644	1.44495e-05	ns	0.05
BovineHD0500026902	5	94737215	1.45938e-05	ns	0.05
BovineHD0800019551	8	65322077	1.46548e-05	ns	0.05
BovineHD0800019553	8	65326438	1.46548e-05	ns	0.05
BovineHD4100010505	14	1436374	1.46686e-05	ns	0.05
UA-IFASA-5765	14	4520969	1.4793e-05	ns	0.05
BovineHD1400001810	14	6753402	1.4894e-05	ns	0.05
BovineHD1400001813	14	6766349	1.4894e-05	ns	0.05
BovineHD0500027803	5	97499912	1.50649e-05	ns	0.05
BovineHD0500027804	5	97501402	1.50649e-05	ns	0.05
BovineHD1100004170	11	12734005	1.56236e-05	ns	0.05
BovineHD1400001940	14	7164704	1.59097e-05	ns	0.05
BovineHD0500027343	5	96300564	1.60407e-05	ns	0.05
BovineHD0500025849	5	91076833	1.60472e-05	ns	0.05
BovineHD0500025854	5	91097316	1.60472e-05	ns	0.05
ARS-BFGL-NGS-101653	14	2319504	1.66836e-05	ns	0.05
BovineHD1400002204	14	8050577	1.74023e-05	ns	0.05
ARS-BFGL-NGS-42708	14	5198398	1.7519e-05	ns	0.05
BovineHD1400000966	14	4395317	1.77671e-05	ns	0.05
BovineHD1400002717	14	9649040	1.81227e-05	ns	0.05
BovineHD0500026460	5	93201312	1.81588e-05	ns	0.05
BovineHD0500028758	5	100411569	1.82329e-05	ns	0.05
BovineHD0500026303	5	92614084	1.84117e-05	ns	0.05
BovineHD1400002643	14	9421053	1.85184e-05	ns	0.05
BovineHD1400002647	14	9434964	1.85184e-05	ns	0.05
BovineHD1400002648	14	9438137	1.85184e-05	ns	0.05
BovineHD1400002649	14	9440734	1.85184e-05	ns	0.05
BovineHD1400002650	14	9443597	1.85184e-05	ns	0.05
BovineHD1400002651	14	9445884	1.85184e-05	ns	0.05
ARS-BFGL-NGS-78917	14	9449027	1.85184e-05	ns	0.05
BovineHD1400002652	14	9451472	1.85184e-05	ns	0.05
BovineHD1400002653	14	9455659	1.85184e-05	ns	0.05
BovineHD1400002654	14	9457690	1.85184e-05	ns	0.05
BovineHD1400001087	14	4709754	1.8534e-05	ns	0.05
BovineHD4100011054	14	10540732	1.87584e-05	ns	0.05
BovineHD4100011056	14	10558921	1.89523e-05	ns	0.05
BovineHD1400002984	14	10560030	1.89523e-05	ns	0.05
BovineHD1400001822	14	6801301	1.92584e-05	ns	0.05
BovineHD1400001823	14	6805345	1.92584e-05	ns	0.05
BovineHD1400001132	14	4846016	2.19163e-05	ns	0.05
BovineHD1400001133	14	4847476	2.19163e-05	ns	0.05
BovineHD1400000404	14	2580667	2.19722e-05	ns	0.05
BovineHD0500026180	5	92168824	2.19799e-05	ns	0.05
BovineHD1400000833	14	4041251	2.20434e-05	ns	0.05
BovineHD0500026533	5	93489775	2.21445e-05	ns	0.05
BovineHD0500025943	5	91391257	2.26805e-05	ns	0.05
BovineHD0500025944	5	91395866	2.26805e-05	ns	0.05
BovineHD4100010816	14	7091599	2.2708e-05	ns	0.05
BovineHD4100010820	14	7121488	2.2708e-05	ns	0.05
BovineHD4100010821	14	7123792	2.2708e-05	ns	0.05
UA-IFASA-6647	14	7484351	2.31305e-05	ns	0.05
BovineHD0500025779	5	90902337	2.36703e-05	ns	0.05
BovineHD0500026272	5	92520017	2.45404e-05	ns	0.05
BovineHD2500008439	25	30395808	2.49283e-05	ns	0.05
BovineHD0500025945	5	91399372	2.50692e-05	ns	0.05
BovineHD1400001215	14	5044568	2.5302e-05	ns	0.05
BovineHD4100010817	14	7108144	2.63743e-05	ns	0.05
BovineHD0500026753	5	94198027	2.65897e-05	ns	0.05
BovineHD4100010643	14	4647985	2.67635e-05	ns	0.05
BovineHD4100003959	5	94629446	2.69489e-05	ns	0.05
BovineHD1400000842	14	4070255	2.70872e-05	ns	0.05
BovineHD1400000843	14	4075392	2.70872e-05	ns	0.05
BovineHD1400000848	14	4082053	2.70872e-05	ns	0.05
BovineHD1400000851	14	4091361	2.70872e-05	ns	0.05
BovineHD1400000855	14	4094826	2.70872e-05	ns	0.05
ARS-BFGL-NGS-29470	14	8951120	2.85465e-05	ns	0.05
BovineHD1400001599	14	6071246	2.93e-05	ns	0.05
BovineHD0500030061	5	104898227	2.95907e-05	ns	0.05
BovineHD1400001708	14	6416375	3.06737e-05	ns	0.05
UA-IFASA-6228	14	6859824	3.10107e-05	ns	0.05
BovineHD0500030055	5	104884954	3.14507e-05	ns	0.05
BovineHD0500030059	5	104893575	3.14507e-05	ns	0.05
ARS-BFGL-NGS-1550	5	104899417	3.14507e-05	ns	0.05
BovineHD4100010963	14	9133028	3.15527e-05	ns	0.05
BovineHD1400000835	14	4044390	3.17361e-05	ns	0.05
BovineHD1400000840	14	4057871	3.17361e-05	ns	0.05
BovineHD1400000841	14	4059863	3.17361e-05	ns	0.05
BovineHD4100010600	14	4063397	3.17361e-05	ns	0.05
BovineHD1400001933	14	7140974	3.23026e-05	ns	0.05
BovineHD0500025488	5	89716815	3.28483e-05	ns	0.05
BovineHD0500035506	5	97156124	3.30511e-05	ns	0.05
BovineHD4100010878	14	7740005	3.4016e-05	ns	0.05
BovineHD0500026273	5	92521184	3.44479e-05	ns	0.05
BovineHD0500026274	5	92521824	3.44479e-05	ns	0.05
BovineHD0500026275	5	92522600	3.44479e-05	ns	0.05
BovineHD0500026276	5	92523740	3.44479e-05	ns	0.05
BovineHD0500026277	5	92524422	3.44479e-05	ns	0.05
BovineHD0500026279	5	92526437	3.44479e-05	ns	0.05
BovineHD0500026651	5	93922247	3.55301e-05	ns	0.05
BovineHD1400001086	14	4708568	3.59454e-05	ns	0.05
BovineHD1400001088	14	4710700	3.59454e-05	ns	0.05
BovineHD1400001089	14	4712403	3.59454e-05	ns	0.05
BovineHD0500026314	5	92664405	3.61242e-05	ns	0.05
BovineHD1400001990	14	7328406	3.61644e-05	ns	0.05
BovineHD0500027275	5	96112564	3.67302e-05	ns	0.05
Hapmap25217-BTC-067767	14	4943963	3.7328e-05	ns	0.05
Hapmap49071-BTA-17699	5	92618397	3.77235e-05	ns	0.05
BovineHD1400000643	14	3443662	3.81929e-05	ns	0.05
BovineHD1400000644	14	3444355	3.81929e-05	ns	0.05
BovineHD1400000645	14	3444994	3.81929e-05	ns	0.05
BovineHD1400000646	14	3446013	3.81929e-05	ns	0.05
BovineHD1400000648	14	3447353	3.81929e-05	ns	0.05
BovineHD0500026293	5	92576706	3.85986e-05	ns	0.05
BovineHD0500026717	5	94096289	3.87869e-05	ns	0.05
BovineHD1400001982	14	7294803	3.88652e-05	ns	0.05
BovineHD1400000418	14	2614504	4.033e-05	ns	0.05
BovineHD4100010552	14	2619714	4.033e-05	ns	0.05
BovineHD4100010603	14	4100475	4.05373e-05	ns	0.05
ARS-BFGL-NGS-22111	14	4103850	4.05373e-05	ns	0.05
UA-IFASA-7269	14	4127413	4.05373e-05	ns	0.05
BovineHD1400000809	14	3942818	4.08485e-05	ns	0.05
BovineHD0500026301	5	92602948	4.11485e-05	ns	0.05
BovineHD0500026864	5	94607548	4.27662e-05	ns	0.05
BovineHD0500002783	5	9805772	4.29189e-05	ns	0.05
Hapmap23454-BTC-046932	14	5831267	4.31172e-05	ns	0.05
Hapmap22964-BTC-001504	14	8529243	4.39207e-05	ns	0.05
BovineHD1400002985	14	10561385	4.51948e-05	ns	0.05
BovineHD1400002988	14	10565143	4.51948e-05	ns	0.05
BovineHD1900001735	19	6796863	4.5885e-05	ns	0.05
BovineHD4100010504	14	1425768	4.66963e-05	ns	0.05
BovineHD1400000146	14	1430710	4.66963e-05	ns	0.05
BovineHD1400000147	14	1431441	4.66963e-05	ns	0.05
BovineHD1400000149	14	1433215	4.66963e-05	ns	0.05
BovineHD4100010553	14	2626726	4.67758e-05	ns	0.05
BovineHD0500026304	5	92625787	4.68017e-05	ns	0.05
BovineHD1400002294	14	8320385	4.8367e-05	ns	0.05
BovineHD0800027729	8	93407646	4.91863e-05	ns	0.05
BovineHD0800027730	8	93409712	4.91863e-05	ns	0.05
BovineHD1400001748	14	6556727	5.08361e-05	ns	0.05
BovineHD0500026174	5	92159591	5.09624e-05	ns	0.05
BovineHD0500026175	5	92160552	5.09624e-05	ns	0.05
BovineHD0500026176	5	92161017	5.09624e-05	ns	0.05
BovineHD0500026179	5	92165161	5.09624e-05	ns	0.05
BTB-01635025	3	69182813	5.21415e-05	ns	0.05
BovineHD0500028691	5	100211424	5.25358e-05	ns	0.05
BovineHD1400000261	14	1962021	5.26212e-05	ns	0.05
BovineHD0200036578	2	126038599	5.26547e-05	ns	0.05
BovineHD1200002208	12	7941994	5.33425e-05	ns	0.05
BovineHD1200002209	12	7943050	5.33425e-05	ns	0.05
BovineHD1200002210	12	7944755	5.33425e-05	ns	0.05
BovineHD4100010837	14	7281181	5.34072e-05	ns	0.05
BovineHD1400001980	14	7284890	5.34072e-05	ns	0.05
BovineHD0600011197	6	41267273	5.45094e-05	ns	0.05
BovineHD0500027967	5	98135246	5.48686e-05	ns	0.05
BovineHD0500026709	5	94076517	5.60289e-05	ns	0.05
BovineHD0500026295	5	92583058	5.62192e-05	ns	0.05
BovineHD0500026296	5	92584138	5.62192e-05	ns	0.05
BovineHD0500026297	5	92587652	5.62192e-05	ns	0.05
BovineHD0500026298	5	92590806	5.62192e-05	ns	0.05
BovineHD1400002471	14	8957543	5.65528e-05	ns	0.05
BovineHD1400000258	14	1949077	5.65812e-05	ns	0.05
BovineHD1400000259	14	1951389	5.65812e-05	ns	0.05
ARS-BFGL-NGS-71749	14	1954317	5.65812e-05	ns	0.05
BovineHD4100010684	14	5260504	5.69214e-05	ns	0.05
BovineHD0500026569	5	93611357	5.78565e-05	ns	0.05
BovineHD1400000273	14	2006872	5.81404e-05	ns	0.05
Hapmap23093-BTA-156802	12	7940808	5.84086e-05	ns	0.05
BovineHD0500025146	5	88700568	5.9378e-05	ns	0.05
BovineHD0500025147	5	88702470	5.9378e-05	ns	0.05
BovineHD1400001265	14	5159030	5.95603e-05	ns	0.05
BovineHD1400000297	14	2121023	6.00459e-05	ns	0.05
BovineHD1400000148	14	1432267	6.08087e-05	ns	0.05
BovineHD0500024822	5	87497611	6.12186e-05	ns	0.05
BovineHD1400000267	14	1988704	6.23864e-05	ns	0.05
BovineHD1400000270	14	1999406	6.23864e-05	ns	0.05
BovineHD0500025948	5	91405164	6.29909e-05	ns	0.05
BovineHD0500026178	5	92164313	6.31826e-05	ns	0.05
BovineHD4100010746	14	6104068	6.37644e-05	ns	0.05
BovineHD0500028782	5	100479057	6.43737e-05	ns	0.05
BovineHD0500028783	5	100480380	6.43737e-05	ns	0.05
BovineHD2100019197	21	65459292	6.51652e-05	ns	0.05
BovineHD0500026721	5	94108037	6.54582e-05	ns	0.05
BovineHD1400003090	14	10935899	6.57966e-05	ns	0.05
BovineHD1400001727	14	6489931	6.65997e-05	ns	0.05
BovineHD1400002785	14	9866887	6.67725e-05	ns	0.05
BovineHD4100010660	14	4762777	6.70494e-05	ns	0.05
BovineHD1400002976	14	10528046	6.74586e-05	ns	0.05
BovineHD1400002978	14	10533407	6.74586e-05	ns	0.05

## Sheet: Protein_production(PROT)
SNPID	Chromosome	Position	P-value (nominal)	Bonferroni_genome-wise	FDR_genome-wise
BovineHD1400000216	14	1736599	1.91652e-14	1e-08	0.01
ARS-BFGL-NGS-4939	14	1801116	1.91652e-14	1e-08	0.01
ARS-BFGL-NGS-57820	14	1651311	5.16925e-14	3e-08	0.01
BovineHD1400000188	14	1588879	6.13534e-14	4e-08	0.01
BovineHD1400000199	14	1638045	6.13534e-14	4e-08	0.01
BovineHD1400000200	14	1640406	6.13534e-14	4e-08	0.01
BovineHD1400000206	14	1679844	2.02939e-13	1.2e-07	0.01
BovineHD1400000204	14	1667797	2.05311e-13	1.2e-07	0.01
BovineHD1400000262	14	1967325	7.57542e-13	4.6e-07	0.01
BovineHD1400000282	14	2051225	1.81219e-12	1.09e-06	0.01
BovineHD1400000283	14	2057629	1.81219e-12	1.09e-06	0.01
BovineHD1400000285	14	2066638	1.81219e-12	1.09e-06	0.01
BovineHD1400000286	14	2069181	1.81219e-12	1.09e-06	0.01
BovineHD1400000287	14	2076458	1.81219e-12	1.09e-06	0.01
BovineHD1400000290	14	2089613	1.81219e-12	1.09e-06	0.01
BovineHD1400000275	14	2019390	1.8461e-12	1.11e-06	0.01
BovineHD1400000281	14	2046297	1.8461e-12	1.11e-06	0.01
ARS-BFGL-NGS-107379	14	2054457	3.41843e-12	2.06e-06	0.01
Hapmap30383-BTC-005848	14	1489496	3.2692e-10	0.00019684	0.01
BovineHD1400000443	14	2758369	2.75278e-09	0.00165744	0.01
BovineHD1400000463	14	2875999	7.71375e-09	0.00464441	0.01
BovineHD1400000464	14	2883623	7.71375e-09	0.00464441	0.01
BovineHD1400000465	14	2885790	7.71375e-09	0.00464441	0.01
BovineHD1400000467	14	2898515	7.71375e-09	0.00464441	0.01
BovineHD1400000468	14	2901016	7.71375e-09	0.00464441	0.01
BovineHD1400000469	14	2902668	7.71375e-09	0.00464441	0.01
BovineHD1400000470	14	2904752	7.71375e-09	0.00464441	0.01
ARS-BFGL-NGS-18858	14	2909929	7.71375e-09	0.00464441	0.01
BovineHD1400000471	14	2910531	7.71375e-09	0.00464441	0.01
BovineHD1400000480	14	2936478	4.13263e-08	0.0248824	0.01
BovineHD1400000429	14	2676321	4.94646e-08	0.0297824	0.01
BovineHD1400000482	14	2940147	6.76866e-08	0.0407538	0.01
BovineHD1400000324	14	2257386	9.19443e-08	ns	0.01
BovineHD1400000207	14	1683767	1.32105e-07	ns	0.01
BovineHD1400000326	14	2273502	2.02322e-07	ns	0.01
BovineHD1400000288	14	2084067	2.39935e-07	ns	0.01
BovineHD1400000277	14	2027812	4.16993e-07	ns	0.01
BovineHD1400000445	14	2763040	4.20564e-07	ns	0.01
BovineHD1400000446	14	2763621	4.20564e-07	ns	0.01
ARS-BFGL-NGS-94706	14	1696470	4.41847e-07	ns	0.01
BovineHD1400000462	14	2857000	6.30429e-07	ns	0.01
BovineHD4100010518	14	1672047	7.16024e-07	ns	0.05
BovineHD1400000205	14	1672913	7.16024e-07	ns	0.05
BovineHD1400000145	14	1429389	7.42792e-07	ns	0.05
BovineHD1400000152	14	1439476	7.42792e-07	ns	0.05
BovineHD1400000442	14	2756339	8.64707e-07	ns	0.05
BovineHD4100010506	14	1442028	9.11212e-07	ns	0.05
BovineHD1400000154	14	1444759	9.11212e-07	ns	0.05
BovineHD1400000457	14	2833552	1.28335e-06	ns	0.05
BovineHD0900014430	9	52350552	1.3261e-06	ns	0.05
BovineHD0900014431	9	52351567	1.44117e-06	ns	0.05
BovineHD0900014432	9	52352425	1.44117e-06	ns	0.05
BovineHD0900014433	9	52353122	1.44117e-06	ns	0.05
BovineHD1400000167	14	1493001	1.71586e-06	ns	0.05
BovineHD4100010510	14	1494482	1.71586e-06	ns	0.05
BovineHD4100010511	14	1497296	1.71586e-06	ns	0.05
BovineHD1400000170	14	1504519	1.71586e-06	ns	0.05
BovineHD4100010512	14	1509091	1.71586e-06	ns	0.05
BovineHD1400000172	14	1514738	1.77032e-06	ns	0.05
BovineHD4100010513	14	1516428	1.77032e-06	ns	0.05
BovineHD1400000173	14	1517553	1.77032e-06	ns	0.05
BovineHD4100010514	14	1518492	1.77032e-06	ns	0.05
BovineHD1400000174	14	1522098	1.77032e-06	ns	0.05
BovineHD4100010515	14	1524573	1.77032e-06	ns	0.05
BovineHD4100010516	14	1527842	1.77032e-06	ns	0.05
BovineHD4100010517	14	1529914	1.77032e-06	ns	0.05
BTA-34956-no-rs	14	1514056	1.88261e-06	ns	0.05
BovineHD1400000166	14	1487447	1.97321e-06	ns	0.05
BovineHD0500025150	5	88713707	2.09343e-06	ns	0.05
ARS-BFGL-NGS-34135	14	1675278	2.09664e-06	ns	0.05
BovineHD1400000164	14	1486102	2.32137e-06	ns	0.05
BovineHD1400000165	14	1486682	2.32137e-06	ns	0.05
BovineHD1400000273	14	2006872	2.45911e-06	ns	0.05
BovineHD0500025181	5	88795885	2.6968e-06	ns	0.05
BovineHD1400000143	14	1427669	2.84021e-06	ns	0.05
BovineHD2500001511	25	6066557	3.19299e-06	ns	0.05
BovineHD0500024954	5	87930363	3.38263e-06	ns	0.05
ARS-BFGL-NGS-42501	6	43920160	4.61231e-06	ns	0.05
BovineHD0900014425	9	52338179	4.65206e-06	ns	0.05
BovineHD0500025189	5	88830128	4.78821e-06	ns	0.05
BovineHD1400000258	14	1949077	5.24602e-06	ns	0.05
BovineHD1400000259	14	1951389	5.24602e-06	ns	0.05
ARS-BFGL-NGS-71749	14	1954317	5.24602e-06	ns	0.05
BovineHD1800004711	18	14716688	5.29208e-06	ns	0.05
BovineHD1400000267	14	1988704	6.56226e-06	ns	0.05
BovineHD1400000270	14	1999406	6.56226e-06	ns	0.05
BTA-78636-no-rs	7	40552365	7.03278e-06	ns	0.05

## Sheet: Fat_deviation(FATD)
SNPID	Chromosome	Position	P-value (nominal)	Bonferroni_genome-wise	FDR_genome-wise
BovineHD1400000188	14	1588879	1e-300	6e-295	0.01
BovineHD1400000199	14	1638045	1e-300	6e-295	0.01
BovineHD1400000200	14	1640406	1e-300	6e-295	0.01
ARS-BFGL-NGS-57820	14	1651311	1e-300	6e-295	0.01
BovineHD1400000204	14	1667797	1e-300	6e-295	0.01
BovineHD1400000206	14	1679844	1e-300	6e-295	0.01
BovineHD1400000216	14	1736599	1e-300	6e-295	0.01
ARS-BFGL-NGS-4939	14	1801116	1e-300	6e-295	0.01
BovineHD1400000275	14	2019390	1e-300	6e-295	0.01
BovineHD1400000281	14	2046297	1e-300	6e-295	0.01
ARS-BFGL-NGS-107379	14	2054457	7.45347e-256	4.4877e-250	0.01
BovineHD1400000262	14	1967325	6.44631e-252	3.88129e-246	0.01
BovineHD1400000282	14	2051225	2.26307e-245	1.36258e-239	0.01
BovineHD1400000283	14	2057629	2.26307e-245	1.36258e-239	0.01
BovineHD1400000285	14	2066638	2.26307e-245	1.36258e-239	0.01
BovineHD1400000286	14	2069181	2.26307e-245	1.36258e-239	0.01
BovineHD1400000287	14	2076458	2.26307e-245	1.36258e-239	0.01
BovineHD1400000290	14	2089613	2.26307e-245	1.36258e-239	0.01
BovineHD1400000324	14	2257386	1.08765e-150	6.54869e-145	0.01
Hapmap30383-BTC-005848	14	1489496	9.34989e-147	5.62952e-141	0.01
BovineHD1400000243	14	1868636	4.79462e-145	2.88682e-139	0.01
BovineHD1400000246	14	1880378	4.79462e-145	2.88682e-139	0.01
BovineHD1400000249	14	1892559	4.79462e-145	2.88682e-139	0.01
BovineHD1400000271	14	2002126	6.42541e-134	3.86871e-128	0.01
UA-IFASA-6878	14	2002873	5.23057e-132	3.1493e-126	0.01
BovineHD1400000239	14	1855090	1.56138e-121	9.40099e-116	0.01
BovineHD1400000241	14	1861799	1.56138e-121	9.40099e-116	0.01
BovineHD1400000251	14	1911696	3.14165e-118	1.89157e-112	0.01
Hapmap52798-ss46526455	14	1923292	3.14165e-118	1.89157e-112	0.01
BovineHD1400000256	14	1943598	3.14165e-118	1.89157e-112	0.01
BovineHD1400000300	14	2147133	3.54056e-112	2.13175e-106	0.01
BovineHD1400000443	14	2758369	2.47156e-106	1.48811e-100	0.01
ARS-BFGL-NGS-34135	14	1675278	6.43643e-104	3.87534e-98	0.01
BovineHD1400000207	14	1683767	1.40034e-101	8.43138e-96	0.01
BovineHD4100010518	14	1672047	3.94223e-99	2.3736e-93	0.01
BovineHD1400000205	14	1672913	3.94223e-99	2.3736e-93	0.01
ARS-BFGL-NGS-94706	14	1696470	4.68476e-99	2.82067e-93	0.01
BovineHD1400000462	14	2857000	8.68172e-94	5.22722e-88	0.01
BovineHD1400000326	14	2273502	1.25669e-86	7.56647e-81	0.01
BovineHD1400000482	14	2940147	9.1947e-86	5.53608e-80	0.01
BovineHD1400000457	14	2833552	1.82207e-85	1.09706e-79	0.01
BovineHD1400000301	14	2150825	3.26273e-85	1.96447e-79	0.01
BovineHD4100010523	14	2198215	3.30971e-84	1.99276e-78	0.01
ARS-BFGL-NGS-18365	14	2117455	1.08984e-80	6.56187e-75	0.01
BovineHD1400000299	14	2132257	1.08984e-80	6.56187e-75	0.01
BovineHD4100010522	14	2139958	1.08984e-80	6.56187e-75	0.01
BovineHD1400000463	14	2875999	5.11489e-78	3.07965e-72	0.01
BovineHD1400000464	14	2883623	5.11489e-78	3.07965e-72	0.01
BovineHD1400000465	14	2885790	5.11489e-78	3.07965e-72	0.01
BovineHD1400000467	14	2898515	5.11489e-78	3.07965e-72	0.01
BovineHD1400000468	14	2901016	5.11489e-78	3.07965e-72	0.01
BovineHD1400000469	14	2902668	5.11489e-78	3.07965e-72	0.01
BovineHD1400000470	14	2904752	5.11489e-78	3.07965e-72	0.01
ARS-BFGL-NGS-18858	14	2909929	5.11489e-78	3.07965e-72	0.01
BovineHD1400000471	14	2910531	5.11489e-78	3.07965e-72	0.01
BovineHD1400000288	14	2084067	2.16407e-76	1.30298e-70	0.01
BovineHD4100010545	14	2530056	9.84279e-75	5.92629e-69	0.01
Hapmap30086-BTC-002066	14	2524432	9.46847e-74	5.70092e-68	0.01
BovineHD1400024339	14	1308359	3.84165e-73	2.31304e-67	0.01
BovineHD4100010521	14	2135276	1.20816e-68	7.27427e-63	0.01
BovineHD4100010520	14	2118405	1.80269e-66	1.08539e-60	0.01
BovineHD1400000616	14	3371507	4.23507e-66	2.54991e-60	0.01
BovineHD1400000400	14	2568452	5.33547e-66	3.21246e-60	0.01
BovineHD1400000341	14	2342883	3.20313e-63	1.92859e-57	0.01
BovineHD1400000358	14	2395671	3.86783e-62	2.3288e-56	0.01
BovineHD4100010534	14	2398876	3.86783e-62	2.3288e-56	0.01
BovineHD4100010536	14	2420538	3.86783e-62	2.3288e-56	0.01
BovineHD4100010538	14	2439582	3.86783e-62	2.3288e-56	0.01
BovineHD1400000331	14	2306572	2.37811e-61	1.43185e-55	0.01
Hapmap30374-BTC-002159	14	2468020	4.35153e-59	2.62003e-53	0.01
BovineHD1400000445	14	2763040	1.23081e-57	7.41065e-52	0.01
BovineHD1400000446	14	2763621	1.23081e-57	7.41065e-52	0.01
BovineHD1400000397	14	2546847	1.62857e-57	9.80554e-52	0.01
BovineHD4100010527	14	2227613	1.07991e-56	6.50208e-51	0.01
BovineHD1400000442	14	2756339	1.97237e-56	1.18755e-50	0.01
BovineHD4100010539	14	2462143	2.85085e-56	1.71648e-50	0.01
BTA-35941-no-rs	14	2276443	6.54836e-55	3.94273e-49	0.01
BovineHD1400000572	14	3224855	1.20899e-54	7.27927e-49	0.01
Hapmap24715-BTC-001973	14	2239085	1.63916e-54	9.8693e-49	0.01
BovineHD4100010528	14	2230450	1.60894e-51	9.68735e-46	0.01
BovineHD4100010529	14	2233835	1.60894e-51	9.68735e-46	0.01
BovineHD1400000603	14	3328173	4.72389e-51	2.84423e-45	0.01
BovineHD1400000604	14	3329319	4.72389e-51	2.84423e-45	0.01
BovineHD1400000609	14	3348277	4.72389e-51	2.84423e-45	0.01
BovineHD1400000610	14	3349227	4.72389e-51	2.84423e-45	0.01
BovineHD4100010547	14	2550078	1.0708e-49	6.44723e-44	0.01
Hapmap30646-BTC-002054	14	2553525	1.0708e-49	6.44723e-44	0.01
ARS-BFGL-NGS-59769	14	3006509	4.87294e-48	2.93397e-42	0.01
BovineHD1400000480	14	2936478	1.24858e-47	7.51764e-42	0.01
BovineHD4100010508	14	1466678	2.14605e-47	1.29213e-41	0.01
BovineHD1400000158	14	1468693	2.14605e-47	1.29213e-41	0.01
BovineHD4100010509	14	1480260	2.14605e-47	1.29213e-41	0.01
BTA-34956-no-rs	14	1514056	4.88987e-47	2.94417e-41	0.01
Hapmap30381-BTC-005750	14	1463676	5.65423e-47	3.40438e-41	0.01
BovineHD1400000167	14	1493001	1.58264e-46	9.529e-41	0.01
BovineHD4100010510	14	1494482	1.58264e-46	9.529e-41	0.01
BovineHD4100010511	14	1497296	1.58264e-46	9.529e-41	0.01
BovineHD1400000170	14	1504519	1.58264e-46	9.529e-41	0.01
BovineHD4100010512	14	1509091	1.58264e-46	9.529e-41	0.01
BovineHD1400000159	14	1469162	2.02078e-46	1.2167e-40	0.01
BovineHD1400000172	14	1514738	2.04341e-46	1.23033e-40	0.01
BovineHD4100010513	14	1516428	2.04341e-46	1.23033e-40	0.01
BovineHD1400000173	14	1517553	2.04341e-46	1.23033e-40	0.01
BovineHD4100010514	14	1518492	2.04341e-46	1.23033e-40	0.01
BovineHD1400000174	14	1522098	2.04341e-46	1.23033e-40	0.01
BovineHD4100010515	14	1524573	2.04341e-46	1.23033e-40	0.01
BovineHD4100010516	14	1527842	2.04341e-46	1.23033e-40	0.01
BovineHD4100010517	14	1529914	2.04341e-46	1.23033e-40	0.01
BovineHD1400000166	14	1487447	5.88531e-46	3.54352e-40	0.01
BovineHD1400000595	14	3306676	9.18921e-46	5.53278e-40	0.01
BovineHD1400000598	14	3314611	9.18921e-46	5.53278e-40	0.01
BovineHD1400000601	14	3323455	9.18921e-46	5.53278e-40	0.01
BovineHD1400000608	14	3343809	9.18921e-46	5.53278e-40	0.01
BovineHD1400000164	14	1486102	1.36647e-45	8.22745e-40	0.01
BovineHD1400000165	14	1486682	1.36647e-45	8.22745e-40	0.01
BovineHD1400024350	14	3048650	1.41793e-45	8.53729e-40	0.01
BovineHD1400000389	14	2518104	8.40356e-45	5.05974e-39	0.01
BovineHD1400000617	14	3376224	8.96012e-45	5.39484e-39	0.01
BovineHD1400000187	14	1585385	2.17702e-44	1.31077e-38	0.01
BovineHD1400000143	14	1427669	4.48438e-44	2.70002e-38	0.01
BovineHD1400000398	14	2564913	2.55223e-42	1.53668e-36	0.01
BovineHD4100010548	14	2566015	3.45714e-42	2.08153e-36	0.01
BovineHD1400000399	14	2567022	3.45714e-42	2.08153e-36	0.01
BovineHD1400000954	14	4360346	6.82441e-41	4.10894e-35	0.01
BovineHD1400000955	14	4361187	6.82441e-41	4.10894e-35	0.01
BovineHD1400000958	14	4364109	6.82441e-41	4.10894e-35	0.01
ARS-BFGL-NGS-100480	14	4364952	6.82441e-41	4.10894e-35	0.01
BovineHD1400000959	14	4365736	6.82441e-41	4.10894e-35	0.01
BovineHD1400000960	14	4366846	6.82441e-41	4.10894e-35	0.01
BovineHD1400000961	14	4369830	6.82441e-41	4.10894e-35	0.01
BovineHD1400000951	14	4357192	2.1745e-40	1.30926e-34	0.01
Hapmap36620-SCAFFOLD50018_7571	14	3297177	2.31335e-40	1.39286e-34	0.01
BovineHD1400000429	14	2676321	7.35229e-40	4.42678e-34	0.01
BovineHD1400000414	14	2597718	9.03032e-37	5.43711e-31	0.01
ARS-BFGL-NGS-103064	14	2754909	1.90779e-36	1.14867e-30	0.01
BovineHD1400000441	14	2755467	1.90779e-36	1.14867e-30	0.01
BovineHD1400000447	14	2764862	1.90779e-36	1.14867e-30	0.01
BovineHD1400000594	14	3303340	2.20765e-36	1.32922e-30	0.01
BovineHD1400000145	14	1429389	8.84442e-36	5.32518e-30	0.01
BovineHD1400000152	14	1439476	8.84442e-36	5.32518e-30	0.01
BovineHD4100010506	14	1442028	2.43648e-35	1.46699e-29	0.01
BovineHD1400000154	14	1444759	2.43648e-35	1.46699e-29	0.01
BovineHD1400000453	14	2802526	2.19773e-34	1.32324e-28	0.01
BovineHD1400000416	14	2603935	1.39337e-33	8.38941e-28	0.01
BovineHD1400001400	14	5494134	4.60005e-33	2.76967e-27	0.01
ARS-BFGL-NGS-115947	14	5494654	4.60005e-33	2.76967e-27	0.01
BovineHD0500026662	5	93945655	9.20338e-32	5.54131e-26	0.01
BovineHD1400000420	14	2625668	9.21686e-31	5.54943e-25	0.01
BovineHD1400000787	14	3860629	3.02906e-28	1.82378e-22	0.01
BovineHD1400000788	14	3866447	3.02906e-28	1.82378e-22	0.01
BovineHD1400001233	14	5098835	5.24008e-27	3.15503e-21	0.01
BovineHD0500026666	5	93951066	3.0979e-26	1.86523e-20	0.01
BovineHD0500026668	5	93953806	3.0979e-26	1.86523e-20	0.01
BovineHD1400000760	14	3759411	3.21825e-26	1.93769e-20	0.01
BovineHD1400001476	14	5647605	6.82925e-26	4.11186e-20	0.01
BovineHD1400000337	14	2328943	2.25111e-25	1.35538e-19	0.01
ARS-BFGL-NGS-67477	14	3275592	3.75645e-25	2.26174e-19	0.01
BovineHD1400000590	14	3279825	3.75645e-25	2.26174e-19	0.01
ARS-BFGL-NGS-26520	14	2386688	4.71084e-25	2.83637e-19	0.01
BovineHD1400000277	14	2027812	8.51735e-25	5.12825e-19	0.01
BovineHD1400000319	14	2219371	1.04935e-24	6.31808e-19	0.01
BovineHD1400000579	14	3247912	3.04007e-24	1.83041e-18	0.01
ARS-BFGL-NGS-85419	14	3243897	4.55726e-24	2.7439e-18	0.01
ARS-BFGL-NGS-3122	14	2721633	4.56932e-24	2.75116e-18	0.01
BovineHD1400000592	14	3293946	7.396e-24	4.45309e-18	0.01
BovineHD1400000435	14	2709553	7.91027e-24	4.76273e-18	0.01
BovineHD1400001465	14	5635050	1.04843e-23	6.31254e-18	0.01
BovineHD1400001469	14	5639122	1.1762e-23	7.08184e-18	0.01
BovineHD1400000434	14	2707911	1.6278e-23	9.8009e-18	0.01
BovineHD4100010649	14	4706738	3.54646e-23	2.13531e-17	0.01
ARS-BFGL-NGS-56327	14	4336714	5.61061e-23	3.37812e-17	0.01
BovineHD1400000139	14	1410699	6.31684e-23	3.80334e-17	0.01
BovineHD1400000956	14	4362203	2.00941e-22	1.20986e-16	0.01
BovineHD1400000957	14	4363525	2.00941e-22	1.20986e-16	0.01
BovineHD1400000964	14	4379322	2.00941e-22	1.20986e-16	0.01
BovineHD1400000942	14	4334482	3.91473e-22	2.35704e-16	0.01
BovineHD1400000870	14	4136087	4.42825e-22	2.66623e-16	0.01
BovineHD1400000872	14	4140026	4.42825e-22	2.66623e-16	0.01
BovineHD1400000874	14	4141068	4.42825e-22	2.66623e-16	0.01
BovineHD1400024352	14	3230326	5.41927e-22	3.26292e-16	0.01
BovineHD1400000576	14	3237533	5.41927e-22	3.26292e-16	0.01
BovineHD1400000577	14	3239902	5.41927e-22	3.26292e-16	0.01
BovineHD1400001195	14	5018279	2.7423e-21	1.65113e-15	0.01
BovineHD1400001197	14	5019940	2.7423e-21	1.65113e-15	0.01
ARS-BFGL-NGS-74378	14	3640788	4.17575e-21	2.5142e-15	0.01
UA-IFASA-5306	14	4468478	9.18203e-21	5.52845e-15	0.01
BovineHD1400024038	14	3965017	2.65135e-20	1.59636e-14	0.01
BovineHD1400000823	14	4003541	2.65135e-20	1.59636e-14	0.01
BovineHD1400001193	14	5016603	3.79276e-20	2.2836e-14	0.01
BovineHD1400001194	14	5017293	3.79276e-20	2.2836e-14	0.01
BovineHD1400001196	14	5018881	5.96108e-20	3.58914e-14	0.01
BovineHD0500026667	5	93953156	6.37481e-20	3.83824e-14	0.01
BovineHD0500026669	5	93954414	7.04937e-20	4.24439e-14	0.01
BovineHD1400000273	14	2006872	1.28199e-19	7.7188e-14	0.01
BovineHD1400000258	14	1949077	1.70688e-19	1.0277e-13	0.01
BovineHD1400000259	14	1951389	1.70688e-19	1.0277e-13	0.01
ARS-BFGL-NGS-71749	14	1954317	1.70688e-19	1.0277e-13	0.01
BovineHD1400000934	14	4319689	2.39693e-19	1.44318e-13	0.01
BovineHD1400000939	14	4332384	2.39693e-19	1.44318e-13	0.01
BovineHD1400000261	14	1962021	3.44694e-19	2.07539e-13	0.01
BovineHD1400000267	14	1988704	4.14487e-19	2.49561e-13	0.01
BovineHD1400000270	14	1999406	4.14487e-19	2.49561e-13	0.01
BovineHD0500026655	5	93933708	7.84048e-19	4.72071e-13	0.01
BovineHD4100010540	14	2471822	1.14617e-18	6.90103e-13	0.01
BovineHD1400000372	14	2472363	1.14617e-18	6.90103e-13	0.01
BovineHD4100010541	14	2480131	1.29177e-18	7.77768e-13	0.01
BovineHD4100010543	14	2503148	1.3129e-18	7.90491e-13	0.01
UA-IFASA-6329	14	5096531	2.10853e-18	1.26954e-12	0.01
BovineHD1400000132	14	1379063	2.73697e-18	1.64792e-12	0.01
BovineHD1400000488	14	2958030	3.05232e-18	1.83779e-12	0.01
BovineHD1400000973	14	4410441	4.86306e-18	2.92802e-12	0.01
BovineHD1400001294	14	5233100	6.3962e-18	3.85112e-12	0.01
BovineHD1400001295	14	5233925	6.3962e-18	3.85112e-12	0.01
BovineHD1400001296	14	5235276	6.3962e-18	3.85112e-12	0.01
BovineHD1400001298	14	5238746	6.3962e-18	3.85112e-12	0.01
Hapmap23302-BTC-052123	14	4848750	7.76522e-18	4.6754e-12	0.01
BovineHD1400000474	14	2916658	9.34288e-18	5.6253e-12	0.01
BovineHD1400000569	14	3217422	1.57899e-17	9.50702e-12	0.01
BovineHD1400000527	14	3096452	2.3188e-17	1.39614e-11	0.01
BovineHD1400000533	14	3119309	2.3188e-17	1.39614e-11	0.01
BovineHD1400001685	14	6327380	4.99311e-17	3.00633e-11	0.01
BovineHD1400001224	14	5079519	7.54371e-17	4.54203e-11	0.01
BovineHD1400001226	14	5084852	7.54371e-17	4.54203e-11	0.01
BovineHD1400001231	14	5094588	7.54371e-17	4.54203e-11	0.01
BovineHD1400001232	14	5095604	7.54371e-17	4.54203e-11	0.01
BovineHD1400000473	14	2915391	1.69208e-16	1.01879e-10	0.01
BovineHD1400000485	14	2947862	1.81046e-16	1.09007e-10	0.01
BovineHD1400000487	14	2952832	1.81046e-16	1.09007e-10	0.01
BovineHD1400000489	14	2959222	1.81046e-16	1.09007e-10	0.01
BovineHD1400000427	14	2673388	1.81113e-16	1.09047e-10	0.01
Hapmap29758-BTC-003619	14	2674264	1.81113e-16	1.09047e-10	0.01
BovineHD1400001219	14	5058551	2.48318e-16	1.49511e-10	0.01
BovineHD4100010674	14	5059121	2.48318e-16	1.49511e-10	0.01
BovineHD1400001402	14	5501869	2.73669e-16	1.64775e-10	0.01
BovineHD1400003084	14	10926164	3.21712e-16	1.93701e-10	0.01
BovineHD1400002103	14	7824448	5.47057e-16	3.2938e-10	0.01
BovineHD1400001275	14	5188912	7.72833e-16	4.65319e-10	0.01
BovineHD1400002092	14	7797358	8.06623e-16	4.85664e-10	0.01
BovineHD1400002095	14	7809792	8.06623e-16	4.85664e-10	0.01
BovineHD1400002543	14	9140849	1.09207e-15	6.5753e-10	0.01
BovineHD1400001293	14	5231253	1.27084e-15	7.65166e-10	0.01
BovineHD1400001273	14	5184480	1.37286e-15	8.26592e-10	0.01
BovineHD1400001276	14	5190037	1.37286e-15	8.26592e-10	0.01
BovineHD1400001269	14	5173767	1.50976e-15	9.09019e-10	0.01
BovineHD4100010677	14	5174657	1.50976e-15	9.09019e-10	0.01
BovineHD1400001270	14	5176852	1.50976e-15	9.09019e-10	0.01
BovineHD1400001271	14	5179121	1.50976e-15	9.09019e-10	0.01
BovineHD1400001272	14	5181426	1.50976e-15	9.09019e-10	0.01
BovineHD4100010678	14	5183258	1.50976e-15	9.09019e-10	0.01
BovineHD1400001274	14	5186516	1.50976e-15	9.09019e-10	0.01
BovineHD4100010679	14	5191402	1.50976e-15	9.09019e-10	0.01
BovineHD1400001335	14	5330829	1.88192e-15	1.13309e-09	0.01
BovineHD1400000578	14	3246730	1.9522e-15	1.17541e-09	0.01
BovineHD1400000580	14	3249370	1.9522e-15	1.17541e-09	0.01
BovineHD1400000581	14	3250095	1.9522e-15	1.17541e-09	0.01
BovineHD1400000582	14	3251985	1.9522e-15	1.17541e-09	0.01
BovineHD1400002096	14	7812857	2.98637e-15	1.79808e-09	0.01
BovineHD0500026728	5	94122347	4.77906e-15	2.87745e-09	0.01
BovineHD4100010658	14	4757517	4.98773e-15	3.00309e-09	0.01
BovineHD4100010659	14	4759721	4.98773e-15	3.00309e-09	0.01
BovineHD1400000818	14	3988584	7.24273e-15	4.36081e-09	0.01
BovineHD1400000826	14	4010731	7.24273e-15	4.36081e-09	0.01
BovineHD4100010665	14	4840229	8.18529e-15	4.92832e-09	0.01
Hapmap22692-BTC-068210	14	4767039	1.00507e-14	6.05148e-09	0.01
ARS-BFGL-NGS-101653	14	2319504	1.09128e-14	6.57054e-09	0.01
BovineHD1400001092	14	4721245	1.23869e-14	7.45809e-09	0.01
BovineHD1400001093	14	4722929	1.23869e-14	7.45809e-09	0.01
BovineHD1400001097	14	4731420	1.23869e-14	7.45809e-09	0.01
BovineHD4100010651	14	4732795	1.23869e-14	7.45809e-09	0.01
BovineHD1400001098	14	4739737	1.23869e-14	7.45809e-09	0.01
BovineHD4100010656	14	4747807	1.23869e-14	7.45809e-09	0.01
BovineHD4100010657	14	4754604	1.23869e-14	7.45809e-09	0.01
BovineHD1400001100	14	4761549	1.23869e-14	7.45809e-09	0.01
BovineHD4100010683	14	5257731	1.74081e-14	1.04813e-08	0.01
BovineHD1400000905	14	4250145	2.24756e-14	1.35324e-08	0.01
BovineHD1400000520	14	3082224	2.84058e-14	1.7103e-08	0.01
BovineHD0500026623	5	93803415	3.01755e-14	1.81685e-08	0.01
BovineHD1400000418	14	2614504	3.20058e-14	1.92705e-08	0.01
BovineHD4100010552	14	2619714	3.20058e-14	1.92705e-08	0.01
Hapmap26072-BTC-065132	14	4149375	3.6154e-14	2.17681e-08	0.01
BovineHD0500026722	5	94112153	4.17373e-14	2.51298e-08	0.01
BovineHD0500026724	5	94114775	4.17373e-14	2.51298e-08	0.01
BovineHD0500026725	5	94116663	4.17373e-14	2.51298e-08	0.01
BovineHD0500026726	5	94118706	4.17373e-14	2.51298e-08	0.01
BovineHD1400001331	14	5324252	4.31587e-14	2.59856e-08	0.01
BovineHD1400001333	14	5327913	4.31587e-14	2.59856e-08	0.01
BovineHD1400001334	14	5329810	4.31587e-14	2.59856e-08	0.01
BovineHD4100010694	14	5334202	4.31587e-14	2.59856e-08	0.01
BovineHD1400000539	14	3133709	4.74209e-14	2.85519e-08	0.01
BovineHD0500026624	5	93807981	5.14559e-14	3.09813e-08	0.01
BovineHD4100010553	14	2626726	5.70425e-14	3.4345e-08	0.01
BovineHD1400001288	14	5222434	5.71276e-14	3.43962e-08	0.01
BovineHD1400001289	14	5223880	5.71276e-14	3.43962e-08	0.01
BovineHD1400001290	14	5224467	5.71276e-14	3.43962e-08	0.01
ARS-BFGL-NGS-3571	14	5225467	5.71276e-14	3.43962e-08	0.01
ARS-BFGL-NGS-70821	14	3078843	8.27547e-14	4.98262e-08	0.01
BovineHD1400000517	14	3079958	8.27547e-14	4.98262e-08	0.01
BovineHD1400000866	14	4123711	1.03679e-13	6.24246e-08	0.01
BovineHD1400000491	14	2975322	1.30306e-13	7.84566e-08	0.01
BovineHD1400001094	14	4723595	1.33613e-13	8.04477e-08	0.01
BovineHD4100010703	14	5487059	1.48863e-13	8.96297e-08	0.01
BovineHD1400000971	14	4409046	1.52116e-13	9.15883e-08	0.01
BovineHD0500026682	5	93995487	1.55858e-13	9.38413e-08	0.01
BovineHD1400001488	14	5674862	2.13576e-13	1.28593e-07	0.01
BovineHD4100010718	14	5675424	2.13576e-13	1.28593e-07	0.01
BovineHD1400001489	14	5676511	2.18366e-13	1.31477e-07	0.01
BovineHD1400001468	14	5638459	2.59294e-13	1.5612e-07	0.01
BovineHD1400001403	14	5503158	2.93784e-13	1.76886e-07	0.01
BovineHD1400000935	14	4321422	3.7522e-13	2.25918e-07	0.01
BovineHD1400000937	14	4326156	3.7522e-13	2.25918e-07	0.01
BovineHD1400000940	14	4333003	3.7522e-13	2.25918e-07	0.01
BovineHD1400000589	14	3275916	4.37554e-13	2.63449e-07	0.01
BovineHD1400001102	14	4773220	4.78497e-13	2.88101e-07	0.01
Hapmap32234-BTC-048199	14	7314869	5.21431e-13	3.13951e-07	0.01
BovineHD0500026658	5	93941627	5.71319e-13	3.43988e-07	0.01
BovineHD1400000809	14	3942818	5.72301e-13	3.4458e-07	0.01
BovineHD4100010842	14	7325800	6.11841e-13	3.68386e-07	0.01
BovineHD0500026460	5	93201312	7.56771e-13	4.55648e-07	0.01
BovineHD4100010661	14	4776669	8.20863e-13	4.94238e-07	0.01
BovineHD1400001112	14	4797465	1.10998e-12	6.68313e-07	0.01
BovineHD1400001126	14	4826655	1.65029e-12	9.93631e-07	0.01
BovineHD4100010689	14	5293458	1.69241e-12	1.01899e-06	0.01
BovineHD1400001149	14	4911162	1.7194e-12	1.03524e-06	0.01
BovineHD1400001885	14	6998560	1.77368e-12	1.06792e-06	0.01
BovineHD1400000565	14	3205072	1.79286e-12	1.07947e-06	0.01
BovineHD1400001886	14	7001763	1.98766e-12	1.19676e-06	0.01
BovineHD0500026679	5	93982313	2.29698e-12	1.383e-06	0.01
Hapmap24718-BTC-002945	14	2985755	2.60206e-12	1.56669e-06	0.01
ARS-BFGL-NGS-110894	14	6952759	2.70335e-12	1.62767e-06	0.01
BovineHD1400000121	14	1330023	3.84397e-12	2.31444e-06	0.01
BovineHD1400000122	14	1330951	3.84397e-12	2.31444e-06	0.01
BovineHD1400000124	14	1332305	3.84397e-12	2.31444e-06	0.01
BovineHD1400000125	14	1333301	3.84397e-12	2.31444e-06	0.01
ARS-BFGL-BAC-8730	14	7926827	4.16898e-12	2.51012e-06	0.01
BovineHD4100011003	14	9890828	4.40231e-12	2.65061e-06	0.01
Hapmap32970-BTC-064990	14	4043743	4.45324e-12	2.68127e-06	0.01
BovineHD1400000837	14	4047116	4.45324e-12	2.68127e-06	0.01
BovineHD4100010598	14	4049494	4.45324e-12	2.68127e-06	0.01
BovineHD1400000839	14	4056097	4.45324e-12	2.68127e-06	0.01
Hapmap24986-BTC-065021	14	4068825	4.45324e-12	2.68127e-06	0.01
BovineHD1400000842	14	4070255	4.5035e-12	2.71153e-06	0.01
BovineHD1400000843	14	4075392	4.5035e-12	2.71153e-06	0.01
BovineHD1400000848	14	4082053	4.5035e-12	2.71153e-06	0.01
BovineHD1400000851	14	4091361	4.5035e-12	2.71153e-06	0.01
BovineHD1400000855	14	4094826	4.5035e-12	2.71153e-06	0.01
BovineHD1400000833	14	4041251	4.95912e-12	2.98586e-06	0.01
ARS-BFGL-NGS-109739	14	3218998	5.58689e-12	3.36384e-06	0.01
BovineHD1400002549	14	9153818	6.10784e-12	3.6775e-06	0.01
BovineHD0500026645	5	93875727	6.93268e-12	4.17413e-06	0.01
BovineHD0500026580	5	93654729	7.9826e-12	4.80628e-06	0.01
BovineHD1400000835	14	4044390	8.19257e-12	4.93271e-06	0.01
BovineHD1400000840	14	4057871	8.19257e-12	4.93271e-06	0.01
BovineHD1400000841	14	4059863	8.19257e-12	4.93271e-06	0.01
BovineHD4100010600	14	4063397	8.19257e-12	4.93271e-06	0.01
ARS-BFGL-NGS-41248	14	2605493	8.6785e-12	5.22528e-06	0.01
BovineHD1400001868	14	6943519	9.0194e-12	5.43054e-06	0.01
BovineHD0500026760	5	94219668	1.20254e-11	7.24043e-06	0.01
BovineHD0500026579	5	93653605	1.23683e-11	7.44689e-06	0.01
BovineHD0500026581	5	93656854	1.23683e-11	7.44689e-06	0.01
BovineHD4100010603	14	4100475	1.27107e-11	7.65305e-06	0.01
ARS-BFGL-NGS-22111	14	4103850	1.27107e-11	7.65305e-06	0.01
UA-IFASA-7269	14	4127413	1.27107e-11	7.65305e-06	0.01
BovineHD1400001986	14	7308013	1.41055e-11	8.49285e-06	0.01
BovineHD0500026578	5	93650463	1.62356e-11	9.77537e-06	0.01
BovineHD1400001106	14	4781237	1.63019e-11	9.81529e-06	0.01
BovineHD1400001107	14	4784818	1.63019e-11	9.81529e-06	0.01
BovineHD1400001108	14	4787006	1.63019e-11	9.81529e-06	0.01
BovineHD4100010652	14	4734579	1.68965e-11	1.01733e-05	0.01
BovineHD0500026577	5	93647006	2.0929e-11	1.26012e-05	0.01
BovineHD1400000860	14	4104913	2.41838e-11	1.45609e-05	0.01
BovineHD1400001191	14	5013561	2.6837e-11	1.61584e-05	0.01
BovineHD1400000852	14	4091813	2.72007e-11	1.63774e-05	0.01
BovineHD1400000858	14	4101291	2.72007e-11	1.63774e-05	0.01
BovineHD1400000859	14	4102934	2.72007e-11	1.63774e-05	0.01
BovineHD1400001131	14	4842904	2.81725e-11	1.69625e-05	0.01
BovineHD1400000557	14	3175099	3.10641e-11	1.87035e-05	0.01
BovineHD1400001483	14	5654325	3.181e-11	1.91526e-05	0.01
BovineHD0500026500	5	93335079	3.65477e-11	2.20052e-05	0.01
BovineHD1400024034	14	1260498	3.66679e-11	2.20776e-05	0.01
Hapmap26527-BTC-005059	14	4176618	3.79615e-11	2.28564e-05	0.01
BovineHD0500026675	5	93970676	4.24828e-11	2.55787e-05	0.01
BovineHD0500026557	5	93553319	4.3933e-11	2.64518e-05	0.01
BovineHD0500026559	5	93556452	4.3933e-11	2.64518e-05	0.01
BovineHD0500026560	5	93560682	4.3933e-11	2.64518e-05	0.01
BovineHD0500026561	5	93561972	4.3933e-11	2.64518e-05	0.01
BovineHD1400002145	14	7896759	4.45538e-11	2.68256e-05	0.01
BovineHD1400000654	14	3464083	5.32234e-11	3.20455e-05	0.01
BovineHD1400000655	14	3464687	5.32234e-11	3.20455e-05	0.01
BovineHD4100010857	14	7493417	5.40222e-11	3.25265e-05	0.01
BovineHD1400001134	14	4853494	5.93951e-11	3.57615e-05	0.01
BovineHD4100011004	14	9920828	6.81145e-11	4.10114e-05	0.01
BovineHD1400002802	14	9939640	6.81145e-11	4.10114e-05	0.01
BovineHD1400002808	14	9957815	6.81145e-11	4.10114e-05	0.01
BovineHD4100010893	14	7935697	8.39076e-11	5.05203e-05	0.01
BovineHD0500026479	5	93238238	1.07855e-10	6.4939e-05	0.01
BovineHD0500026481	5	93250776	1.07855e-10	6.4939e-05	0.01
BovineHD1400000634	14	3428413	1.18338e-10	7.12507e-05	0.01
ARS-BFGL-NGS-10284	14	3433372	1.18338e-10	7.12507e-05	0.01
BovineHD1400000638	14	3434113	1.18338e-10	7.12507e-05	0.01
BovineHD1400000640	14	3436931	1.18338e-10	7.12507e-05	0.01
BovineHD1400000641	14	3439430	1.18338e-10	7.12507e-05	0.01
BovineHD1400001339	14	5344932	1.27115e-10	7.65353e-05	0.01
BovineHD0500026571	5	93632086	1.29077e-10	7.77166e-05	0.01
BovineHD0500026575	5	93642027	1.29077e-10	7.77166e-05	0.01
BovineHD0500026576	5	93642839	1.29077e-10	7.77166e-05	0.01
BovineHD4100004508	6	37612524	1.33413e-10	8.03273e-05	0.01
Hapmap24324-BTC-062449	6	37631640	1.33413e-10	8.03273e-05	0.01
BovineHD4100004514	6	37644427	1.33413e-10	8.03273e-05	0.01
BovineHD0600010428	6	37677429	1.33413e-10	8.03273e-05	0.01
BovineHD4100004519	6	37700851	1.33413e-10	8.03273e-05	0.01
BovineHD4100004526	6	37740530	1.33413e-10	8.03273e-05	0.01
BovineHD0600010444	6	37752838	1.33413e-10	8.03273e-05	0.01
BovineHD0600010445	6	37756880	1.33413e-10	8.03273e-05	0.01
BovineHD4100004528	6	37758902	1.33413e-10	8.03273e-05	0.01
BovineHD4100004530	6	37768489	1.33413e-10	8.03273e-05	0.01
BovineHD0600010449	6	37785001	1.33413e-10	8.03273e-05	0.01
ARS-BFGL-BAC-2036	14	9906433	1.38198e-10	8.32083e-05	0.01
BovineHD1400000530	14	3107359	1.80142e-10	0.000108463	0.01
BovineHD0500026670	5	93956886	1.95192e-10	0.000117524	0.01
BovineHD1400001116	14	4806759	1.96152e-10	0.000118102	0.01
BovineHD1400002159	14	7927456	2.19212e-10	0.000131986	0.01
ARS-BFGL-BAC-1020	14	7928189	2.19212e-10	0.000131986	0.01
BovineHD1400002160	14	7929013	2.19212e-10	0.000131986	0.01
BovineHD4100010891	14	7849257	2.49662e-10	0.00015032	0.01
BovineHD1400003083	14	10919560	2.6538e-10	0.000159784	0.01
Hapmap26247-BTC-009319	14	10920377	2.6538e-10	0.000159784	0.01
BovineHD4100004523	6	37721518	2.72997e-10	0.00016437	0.01
BovineHD1400024355	14	4170651	2.84376e-10	0.000171221	0.01
BovineHD1400000424	14	2638237	2.9388e-10	0.000176944	0.01
BovineHD4100010554	14	2647177	2.9388e-10	0.000176944	0.01
BovineHD1400000519	14	3081185	2.96566e-10	0.000178561	0.01
BovineHD4100010616	14	4396273	3.21045e-10	0.0001933	0.01
BovineHD4100010617	14	4398699	3.21045e-10	0.0001933	0.01
BovineHD0500026902	5	94737215	3.25581e-10	0.000196031	0.01
BovineHD1400001495	14	5688939	3.48624e-10	0.000209905	0.01
UA-IFASA-5765	14	4520969	3.52678e-10	0.000212346	0.01
BovineHD0500026563	5	93579668	3.75588e-10	0.00022614	0.01
BovineHD4100011076	14	10991691	3.81681e-10	0.000229808	0.01
BovineHD1400000977	14	4414829	3.97741e-10	0.000239478	0.01
BovineHD1400000978	14	4416260	3.97741e-10	0.000239478	0.01
BovineHD1400000980	14	4417733	3.97741e-10	0.000239478	0.01
BovineHD1400000983	14	4419723	3.97741e-10	0.000239478	0.01
BovineHD1400000984	14	4420564	3.97741e-10	0.000239478	0.01
BovineHD0500026860	5	94586978	4.18698e-10	0.000252096	0.01
BovineHD1400001880	14	6976932	4.69657e-10	0.000282778	0.01
BovineHD1400001881	14	6979449	4.69657e-10	0.000282778	0.01
BovineHD1400001882	14	6983739	4.69657e-10	0.000282778	0.01
BovineHD0500026898	5	94721518	5.10985e-10	0.000307662	0.01
BovineHD0500026899	5	94726848	5.10985e-10	0.000307662	0.01
BovineHD1400002114	14	7845260	5.33888e-10	0.000321451	0.01
BovineHD1400002115	14	7846221	5.33888e-10	0.000321451	0.01
BovineHD1400002116	14	7847942	5.33888e-10	0.000321451	0.01
BovineHD1400002117	14	7849800	5.33888e-10	0.000321451	0.01
BovineHD4100010561	14	3466009	5.39031e-10	0.000324548	0.01
UA-IFASA-6647	14	7484351	6.41091e-10	0.000385998	0.01
BovineHD1400001884	14	6992594	6.47252e-10	0.000389707	0.01
BovineHD1400000142	14	1426315	6.60304e-10	0.000397566	0.01
BovineHD4100004517	6	37667526	6.65207e-10	0.000400518	0.01
BovineHD4100004531	6	37791118	6.65207e-10	0.000400518	0.01
BovineHD0500026701	5	94056083	7.45643e-10	0.000448948	0.01
BovineHD1400001085	14	4702996	8.7857e-10	0.000528983	0.01
BovineHD4100010560	14	3386644	9.18535e-10	0.000553045	0.01
BovineHD0500026867	5	94616124	9.76038e-10	0.000587668	0.01
BovineHD0500026582	5	93664518	1.07762e-09	0.00064883	0.01
BovineHD0500026717	5	94096289	1.11327e-09	0.000670294	0.01
BovineHD0500026711	5	94084175	1.11485e-09	0.000671246	0.01
BovineHD1400000560	14	3186141	1.17111e-09	0.000705119	0.01
BovineHD0500026470	5	93217076	1.17267e-09	0.000706059	0.01
BovineHD0500026871	5	94621332	1.21103e-09	0.000729155	0.01
BovineHD1400001866	14	6936962	1.41035e-09	0.000849165	0.01
BovineHD1400000436	14	2723072	1.52939e-09	0.000920838	0.01
BovineHD1400001372	14	5419923	1.53419e-09	0.000923728	0.01
BovineHD1400002417	14	8789695	1.59914e-09	0.000962834	0.01
BovineHD1400000430	14	2685708	1.6516e-09	0.00099442	0.01
BovineHD0500026489	5	93287924	1.75548e-09	0.00105697	0.01
BovineHD0500026490	5	93288707	1.75548e-09	0.00105697	0.01
BovineHD4100003952	5	93292054	1.75548e-09	0.00105697	0.01
BovineHD4100010963	14	9133028	1.76445e-09	0.00106237	0.01
BovineHD1400001103	14	4778358	1.9506e-09	0.00117445	0.01
BovineHD1400000845	14	4078237	1.95313e-09	0.00117597	0.01
BovineHD1400002785	14	9866887	1.98742e-09	0.00119662	0.01
BovineHD0500026868	5	94617156	2.10233e-09	0.0012658	0.01
BovineHD0500026870	5	94618985	2.10233e-09	0.0012658	0.01
BovineHD0500026872	5	94622206	2.10233e-09	0.0012658	0.01
BovineHD0500026487	5	93283645	2.27331e-09	0.00136875	0.01
BovineHD0500026492	5	93301390	2.27331e-09	0.00136875	0.01
BovineHD1400001381	14	5448731	2.48401e-09	0.00149561	0.01
BovineHD1400001384	14	5461538	2.48401e-09	0.00149561	0.01
BovineHD0500026246	5	92456209	2.71057e-09	0.00163202	0.01
BovineHD0500026484	5	93267950	2.94934e-09	0.00177578	0.01
BovineHD0500026488	5	93284570	2.94934e-09	0.00177578	0.01
BovineHD4100010650	14	4724676	3.57527e-09	0.00215265	0.01
BovineHD0500026247	5	92457233	3.57632e-09	0.00215328	0.01
BovineHD0500026248	5	92458202	3.57632e-09	0.00215328	0.01
BovineHD0500026249	5	92460395	3.57632e-09	0.00215328	0.01
BovineHD0500026250	5	92461563	3.57632e-09	0.00215328	0.01
BovineHD0500026252	5	92467113	3.57632e-09	0.00215328	0.01
BovineHD4100010504	14	1425768	3.93946e-09	0.00237193	0.01
BovineHD1400000146	14	1430710	3.93946e-09	0.00237193	0.01
BovineHD1400000147	14	1431441	3.93946e-09	0.00237193	0.01
BovineHD1400000149	14	1433215	3.93946e-09	0.00237193	0.01
BovineHD1400002040	14	7530689	4.03721e-09	0.00243078	0.01
BovineHD0500026909	5	94766691	4.09056e-09	0.00246291	0.01
BovineHD1400001087	14	4709754	4.3825e-09	0.00263868	0.01
BovineHD1400002271	14	8283645	4.56918e-09	0.00275108	0.01
BovineHD1400019634	14	69890969	4.62811e-09	0.00278656	0.01
BovineHD1400001359	14	5395069	4.9305e-09	0.00296863	0.01
BovineHD1400000792	14	3895208	5.36605e-09	0.00323087	0.01
BovineHD1400002131	14	7880750	5.67893e-09	0.00341926	0.01
BovineHD1400002133	14	7883148	5.67893e-09	0.00341926	0.01
BovineHD1400001360	14	5396141	5.76659e-09	0.00347204	0.01
BovineHD1400001363	14	5403568	5.76659e-09	0.00347204	0.01
BovineHD1400001364	14	5406029	5.76659e-09	0.00347204	0.01
BovineHD1400001365	14	5407376	5.76659e-09	0.00347204	0.01
BovineHD1400001366	14	5408368	5.76659e-09	0.00347204	0.01
BovineHD1400001367	14	5409308	5.76659e-09	0.00347204	0.01
BovineHD1400001368	14	5411342	5.76659e-09	0.00347204	0.01
BovineHD1400001369	14	5413344	5.76659e-09	0.00347204	0.01
BovineHD1400001374	14	5426089	5.76659e-09	0.00347204	0.01
BovineHD4100010653	14	4741529	5.92429e-09	0.00356699	0.01
BovineHD0500027049	5	95191296	5.99369e-09	0.00360877	0.01
BovineHD0500026635	5	93843392	6.39952e-09	0.00385312	0.01
BovineHD0500026944	5	94880542	6.52469e-09	0.00392848	0.01
BovineHD0500026574	5	93641182	7.17121e-09	0.00431775	0.01
BovineHD1400000431	14	2687428	7.2766e-09	0.0043812	0.01
BovineHD1400024037	14	2929775	7.65359e-09	0.00460819	0.01
BovineHD0500027190	5	95709692	7.66254e-09	0.00461358	0.01
BovineHD1400001376	14	5429088	7.89672e-09	0.00475458	0.01
BovineHD1400001377	14	5432448	7.89672e-09	0.00475458	0.01
BovineHD1400002524	14	9096325	8.03224e-09	0.00483617	0.01
ARS-BFGL-NGS-22866	14	2826632	8.20701e-09	0.0049414	0.01
BovineHD1400000999	14	4456595	8.30207e-09	0.00499863	0.01
BovineHD1400000148	14	1432267	8.83882e-09	0.00532181	0.01
BovineHD0500026569	5	93611357	9.94017e-09	0.00598493	0.01
BovineHD4100010817	14	7108144	1.07045e-08	0.00644513	0.01
BovineHD1400000996	14	4449095	1.10559e-08	0.0066567	0.01
BovineHD4100004529	6	37761238	1.12784e-08	0.00679067	0.01
BovineHD0500026721	5	94108037	1.21558e-08	0.00731895	0.01
BovineHD1400001940	14	7164704	1.24239e-08	0.00748037	0.01
BovineHD1400001356	14	5391267	1.35504e-08	0.00815863	0.01
BovineHD1400001357	14	5392778	1.35504e-08	0.00815863	0.01
BovineHD1400001358	14	5393892	1.35504e-08	0.00815863	0.01
BovineHD1400001982	14	7294803	1.40477e-08	0.00845805	0.01
BovineHD4100010816	14	7091599	1.81039e-08	0.0109003	0.01
BovineHD4100010820	14	7121488	1.81039e-08	0.0109003	0.01
BovineHD4100010821	14	7123792	1.81039e-08	0.0109003	0.01
BovineHD1400000518	14	3080633	1.83292e-08	0.0110359	0.01
BovineHD1400000528	14	3098683	1.83292e-08	0.0110359	0.01
BovineHD1400001933	14	7140974	2.08164e-08	0.0125335	0.01
BovineHD0500026200	5	92201850	2.14618e-08	0.012922	0.01
BovineHD0500026202	5	92204867	2.14618e-08	0.012922	0.01
BovineHD4100010837	14	7281181	2.17445e-08	0.0130923	0.01
BovineHD1400001980	14	7284890	2.17445e-08	0.0130923	0.01
BovineHD1400001317	14	5284365	2.25519e-08	0.0135784	0.01
BovineHD1400001320	14	5288776	2.25519e-08	0.0135784	0.01
BovineHD0500026558	5	93554675	2.26143e-08	0.013616	0.01
BovineHD4100003946	5	92210442	2.29696e-08	0.0138299	0.01
BovineHD0500026619	5	93788825	2.60776e-08	0.0157012	0.01
BovineHD1400001086	14	4708568	2.73953e-08	0.0164946	0.01
BovineHD1400001088	14	4710700	2.73953e-08	0.0164946	0.01
BovineHD1400001089	14	4712403	2.73953e-08	0.0164946	0.01
BovineHD1400002134	14	7884208	3.17146e-08	0.0190952	0.01
ARS-BFGL-NGS-73096	14	7888675	3.17146e-08	0.0190952	0.01
BovineHD1400002728	14	9689109	3.2558e-08	0.019603	0.01
BovineHD1400002206	14	8059705	3.44939e-08	0.0207686	0.01
BovineHD0500026493	5	93302268	3.51515e-08	0.0211645	0.01
BovineHD0500026494	5	93304126	3.51515e-08	0.0211645	0.01
BovineHD0500026495	5	93307943	3.51515e-08	0.0211645	0.01
BovineHD0500026496	5	93313772	3.51515e-08	0.0211645	0.01
BovineHD0500026499	5	93329686	3.51515e-08	0.0211645	0.01
BovineHD0500026199	5	92200117	3.62505e-08	0.0218262	0.01
BovineHD0500026201	5	92203826	3.62505e-08	0.0218262	0.01
BovineHD0500026570	5	93626631	3.66015e-08	0.0220376	0.01
BovineHD0500026572	5	93632872	3.66015e-08	0.0220376	0.01
BovineHD4100011058	14	10569619	3.66115e-08	0.0220436	0.01
BovineHD0500026657	5	93941017	3.67329e-08	0.0221167	0.01
BovineHD0500026565	5	93593287	3.68938e-08	0.0222136	0.01
BovineHD0500026566	5	93599151	3.68938e-08	0.0222136	0.01
BovineHD0500026567	5	93601025	3.68938e-08	0.0222136	0.01
BovineHD0500026568	5	93607712	3.68938e-08	0.0222136	0.01
BovineHD1400002253	14	8202618	3.75979e-08	0.0226375	0.01
BovineHD1400002254	14	8204814	3.75979e-08	0.0226375	0.01
BovineHD1400019655	14	69951867	3.76066e-08	0.0226427	0.01
BovineHD1400024160	14	69954982	3.76066e-08	0.0226427	0.01
BovineHD1400019659	14	69962282	3.76066e-08	0.0226427	0.01
BTA-35387-no-rs	14	69965123	3.76066e-08	0.0226427	0.01
BovineHD1400019678	14	70020028	3.76066e-08	0.0226427	0.01
Hapmap41349-BTA-74576	5	94597691	3.76962e-08	0.0226967	0.01
BovineHD4100003959	5	94629446	3.96211e-08	0.0238557	0.01
BovineHD1400024342	14	1324152	3.96818e-08	0.0238922	0.01
BovineHD4100010664	14	4833051	4.09671e-08	0.0246661	0.01
BovineHD0500026863	5	94602633	4.14272e-08	0.0249431	0.01
BovineHD0500026869	5	94618015	4.14272e-08	0.0249431	0.01
BovineHD0500026873	5	94623926	4.14272e-08	0.0249431	0.01
Hapmap49734-BTA-74577	5	94570828	4.15833e-08	0.0250371	0.01
BovineHD0500026855	5	94572382	4.15833e-08	0.0250371	0.01
BovineHD0500026859	5	94582506	4.15833e-08	0.0250371	0.01
BovineHD0500026861	5	94590286	4.15833e-08	0.0250371	0.01
BovineHD1400002270	14	8276290	4.20329e-08	0.0253078	0.01
BovineHD1400000734	14	3701788	4.61593e-08	0.0277923	0.01
BovineHD2000009310	20	32418002	4.74898e-08	0.0285934	0.01
BovineHD2000009311	20	32424034	4.74898e-08	0.0285934	0.01
BovineHD0500026853	5	94563942	5.16107e-08	0.0310745	0.01
BovineHD0500026251	5	92464618	5.21567e-08	0.0314033	0.01
BovineHD0500026743	5	94161477	5.22656e-08	0.0314689	0.01
BovineHD1400001651	14	6210627	6.35506e-08	0.0382635	0.01
BovineHD4100010580	14	3897650	6.59968e-08	0.0397363	0.01
BovineHD1400002275	14	8290270	7.37271e-08	0.0443907	0.01
BovineHD1400002278	14	8297461	7.37271e-08	0.0443907	0.01
BovineHD1400000731	14	3692673	7.60864e-08	0.0458112	0.01
BovineHD1400000732	14	3695384	7.60864e-08	0.0458112	0.01
BovineHD1400000735	14	3702485	7.60864e-08	0.0458112	0.01
BovineHD1400000736	14	3703903	7.60864e-08	0.0458112	0.01
BovineHD1400000737	14	3705588	7.60864e-08	0.0458112	0.01
BovineHD1400000738	14	3707767	7.60864e-08	0.0458112	0.01
BovineHD1400000744	14	3724692	7.60864e-08	0.0458112	0.01
BovineHD1400000746	14	3730494	7.60864e-08	0.0458112	0.01
BovineHD1400000749	14	3734807	7.60864e-08	0.0458112	0.01
BovineHD1400000752	14	3737972	7.60864e-08	0.0458112	0.01
BovineHD1400000739	14	3711806	8.17675e-08	0.0492318	0.01
BovineHD1400000751	14	3736668	8.17675e-08	0.0492318	0.01
BovineHD4100010692	14	5319508	8.67782e-08	ns	0.01
BovineHD1400002152	14	7910027	8.74918e-08	ns	0.01
BovineHD1400002263	14	8246962	9.12834e-08	ns	0.01
BovineHD1400002279	14	8298761	9.52994e-08	ns	0.01
BovineHD1400002280	14	8302276	9.52994e-08	ns	0.01
BovineHD1400002284	14	8306290	9.52994e-08	ns	0.01
BovineHD1400002285	14	8307264	9.52994e-08	ns	0.01
BovineHD1400002286	14	8308764	9.52994e-08	ns	0.01
BovineHD1400002287	14	8309994	9.52994e-08	ns	0.01
BovineHD1400002288	14	8310795	9.52994e-08	ns	0.01
BovineHD1400002289	14	8311536	9.52994e-08	ns	0.01
BovineHD1400002290	14	8312400	9.52994e-08	ns	0.01
BovineHD1400002291	14	8313653	9.52994e-08	ns	0.01
BovineHD1400000756	14	3749739	1.03226e-07	ns	0.01
BovineHD2000009066	20	31440004	1.0656e-07	ns	0.01
BovineHD2000009067	20	31440760	1.0656e-07	ns	0.01
BovineHD1400024358	14	5806686	1.07215e-07	ns	0.01
BovineHD0500026676	5	93972616	1.10488e-07	ns	0.01
BovineHD0500026905	5	94755948	1.11502e-07	ns	0.01
BovineHD0500026908	5	94765984	1.11502e-07	ns	0.01
ARS-BFGL-NGS-20806	5	94774194	1.11502e-07	ns	0.01
BovineHD4100010507	14	1447477	1.13583e-07	ns	0.01
BovineHD1400002148	14	7903958	1.17008e-07	ns	0.01
BovineHD1400002150	14	7906396	1.17008e-07	ns	0.01
BovineHD1400002151	14	7907251	1.17008e-07	ns	0.01
BovineHD2000009021	20	31228912	1.20193e-07	ns	0.01
BovineHD0600010630	6	38402326	1.22375e-07	ns	0.01
BovineHD4100004560	6	38404379	1.22375e-07	ns	0.01
BovineHD0500026482	5	93258886	1.22533e-07	ns	0.01
BovineHD1400002717	14	9649040	1.3353e-07	ns	0.01
BovineHD1400002143	14	7894705	1.37025e-07	ns	0.01
BovineHD1400001608	14	6090895	1.39546e-07	ns	0.01
BovineHD1400001096	14	4728336	1.5164e-07	ns	0.01
BovineHD4100010675	14	5097844	1.54132e-07	ns	0.01
BovineHD1400001978	14	7274848	1.55877e-07	ns	0.01
BovineHD1400001979	14	7275609	1.55877e-07	ns	0.01
BovineHD1400001617	14	6115807	1.6048e-07	ns	0.01
BovineHD1400001623	14	6122918	1.6048e-07	ns	0.01
BovineHD0500026205	5	92219199	1.81115e-07	ns	0.01
BovineHD1400001898	14	7057494	1.82623e-07	ns	0.01
BovineHD1400001900	14	7061123	1.82623e-07	ns	0.01
BovineHD4100010814	14	7062575	1.82623e-07	ns	0.01
BovineHD1400001132	14	4846016	1.87535e-07	ns	0.01
BovineHD1400001133	14	4847476	1.87535e-07	ns	0.01
BovineHD0500026910	5	94769975	1.88746e-07	ns	0.01
BovineHD1400002976	14	10528046	1.89758e-07	ns	0.01
BovineHD1400002978	14	10533407	1.89758e-07	ns	0.01
BovineHD1400003055	14	10849140	2.05419e-07	ns	0.01
ARS-BFGL-NGS-42708	14	5198398	2.12896e-07	ns	0.01
BovineHD1400001607	14	6089854	2.21677e-07	ns	0.01
BovineHD1400002985	14	10561385	2.28631e-07	ns	0.01
BovineHD1400002988	14	10565143	2.28631e-07	ns	0.01
BovineHD4100010648	14	4705633	2.30181e-07	ns	0.01
BovineHD1400001182	14	4996098	2.64109e-07	ns	0.01
BovineHD1400001184	14	4997507	2.64109e-07	ns	0.01
BovineHD1400001186	14	4999073	2.64109e-07	ns	0.01
BovineHD1400001188	14	5001588	2.64109e-07	ns	0.01
Hapmap26591-BTC-056596	14	6112676	2.79498e-07	ns	0.01
BovineHD2000009307	20	32394009	2.92028e-07	ns	0.01
BovineHD1400001215	14	5044568	2.99818e-07	ns	0.01
BovineHD1400001327	14	5316931	3.02889e-07	ns	0.01
BovineHD1400001328	14	5320603	3.02889e-07	ns	0.01
BovineHD1400001329	14	5321394	3.02889e-07	ns	0.01
BovineHD4100010693	14	5327129	3.02889e-07	ns	0.01
BovineHD0500026242	5	92452161	3.09187e-07	ns	0.01
BovineHD0500026243	5	92452864	3.09187e-07	ns	0.01
BovineHD0500026245	5	92454838	3.09187e-07	ns	0.01
BovineHD4100010878	14	7740005	3.28098e-07	ns	0.01
BovineHD1400002293	14	8316786	3.41903e-07	ns	0.01
BovineHD1400002295	14	8323513	3.41903e-07	ns	0.01
BovineHD1400019755	14	70411788	3.65982e-07	ns	0.01
BovineHD0500026737	5	94148125	3.69375e-07	ns	0.01
BovineHD4100003958	5	94626049	3.7424e-07	ns	0.01
BovineHD0500026874	5	94627256	3.7424e-07	ns	0.01
BovineHD0500026875	5	94628239	3.7424e-07	ns	0.01
BovineHD1400003072	14	10892346	3.79046e-07	ns	0.01
Hapmap25217-BTC-067767	14	4943963	3.79083e-07	ns	0.01
BovineHD4100010833	14	7239612	3.89562e-07	ns	0.01
BovineHD1400001968	14	7242314	3.89562e-07	ns	0.01
BovineHD4100010663	14	4824307	3.92696e-07	ns	0.01
BovineHD4100004558	6	38388935	4.01224e-07	ns	0.01
BovineHD1400002147	14	7898276	4.02886e-07	ns	0.01
Hapmap30182-BTC-067735	14	5161708	4.05013e-07	ns	0.01
BovineHD1400002098	14	7815723	4.07266e-07	ns	0.01
BovineHD4100010889	14	7819473	4.07266e-07	ns	0.01
BovineHD1400002101	14	7821197	4.07266e-07	ns	0.01
Hapmap53294-rs29016908	5	94645698	4.21277e-07	ns	0.01
BovineHD0500026197	5	92193840	4.32472e-07	ns	0.01
BovineHD0500026533	5	93489775	4.62566e-07	ns	0.01
BovineHD0500029249	5	102103423	4.67221e-07	ns	0.01
BovineHD1400000709	14	3606292	4.7612e-07	ns	0.01
BovineHD1400018987	14	67997855	5.072e-07	ns	0.01
BovineHD1400018989	14	68021751	5.072e-07	ns	0.01
BovineHD1400001943	14	7175059	5.13675e-07	ns	0.01
BovineHD0500026203	5	92213348	5.23026e-07	ns	0.01
BovineHD1400000691	14	3526288	5.39081e-07	ns	0.01
BovineHD2000009604	20	33443064	5.43618e-07	ns	0.01
BovineHD1400002260	14	8233726	5.53322e-07	ns	0.01
BovineHD4100010682	14	5228260	6.00376e-07	ns	0.01
BovineHD1400001241	14	5112500	6.03049e-07	ns	0.01
BovineHD1400001242	14	5113023	6.03049e-07	ns	0.01
BovineHD1400001243	14	5113989	6.03049e-07	ns	0.01
BovineHD1400001244	14	5114699	6.03049e-07	ns	0.01
BovineHD1400001246	14	5116886	6.03049e-07	ns	0.01
BovineHD1400001247	14	5118033	6.03049e-07	ns	0.01
BovineHD1400001249	14	5119149	6.03049e-07	ns	0.01
ARS-BFGL-NGS-56339	14	5129956	6.03049e-07	ns	0.01
BovineHD0500026858	5	94580736	6.06679e-07	ns	0.01
BovineHD1400002155	14	7917911	6.10595e-07	ns	0.01
BovineHD1400002156	14	7920269	6.10595e-07	ns	0.01
BovineHD4100010892	14	7920956	6.10595e-07	ns	0.01
BovineHD1400002157	14	7922418	6.10595e-07	ns	0.01
BovineHD1400002158	14	7923606	6.10595e-07	ns	0.01
ARS-BFGL-BAC-25166	14	4563129	6.13346e-07	ns	0.01
BovineHD1400001258	14	5138637	6.31344e-07	ns	0.01
BovineHD1400001920	14	7097712	6.4048e-07	ns	0.01
BovineHD1400001921	14	7098708	6.4048e-07	ns	0.01
BovineHD1400001922	14	7099974	6.4048e-07	ns	0.01
BovineHD1400001925	14	7102799	6.4048e-07	ns	0.01
ARS-BFGL-NGS-115374	14	7104148	6.4048e-07	ns	0.01
BovineHD1400001927	14	7106778	6.4048e-07	ns	0.01
BovineHD1400002934	14	10383006	6.54345e-07	ns	0.01
BovineHD1400002935	14	10383864	6.54345e-07	ns	0.01
BovineHD1400002936	14	10384926	6.54345e-07	ns	0.01
Hapmap26301-BTC-055949	14	10387828	6.54345e-07	ns	0.01
BovineHD1400002937	14	10389252	6.54345e-07	ns	0.01
BovineHD1400002262	14	8243527	6.73477e-07	ns	0.01
BovineHD1400019000	14	68055152	6.82804e-07	ns	0.01
BovineHD1400001990	14	7328406	7.23179e-07	ns	0.01
BovineHD1400000868	14	4134973	7.68013e-07	ns	0.01
BovineHD1400002204	14	8050577	7.69911e-07	ns	0.01
BovineHD1400002529	14	9110381	8.3311e-07	ns	0.01
BovineHD1400002530	14	9112636	8.3311e-07	ns	0.01
Hapmap26606-BTC-063486	14	10586742	8.51078e-07	ns	0.01
BovineHD0500026916	5	94792867	8.7706e-07	ns	0.01
BovineHD0500026918	5	94799626	8.7706e-07	ns	0.01
BovineHD0500026920	5	94802667	8.7706e-07	ns	0.01
BovineHD0500026925	5	94812293	8.7706e-07	ns	0.01
BovineHD0500026928	5	94821524	8.7706e-07	ns	0.01
BovineHD0500026931	5	94834457	8.7706e-07	ns	0.01
BovineHD0500026933	5	94841182	8.7706e-07	ns	0.01
BovineHD0500026934	5	94844049	8.7706e-07	ns	0.01
BovineHD1400000966	14	4395317	8.79614e-07	ns	0.01
BovineHD1400000297	14	2121023	8.88237e-07	ns	0.01
BovineHD4100010660	14	4762777	9.19456e-07	ns	0.01
BovineHD1400001297	14	5236846	9.49166e-07	ns	0.01
BovineHD4100010638	14	4586621	9.96866e-07	ns	0.01
BovineHD0500027177	5	95662194	1.00131e-06	ns	0.01
Hapmap32262-BTC-066621	14	5462752	1.01375e-06	ns	0.01
BovineHD0500027084	5	95315299	1.08948e-06	ns	0.01
BovineHD4100011054	14	10540732	1.09203e-06	ns	0.01
BovineHD1400001909	14	7080777	1.09447e-06	ns	0.01
BovineHD1400001910	14	7081544	1.09447e-06	ns	0.01
BovineHD1400001913	14	7084443	1.09447e-06	ns	0.01
BovineHD1400001916	14	7088318	1.09447e-06	ns	0.01
BovineHD1400001919	14	7094561	1.09447e-06	ns	0.01
Hapmap27703-BTC-053907	14	4583344	1.13398e-06	ns	0.01
BovineHD1400002527	14	9107063	1.15103e-06	ns	0.01
BovineHD1400002272	14	8288102	1.15223e-06	ns	0.01
BovineHD0500026474	5	93222131	1.15348e-06	ns	0.01
BovineHD0500026471	5	93219172	1.18116e-06	ns	0.01
BovineHD0500026472	5	93220046	1.18116e-06	ns	0.01
BovineHD0500026473	5	93221047	1.18116e-06	ns	0.01
BovineHD0500026475	5	93222860	1.18116e-06	ns	0.01
BovineHD0500026476	5	93224225	1.18116e-06	ns	0.01
ARS-BFGL-NGS-116999	5	93225456	1.18116e-06	ns	0.01
BovineHD2000009068	20	31443934	1.19552e-06	ns	0.01
ARS-BFGL-NGS-33248	14	3885798	1.202e-06	ns	0.01
BovineHD2000008806	20	29969008	1.24661e-06	ns	0.01
BovineHD2000008809	20	29976916	1.24661e-06	ns	0.01
BovineHD2000008810	20	29978442	1.24661e-06	ns	0.01
BovineHD2000008813	20	29981621	1.24661e-06	ns	0.01
BovineHD2000008814	20	29983162	1.24661e-06	ns	0.01
BovineHD2000008815	20	29985161	1.24661e-06	ns	0.01
BovineHD2000008819	20	29991748	1.24661e-06	ns	0.01
BovineHD4100014630	20	29993186	1.24661e-06	ns	0.01
BovineHD2000008820	20	29994204	1.24661e-06	ns	0.01
BovineHD2000008821	20	29995228	1.24661e-06	ns	0.01
BovineHD0500026749	5	94180577	1.28614e-06	ns	0.01
BovineHD1400001043	14	4559607	1.35298e-06	ns	0.01
BovineHD1400001044	14	4562062	1.35298e-06	ns	0.01
BovineHD2000009033	20	31309672	1.36088e-06	ns	0.01
BovineHD2000009039	20	31319758	1.36088e-06	ns	0.01
BovineHD2000009041	20	31328589	1.36088e-06	ns	0.01
BovineHD2000009042	20	31330728	1.36088e-06	ns	0.01
BovineHD2000009044	20	31341534	1.36088e-06	ns	0.01
BovineHD1400000724	14	3669271	1.38918e-06	ns	0.01
BovineHD1400002890	14	10220320	1.40137e-06	ns	0.01
Hapmap32911-BTC-006027	14	7810795	1.42356e-06	ns	0.01
BovineHD1400002097	14	7814794	1.42356e-06	ns	0.01
ARS-BFGL-NGS-85289	14	8659069	1.43325e-06	ns	0.01
BovineHD4100010941	14	8665865	1.43325e-06	ns	0.01
BovineHD1400001860	14	6912367	1.44595e-06	ns	0.01
BovineHD1400000976	14	4413465	1.44967e-06	ns	0.01
BovineHD1400002153	14	7913232	1.45694e-06	ns	0.01
BovineHD0500026865	5	94610947	1.48108e-06	ns	0.01
BovineHD0500025853	5	91095140	1.52272e-06	ns	0.01
BovineHD0500025855	5	91099849	1.52272e-06	ns	0.01
BovineHD4100010887	14	7806488	1.53185e-06	ns	0.01
BovineHD4100010747	14	6110206	1.54723e-06	ns	0.01
BTB-01122716	20	29347831	1.55491e-06	ns	0.01
BovineHD2000008649	20	29354302	1.55491e-06	ns	0.01
BovineHD2000008652	20	29364238	1.55491e-06	ns	0.01
ARS-BFGL-NGS-110563	14	5428037	1.57764e-06	ns	0.01
BovineHD0500025869	5	91128018	1.58036e-06	ns	0.01
BovineHD0500025874	5	91136990	1.58036e-06	ns	0.01
BovineHD1400003168	14	11192428	1.59124e-06	ns	0.01
BovineHD0500027141	5	95531987	1.61493e-06	ns	0.01
BovineHD0500027142	5	95532983	1.61493e-06	ns	0.01
BovineHD0500027145	5	95547804	1.61493e-06	ns	0.01
BovineHD0500027146	5	95554037	1.61493e-06	ns	0.01
BovineHD1400001037	14	4545549	1.62152e-06	ns	0.01
BovineHD1400001326	14	5314623	1.62791e-06	ns	0.01
BovineHD4100011056	14	10558921	1.65095e-06	ns	0.01
BovineHD1400002984	14	10560030	1.65095e-06	ns	0.01
BovineHD0500027033	5	95134924	1.68277e-06	ns	0.01
BovineHD1400001566	14	5978711	1.79763e-06	ns	0.01
BovineHD0500026328	5	92728265	1.97963e-06	ns	0.01
BovineHD0500026329	5	92728821	1.97963e-06	ns	0.01
BovineHD0500026331	5	92736297	1.97963e-06	ns	0.01
BovineHD1400001205	14	5033626	1.9839e-06	ns	0.01
BovineHD1400003086	14	10928426	2.00373e-06	ns	0.01
BovineHD1400001361	14	5401325	2.04551e-06	ns	0.01
BovineHD1400001371	14	5418736	2.04551e-06	ns	0.01
BovineHD1400001375	14	5426931	2.04551e-06	ns	0.01
BovineHD0500026241	5	92449867	2.08145e-06	ns	0.01
BovineHD4100010643	14	4647985	2.08557e-06	ns	0.01
BovineHD1400001431	14	5571828	2.08859e-06	ns	0.01
BovineHD1400000750	14	3736154	2.18898e-06	ns	0.01
BovineHD1400000755	14	3744419	2.18898e-06	ns	0.01
BovineHD4100010949	14	8959900	2.24675e-06	ns	0.01
BovineHD1400002472	14	8960996	2.24675e-06	ns	0.01
BovineHD1400001632	14	6136641	2.27671e-06	ns	0.01
BovineHD1400002889	14	10216219	2.30451e-06	ns	0.01
BovineHD0500026664	5	93947639	2.36044e-06	ns	0.01
BovineHD1400000993	14	4436975	2.38274e-06	ns	0.01
BovineHD0500025845	5	91065977	2.39828e-06	ns	0.01
BovineHD0500025846	5	91066640	2.39828e-06	ns	0.01
BovineHD1400002754	14	9773049	2.41908e-06	ns	0.01
BovineHD1400002643	14	9421053	2.47329e-06	ns	0.01
BovineHD1400002647	14	9434964	2.47329e-06	ns	0.01
BovineHD1400002648	14	9438137	2.47329e-06	ns	0.01
BovineHD1400002649	14	9440734	2.47329e-06	ns	0.01
BovineHD1400002650	14	9443597	2.47329e-06	ns	0.01
BovineHD1400002651	14	9445884	2.47329e-06	ns	0.01
ARS-BFGL-NGS-78917	14	9449027	2.47329e-06	ns	0.01
BovineHD1400002652	14	9451472	2.47329e-06	ns	0.01
BovineHD1400002653	14	9455659	2.47329e-06	ns	0.01
BovineHD1400002654	14	9457690	2.47329e-06	ns	0.01
BovineHD1400001387	14	5470206	2.6201e-06	ns	0.01
BovineHD1400001388	14	5471049	2.6201e-06	ns	0.01
BovineHD1400001389	14	5471752	2.6201e-06	ns	0.01
BTA-121739-no-rs	6	38063313	2.71843e-06	ns	0.01
BovineHD1400001162	14	4965399	2.80533e-06	ns	0.01
BovineHD1400000995	14	4444500	2.81044e-06	ns	0.01
ARS-BFGL-NGS-29470	14	8951120	2.8553e-06	ns	0.01
BovineHD1400001071	14	4665518	2.90319e-06	ns	0.01
BovineHD1400001171	14	4978567	2.91407e-06	ns	0.01
BovineHD1400001173	14	4981569	2.91407e-06	ns	0.01
BovineHD1400001174	14	4982129	2.91407e-06	ns	0.01
BovineHD1400001177	14	4988726	2.91407e-06	ns	0.01
BovineHD1400001485	14	5661210	2.98349e-06	ns	0.01
BovineHD1400002781	14	9857073	3.03267e-06	ns	0.01
BovineHD0500026937	5	94852497	3.14323e-06	ns	0.01
BovineHD1400003882	14	13480422	3.14531e-06	ns	0.01
BovineHD0500029729	5	103890058	3.1631e-06	ns	0.01
BovineHD4100010744	14	6091969	3.21851e-06	ns	0.01
BovineHD4100010731	14	5887202	3.29579e-06	ns	0.01
UA-IFASA-6753	14	13432581	3.38711e-06	ns	0.01
ARS-BFGL-NGS-77195	14	13468736	3.38711e-06	ns	0.01
BovineHD1400002471	14	8957543	3.42755e-06	ns	0.01
BovineHD1400002208	14	8066808	3.55271e-06	ns	0.01
BovineHD1400002034	14	7511867	3.55419e-06	ns	0.01
BovineHD1400001861	14	6916008	3.64112e-06	ns	0.01
BovineHD0500026651	5	93922247	3.72851e-06	ns	0.01
BovineHD4100010633	14	4540994	3.73159e-06	ns	0.01
BovineHD1400000742	14	3718995	3.84048e-06	ns	0.01
BovineHD4100010886	14	7789609	4.11544e-06	ns	0.01
BovineHD1400002099	14	7816647	4.11544e-06	ns	0.01
BovineHD1400002102	14	7821903	4.11544e-06	ns	0.01
BovineHD4100010505	14	1436374	4.12073e-06	ns	0.01
BovineHD2000009226	20	32045791	4.13081e-06	ns	0.01
BovineHD2000009227	20	32047703	4.13081e-06	ns	0.01
BovineHD2000009064	20	31430385	4.14598e-06	ns	0.01
BovineHD2000009065	20	31433472	4.14598e-06	ns	0.01
BovineHD2000021069	20	31436356	4.14598e-06	ns	0.01
BovineHD1400003159	14	11149881	4.20423e-06	ns	0.01
BovineHD2000009225	20	32043661	4.25045e-06	ns	0.01
BovineHD2000009228	20	32048720	4.25045e-06	ns	0.01
BovineHD2000009231	20	32051769	4.25045e-06	ns	0.01
BovineHD2000009232	20	32052787	4.25045e-06	ns	0.01
BovineHD2000009236	20	32057504	4.25045e-06	ns	0.01
BovineHD1400000745	14	3725200	4.29421e-06	ns	0.01
BovineHD1400002787	14	9873842	4.30442e-06	ns	0.01
BovineHD1400018139	14	64996863	4.3097e-06	ns	0.01
BovineHD4100010905	14	8187872	4.40178e-06	ns	0.01
BovineHD1400002259	14	8229578	4.40178e-06	ns	0.01
ARS-BFGL-NGS-118998	20	32030332	4.47059e-06	ns	0.01
BovineHD1400001120	14	4813582	4.59885e-06	ns	0.01
BovineHD0500026748	5	94178383	4.65505e-06	ns	0.01
BovineHD1400001352	14	5386605	4.66466e-06	ns	0.01
Hapmap25183-BTC-049425	14	6910008	4.77138e-06	ns	0.01
ARS-BFGL-NGS-103730	14	11038356	5.22626e-06	ns	0.01
BovineHD4100010684	14	5260504	5.33274e-06	ns	0.01
BovineHD0500026850	5	94554593	5.38894e-06	ns	0.01
BovineHD2000008656	20	29386555	5.58066e-06	ns	0.01
BovineHD0500026840	5	94526253	5.73848e-06	ns	0.01
BovineHD0500026768	5	94246350	5.89242e-06	ns	0.01
BovineHD1400002854	14	10116906	5.91313e-06	ns	0.01
BovineHD1400002855	14	10117536	5.91313e-06	ns	0.01
ARS-BFGL-NGS-41494	14	10118287	5.91313e-06	ns	0.01
BovineHD1400002856	14	10119021	5.91313e-06	ns	0.01
BovineHD1400001353	14	5387525	6.00436e-06	ns	0.01
BovineHD4100010745	14	6097075	6.12424e-06	ns	0.01
BovineHD1400001611	14	6098417	6.12424e-06	ns	0.01
BovineHD1400001613	14	6100538	6.12424e-06	ns	0.01
BovineHD2000008833	20	30068392	6.3069e-06	ns	0.01
BovineHD0500026693	5	94043222	6.36116e-06	ns	0.01
BovineHD2000009045	20	31353243	6.43747e-06	ns	0.01
BovineHD2000009047	20	31359680	6.43747e-06	ns	0.01
BovineHD2000021301	20	31367564	6.43747e-06	ns	0.01
BovineHD1400018141	14	65001934	6.578e-06	ns	0.01
BovineHD1400018143	14	65006380	6.578e-06	ns	0.01
BovineHD1400001287	14	5220627	6.80136e-06	ns	0.01
BovineHD0500027105	5	95410443	6.80823e-06	ns	0.01
BovineHD0500027107	5	95415790	6.80823e-06	ns	0.01
BovineHD0500027109	5	95422067	6.80823e-06	ns	0.01
BovineHD0500027112	5	95437715	6.80823e-06	ns	0.01
BovineHD0500027117	5	95455229	6.80823e-06	ns	0.01
Hapmap60021-ss46526426	5	95459836	6.80823e-06	ns	0.01
BovineHD0500027123	5	95462667	6.80823e-06	ns	0.01
BovineHD0500027124	5	95463755	6.80823e-06	ns	0.01
BovineHD0500027127	5	95471623	6.80823e-06	ns	0.01
BovineHD0500029724	5	103866460	6.95103e-06	ns	0.01
BovineHD2000009234	20	32056025	7.02465e-06	ns	0.01
BovineHD1400003869	14	13433519	7.20946e-06	ns	0.01
BovineHD1400001857	14	6905340	7.25622e-06	ns	0.01
BovineHD2000009251	20	32098369	7.30901e-06	ns	0.01
BovineHD1400002422	14	8811226	7.40207e-06	ns	0.01
BovineHD0500026692	5	94040980	7.43429e-06	ns	0.01
BovineHD1400002039	14	7529745	7.60669e-06	ns	0.01
BovineHD1400002046	14	7544355	7.60669e-06	ns	0.01
BovineHD1400001858	14	6906504	7.62612e-06	ns	0.01
BovineHD2000009430	20	32937452	7.85634e-06	ns	0.01
BovineHD1400019342	14	69027972	8.2897e-06	ns	0.01
BovineHD2000008654	20	29378515	8.44233e-06	ns	0.01
BovineHD0500026712	5	94085213	8.74684e-06	ns	0.01
Hapmap30986-BTC-056068	14	10346734	9.13589e-06	ns	0.01
BovineHD0500026921	5	94803425	9.32544e-06	ns	0.01
BovineHD1400000422	14	2634146	9.84023e-06	ns	0.01
UA-IFASA-7069	20	31933394	9.85688e-06	ns	0.01
BovineHD1400001306	14	5256636	1.00895e-05	ns	0.01
BovineHD1400001610	14	6095815	1.10431e-05	ns	0.01
BovineHD1400001399	14	5492219	1.10963e-05	ns	0.01
BovineHD1400000607	14	3341882	1.1212e-05	ns	0.01
UA-IFASA-5815	14	3342470	1.1212e-05	ns	0.01
BovineHD4100014643	20	31904078	1.16603e-05	ns	0.01
BovineHD1400002852	14	10114655	1.1688e-05	ns	0.01
BovineHD1400001808	14	6745582	1.17958e-05	ns	0.01
BovineHD1400002037	14	7516941	1.19833e-05	ns	0.01
BovineHD1400017764	14	63993794	1.37876e-05	ns	0.01
BovineHD1400018159	14	65058090	1.38219e-05	ns	0.01
BovineHD4100010732	14	5888713	1.39683e-05	ns	0.01
BovineHD0500027081	5	95305897	1.44152e-05	ns	0.01
BovineHD0500027082	5	95306454	1.44152e-05	ns	0.01
BovineHD0500027083	5	95312642	1.44152e-05	ns	0.01
BovineHD2000009293	20	32294604	1.50775e-05	ns	0.01
BovineHD4100014647	20	32307426	1.50775e-05	ns	0.01
BovineHD2000009295	20	32307935	1.50775e-05	ns	0.01
BovineHD0600010569	6	38084737	1.54191e-05	ns	0.01
BovineHD1400001064	14	4637096	1.54232e-05	ns	0.01
BovineHD1400002294	14	8320385	1.54394e-05	ns	0.01
BovineHD1400018077	14	64894710	1.59349e-05	ns	0.01
BovineHD1400001616	14	6113307	1.59922e-05	ns	0.01
BovineHD2000009283	20	32233860	1.60373e-05	ns	0.01
BovineHD2000009284	20	32236401	1.60373e-05	ns	0.01
BovineHD1400001156	14	4941054	1.62353e-05	ns	0.01
ARS-BFGL-BAC-27930	20	29373244	1.66686e-05	ns	0.05
ARS-BFGL-NGS-12338	14	71184631	1.6832e-05	ns	0.05
BovineHD0500027966	5	98133457	1.68661e-05	ns	0.05
BovineHD1400018582	14	66468090	1.69749e-05	ns	0.05
BovineHD0300005054	3	15451257	1.73008e-05	ns	0.05
BovineHD0300005018	3	15378349	1.73293e-05	ns	0.05
BovineHD1400001810	14	6753402	1.77968e-05	ns	0.05
BovineHD1400001813	14	6766349	1.77968e-05	ns	0.05
BovineHD1400002752	14	9762695	1.82746e-05	ns	0.05
BovineHD0500026504	5	93354208	1.86332e-05	ns	0.05
BovineHD2000009185	20	31894246	1.95307e-05	ns	0.05
BovineHD4100010687	14	5290053	1.98051e-05	ns	0.05
BovineHD1400003886	14	13495768	1.98522e-05	ns	0.05
BovineHD4100011203	14	12654228	1.9986e-05	ns	0.05
BovineHD1400002042	14	7533841	2.01406e-05	ns	0.05
BovineHD1400003058	14	10858783	2.05526e-05	ns	0.05
ARS-BFGL-NGS-26909	20	33551316	2.10977e-05	ns	0.05
BovineHD2000009670	20	33566243	2.10977e-05	ns	0.05
BovineHD2000009671	20	33568845	2.10977e-05	ns	0.05
BovineHD2000009672	20	33569527	2.10977e-05	ns	0.05
BovineHD4100010722	14	5822054	2.1186e-05	ns	0.05
BovineHD4100010723	14	5828683	2.1186e-05	ns	0.05
BovineHD1400002451	14	8877202	2.12682e-05	ns	0.05
ARS-BFGL-NGS-76248	14	8879810	2.12682e-05	ns	0.05
BovineHD4100010720	14	5777980	2.1788e-05	ns	0.05
BovineHD4100010721	14	5782949	2.1788e-05	ns	0.05
ARS-BFGL-BAC-24804	14	5795431	2.1788e-05	ns	0.05
BovineHD1400001852	14	6882204	2.18411e-05	ns	0.05
BovineHD4100010824	14	7161719	2.18438e-05	ns	0.05
BovineHD4100011045	14	10458669	2.21809e-05	ns	0.05
BovineHD0500027822	5	97569602	2.23185e-05	ns	0.05
BovineHD0500026736	5	94147112	2.30753e-05	ns	0.05
BovineHD0500035506	5	97156124	2.31022e-05	ns	0.05
BovineHD1400001546	14	5908157	2.35779e-05	ns	0.05
BovineHD4100010734	14	5911455	2.35779e-05	ns	0.05
BovineHD0500026720	5	94104055	2.39993e-05	ns	0.05
BovineHD0500026723	5	94112827	2.39993e-05	ns	0.05
BovineHD0900013739	9	49839046	2.48699e-05	ns	0.05
BovineHD0500026825	5	94484745	2.53314e-05	ns	0.05
BovineHD0500026826	5	94486599	2.53314e-05	ns	0.05
BovineHD0500026828	5	94492583	2.53314e-05	ns	0.05
BovineHD1400018576	14	66444009	2.53621e-05	ns	0.05
BovineHD1400024357	14	5659256	2.56158e-05	ns	0.05
BovineHD4100004089	5	110247785	2.57653e-05	ns	0.05
BovineHD1400002258	14	8227819	2.59413e-05	ns	0.05
BovineHD4100010910	14	8269358	2.619e-05	ns	0.05
BovineHD0500027961	5	98108259	2.67226e-05	ns	0.05
BovineHD1400001839	14	6857350	2.72451e-05	ns	0.05
BovineHD1400002396	14	8710285	2.7602e-05	ns	0.05
BovineHD2000009300	20	32340046	2.83095e-05	ns	0.05
BovineHD4100010715	14	5588663	2.86203e-05	ns	0.05
BovineHD1400003056	14	10852788	2.90369e-05	ns	0.05
Hapmap29889-BTC-004295	14	4651891	2.92799e-05	ns	0.05
BovineHD2000009105	20	31611868	3.00197e-05	ns	0.05
BovineHD4100010945	14	8725946	3.00305e-05	ns	0.05
BovineHD1400000729	14	3685543	3.01534e-05	ns	0.05
BovineHD2000008807	20	29972809	3.02657e-05	ns	0.05
BovineHD0500026551	5	93529135	3.03054e-05	ns	0.05
BovineHD4100010856	14	7485369	3.24312e-05	ns	0.05
BovineHD1400017659	14	63646199	3.26016e-05	ns	0.05
BovineHD1400017665	14	63670442	3.26016e-05	ns	0.05
BovineHD1400017671	14	63684919	3.26016e-05	ns	0.05
BovineHD0500026070	5	91854202	3.2943e-05	ns	0.05
BovineHD1400001265	14	5159030	3.35111e-05	ns	0.05
BovineHD0500026491	5	93289787	3.51989e-05	ns	0.05
BovineHD1400002105	14	7828117	3.54572e-05	ns	0.05
BovineHD1400002106	14	7830445	3.54572e-05	ns	0.05
BovineHD1400002107	14	7832986	3.54572e-05	ns	0.05
BovineHD1400002108	14	7834999	3.54572e-05	ns	0.05
Hapmap23454-BTC-046932	14	5831267	3.55603e-05	ns	0.05
BovineHD1400002502	14	9027849	3.60753e-05	ns	0.05
BovineHD1400002503	14	9031344	3.60753e-05	ns	0.05
BovineHD1400002504	14	9032115	3.60753e-05	ns	0.05
BovineHD4100010955	14	9033893	3.60753e-05	ns	0.05
BovineHD1400002968	14	10514740	3.61941e-05	ns	0.05
ARS-BFGL-NGS-115397	14	10516673	3.61941e-05	ns	0.05
BovineHD1400002970	14	10517721	3.61941e-05	ns	0.05
BovineHD1400002971	14	10520776	3.61941e-05	ns	0.05
BovineHD1400002975	14	10526880	3.61941e-05	ns	0.05
BovineHD1400002977	14	10531699	3.61941e-05	ns	0.05
BovineHD1400002979	14	10538611	3.61941e-05	ns	0.05
BovineHD1400002981	14	10545070	3.61941e-05	ns	0.05
BovineHD4100011063	14	10659450	3.66471e-05	ns	0.05
BovineHD4100010948	14	8942837	3.73972e-05	ns	0.05
BovineHD2000009579	20	33379647	3.74214e-05	ns	0.05
BovineHD4100010880	14	7751336	3.90461e-05	ns	0.05
BovineHD0900013740	9	49839856	3.97972e-05	ns	0.05
BovineHD1400001354	14	5388476	4.02516e-05	ns	0.05
BovineHD1400002967	14	10512600	4.02576e-05	ns	0.05
BovineHD1400002969	14	10515721	4.02576e-05	ns	0.05
BovineHD1400002972	14	10521533	4.02576e-05	ns	0.05
BovineHD1400002973	14	10522467	4.02576e-05	ns	0.05
BovineHD0500026228	5	92403004	4.02966e-05	ns	0.05
BovineHD0500026230	5	92417032	4.02966e-05	ns	0.05
BovineHD0500026546	5	93510958	4.04079e-05	ns	0.05
BovineHD2000009279	20	32221903	4.04099e-05	ns	0.05
BovineHD2000009280	20	32223776	4.04099e-05	ns	0.05
BovineHD2000009282	20	32230322	4.04099e-05	ns	0.05
BovineHD2500004324	25	15325970	4.17105e-05	ns	0.05
BovineHD2500004325	25	15326843	4.17105e-05	ns	0.05
BovineHD0500026211	5	92265291	4.20514e-05	ns	0.05
BovineHD0500026534	5	93493886	4.21401e-05	ns	0.05
BovineHD0500026535	5	93495156	4.21401e-05	ns	0.05
BovineHD0500026539	5	93500071	4.21401e-05	ns	0.05
BovineHD0500026541	5	93502844	4.21401e-05	ns	0.05
BovineHD0500026542	5	93503575	4.21401e-05	ns	0.05
BovineHD0500026545	5	93509813	4.21401e-05	ns	0.05
BovineHD4100003953	5	93514025	4.21401e-05	ns	0.05
BovineHD0500026548	5	93515814	4.21401e-05	ns	0.05
BovineHD4100010959	14	9076897	4.27126e-05	ns	0.05
BovineHD0500026852	5	94562606	4.3143e-05	ns	0.05
BovineHD2000008811	20	29979787	4.38167e-05	ns	0.05
BovineHD1400000987	14	4427536	4.45069e-05	ns	0.05
BovineHD4100010746	14	6104068	4.48422e-05	ns	0.05
Hapmap31941-BTC-049764	14	6819966	4.5751e-05	ns	0.05
BovineHD1400002702	14	9616285	4.58748e-05	ns	0.05
BovineHD0500026835	5	94508058	4.62059e-05	ns	0.05
BovineHD1400002593	14	9285627	4.6424e-05	ns	0.05
BovineHD2500004330	25	15351593	4.7018e-05	ns	0.05
BovineHD4100011204	14	12659299	4.84303e-05	ns	0.05
BovineHD1400001504	14	5716497	4.91622e-05	ns	0.05
BovineHD1400001508	14	5729885	4.91622e-05	ns	0.05
BovineHD4100010719	14	5767464	4.91622e-05	ns	0.05
BovineHD0500027969	5	98141777	4.91771e-05	ns	0.05
BovineHD0500027974	5	98166433	4.91771e-05	ns	0.05
BovineHD1400004971	14	17492199	5.00558e-05	ns	0.05
BovineHD1400004972	14	17493643	5.00558e-05	ns	0.05
BovineHD2000009290	20	32286906	5.07012e-05	ns	0.05
BovineHD2000009291	20	32287744	5.07012e-05	ns	0.05
Hapmap47975-BTA-50226	20	32293167	5.07012e-05	ns	0.05
BovineHD2000009294	20	32300756	5.07012e-05	ns	0.05
Hapmap25216-BTC-067581	14	5245003	5.16359e-05	ns	0.05
BovineHD4100010575	14	3857259	5.22213e-05	ns	0.05
BovineHD1400001062	14	4632256	5.25902e-05	ns	0.05
BovineHD1400002987	14	10562913	5.27265e-05	ns	0.05
BovineHD1400000946	14	4342382	5.28058e-05	ns	0.05
BovineHD0500027272	5	96090773	5.43486e-05	ns	0.05
BovineHD1400001987	14	7313228	5.4381e-05	ns	0.05
BovineHD0500026544	5	93506085	5.50136e-05	ns	0.05
BovineHD1400000643	14	3443662	5.65028e-05	ns	0.05
BovineHD1400000644	14	3444355	5.65028e-05	ns	0.05
BovineHD1400000645	14	3444994	5.65028e-05	ns	0.05
BovineHD1400000646	14	3446013	5.65028e-05	ns	0.05
BovineHD1400000648	14	3447353	5.65028e-05	ns	0.05
BovineHD1400019340	14	69022107	5.68539e-05	ns	0.05
BovineHD1400002005	14	7387533	5.75891e-05	ns	0.05
BovineHD1400002006	14	7389643	5.75891e-05	ns	0.05
BovineHD4100010848	14	7390769	5.75891e-05	ns	0.05
BovineHD2000009238	20	32062090	5.88274e-05	ns	0.05
BovineHD2000009239	20	32069015	5.88274e-05	ns	0.05
BovineHD2000009240	20	32069839	5.88274e-05	ns	0.05
BovineHD2000009242	20	32073064	5.88274e-05	ns	0.05
BovineHD1400019344	14	69032440	5.91176e-05	ns	0.05
BovineHD2000008822	20	30000423	5.92724e-05	ns	0.05
BovineHD2000008823	20	30001269	5.92724e-05	ns	0.05
BovineHD1400001853	14	6883461	5.96726e-05	ns	0.05
BovineHD1400018541	14	66276813	6.23032e-05	ns	0.05
BovineHD1400018544	14	66298906	6.23032e-05	ns	0.05
BovineHD1400018551	14	66326405	6.23032e-05	ns	0.05
BovineHD1400001599	14	6071246	6.3135e-05	ns	0.05
BovineHD1400018279	14	65376465	6.41975e-05	ns	0.05
BovineHD1400018281	14	65385787	6.41975e-05	ns	0.05
BovineHD0500026900	5	94728839	6.45346e-05	ns	0.05
BovineHD0500026901	5	94730102	6.45346e-05	ns	0.05
BovineHD1400001154	14	4936751	6.52027e-05	ns	0.05
BovineHD1400001155	14	4937915	6.52027e-05	ns	0.05
BovineHD1400001157	14	4942464	6.52027e-05	ns	0.05
BovineHD4100010923	14	8490559	6.55529e-05	ns	0.05
BovineHD1400002350	14	8522361	6.55529e-05	ns	0.05
BovineHD0500031804	5	110296129	6.65151e-05	ns	0.05
BovineHD2000009262	20	32147781	6.76334e-05	ns	0.05
BovineHD4100010800	14	6886114	6.87137e-05	ns	0.05
BovineHD0500026626	5	93814552	6.89721e-05	ns	0.05
BovineHD0500026628	5	93815932	6.89721e-05	ns	0.05
BovineHD0500026629	5	93818107	6.89721e-05	ns	0.05
BovineHD0500026630	5	93818706	6.89721e-05	ns	0.05
BovineHD1400000404	14	2580667	6.96752e-05	ns	0.05
BovineHD1400003016	14	10736029	7.03069e-05	ns	0.05
BovineHD0500025856	5	91100449	7.11533e-05	ns	0.05
BovineHD0500026627	5	93815345	7.40074e-05	ns	0.05
BovineHD0500028691	5	100211424	7.45658e-05	ns	0.05
BovineHD2000008416	20	28425641	7.47696e-05	ns	0.05
BovineHD1400003884	14	13486239	7.47987e-05	ns	0.05
BovineHD1400001429	14	5568635	7.52757e-05	ns	0.05
BovineHD1400001430	14	5569186	7.52757e-05	ns	0.05
Hapmap30091-BTC-005211	14	5569639	7.52757e-05	ns	0.05
BovineHD1100030073	11	103317601	7.53237e-05	ns	0.05
BovineHD2000008504	20	28829402	7.71336e-05	ns	0.05
BovineHD0500027185	5	95680836	8.04133e-05	ns	0.05
BovineHD0500026198	5	92196846	8.10516e-05	ns	0.05
BovineHD1400001055	14	4603028	8.13189e-05	ns	0.05
BovineHD2500005317	25	18992515	8.23094e-05	ns	0.05
BovineHD0500026059	5	91823207	8.3019e-05	ns	0.05
BovineHD0500026060	5	91825514	8.3019e-05	ns	0.05
BovineHD0500026061	5	91827548	8.3019e-05	ns	0.05
BovineHD0500026065	5	91844994	8.3019e-05	ns	0.05
BovineHD1100030066	11	103302351	8.3026e-05	ns	0.05
BovineHD1100030069	11	103304643	8.3026e-05	ns	0.05
BovineHD1100030070	11	103308330	8.3026e-05	ns	0.05
BovineHD1400000639	14	3435148	8.48393e-05	ns	0.05
BovineHD0500031792	5	110247304	8.60002e-05	ns	0.05
BovineHD2000009023	20	31238371	8.64111e-05	ns	0.05
BovineHD4100010758	14	6292750	8.66017e-05	ns	0.05
BovineHD0500031807	5	110309547	8.68715e-05	ns	0.05
BovineHD0500026625	5	93809299	8.73681e-05	ns	0.05
BovineHD1400002474	14	8965980	8.85663e-05	ns	0.05
BovineHD1400002475	14	8966981	8.85663e-05	ns	0.05
BovineHD4100010950	14	8968769	8.85663e-05	ns	0.05
BovineHD1400002476	14	8970928	8.85663e-05	ns	0.05
BovineHD1400002477	14	8972917	8.85663e-05	ns	0.05
BovineHD1400002479	14	8974512	8.85663e-05	ns	0.05
BovineHD4100010951	14	8978782	8.85663e-05	ns	0.05
BovineHD1400002521	14	9086099	8.95508e-05	ns	0.05
BovineHD1400002019	14	7450049	9.06449e-05	ns	0.05
BovineHD4100010855	14	7478147	9.06449e-05	ns	0.05
BovineHD2000009244	20	32075829	9.17889e-05	ns	0.05
BovineHD0500027734	5	97317601	9.25411e-05	ns	0.05
BovineHD1400002444	14	8849528	9.28461e-05	ns	0.05
BovineHD2000009243	20	32073641	9.37394e-05	ns	0.05
BovineHD2000008408	20	28410345	9.37569e-05	ns	0.05
BovineHD1400002484	14	8987672	9.46814e-05	ns	0.05
BovineHD1400001674	14	6284315	9.53448e-05	ns	0.05
BovineHD1400002468	14	8952287	9.6122e-05	ns	0.05
BovineHD1400002469	14	8955817	9.6122e-05	ns	0.05
BovineHD1400002470	14	8956845	9.6122e-05	ns	0.05
BovineHD4100010690	14	5304884	9.63482e-05	ns	0.05
BovineHD1400002029	14	7497714	9.70525e-05	ns	0.05
BovineHD0500031685	5	109903606	9.75314e-05	ns	0.05
BovineHD0500027368	5	96399159	9.79246e-05	ns	0.05
BovineHD1400000830	14	4028183	0.000100166	ns	0.05
BovineHD4100011010	14	10001344	0.000101376	ns	0.05
BovineHD1400003906	14	13555152	0.000101789	ns	0.05

## Sheet: Protein_deviation(PROTD)
SNPID	Chromosome	Position	P-value (nominal)	Bonferroni_genome-wise	FDR_genome-wise
BovineHD1400000216	14	1736599	9.08892e-93	5e-87	0.01
ARS-BFGL-NGS-4939	14	1801116	9.08892e-93	5e-87	0.01
BovineHD1400000206	14	1679844	6.29525e-88	3.79034e-82	0.01
BovineHD1400000204	14	1667797	2.13974e-87	1.28833e-81	0.01
ARS-BFGL-NGS-57820	14	1651311	4.46266e-84	2.68695e-78	0.01
BovineHD1400000188	14	1588879	9.65135e-84	5.81103e-78	0.01
BovineHD1400000199	14	1638045	9.65135e-84	5.81103e-78	0.01
BovineHD1400000200	14	1640406	9.65135e-84	5.81103e-78	0.01
BovineHD1400000275	14	2019390	1.02093e-80	6.14697e-75	0.01
BovineHD1400000281	14	2046297	1.02093e-80	6.14697e-75	0.01
ARS-BFGL-NGS-107379	14	2054457	5.32851e-66	3.20827e-60	0.01
BovineHD1400000282	14	2051225	1.79369e-63	1.07997e-57	0.01
BovineHD1400000283	14	2057629	1.79369e-63	1.07997e-57	0.01
BovineHD1400000285	14	2066638	1.79369e-63	1.07997e-57	0.01
BovineHD1400000286	14	2069181	1.79369e-63	1.07997e-57	0.01
BovineHD1400000287	14	2076458	1.79369e-63	1.07997e-57	0.01
BovineHD1400000290	14	2089613	1.79369e-63	1.07997e-57	0.01
BovineHD1400000262	14	1967325	9.06061e-62	5.45535e-56	0.01
Hapmap30383-BTC-005848	14	1489496	8.13005e-44	4.89506e-38	0.01
BovineHD1400000324	14	2257386	1.36233e-40	8.20252e-35	0.01
BovineHD1400000243	14	1868636	3.91113e-38	2.35487e-32	0.01
BovineHD1400000246	14	1880378	3.91113e-38	2.35487e-32	0.01
BovineHD1400000249	14	1892559	3.91113e-38	2.35487e-32	0.01
ARS-BFGL-NGS-34135	14	1675278	4.43696e-36	2.67147e-30	0.01
BovineHD1400000207	14	1683767	1.7601e-35	1.05975e-29	0.01
ARS-BFGL-NGS-94706	14	1696470	2.47976e-35	1.49305e-29	0.01
BovineHD1400000300	14	2147133	2.6858e-35	1.61711e-29	0.01
BovineHD4100010518	14	1672047	4.5481e-35	2.73839e-29	0.01
BovineHD1400000205	14	1672913	4.5481e-35	2.73839e-29	0.01
BovineHD1400000271	14	2002126	4.69752e-35	2.82835e-29	0.01
UA-IFASA-6878	14	2002873	1.30934e-33	7.88347e-28	0.01
BovineHD1400000239	14	1855090	6.71288e-32	4.04179e-26	0.01
BovineHD1400000241	14	1861799	6.71288e-32	4.04179e-26	0.01
BovineHD1400000251	14	1911696	6.81435e-30	4.10289e-24	0.01
Hapmap52798-ss46526455	14	1923292	6.81435e-30	4.10289e-24	0.01
BovineHD1400000256	14	1943598	6.81435e-30	4.10289e-24	0.01
BovineHD1400000443	14	2758369	8.33274e-29	5.0171e-23	0.01
BovineHD1400024339	14	1308359	1.58439e-27	9.53953e-22	0.01
BovineHD1400000326	14	2273502	1.07783e-26	6.48956e-21	0.01
BovineHD4100004508	6	37612524	1.0001e-25	6.02155e-20	0.01
Hapmap24324-BTC-062449	6	37631640	1.0001e-25	6.02155e-20	0.01
BovineHD4100004514	6	37644427	1.0001e-25	6.02155e-20	0.01
BovineHD0600010428	6	37677429	1.0001e-25	6.02155e-20	0.01
BovineHD4100004519	6	37700851	1.0001e-25	6.02155e-20	0.01
BovineHD4100004526	6	37740530	1.0001e-25	6.02155e-20	0.01
BovineHD0600010444	6	37752838	1.0001e-25	6.02155e-20	0.01
BovineHD0600010445	6	37756880	1.0001e-25	6.02155e-20	0.01
BovineHD4100004528	6	37758902	1.0001e-25	6.02155e-20	0.01
BovineHD4100004530	6	37768489	1.0001e-25	6.02155e-20	0.01
BovineHD0600010449	6	37785001	1.0001e-25	6.02155e-20	0.01
BovineHD4100004523	6	37721518	1.00918e-24	6.07622e-19	0.01
BovineHD1400000482	14	2940147	1.0977e-24	6.6092e-19	0.01
BovineHD1400000462	14	2857000	3.32108e-24	1.99961e-18	0.01
BovineHD4100004517	6	37667526	4.44019e-24	2.67342e-18	0.01
BovineHD4100004531	6	37791118	4.44019e-24	2.67342e-18	0.01
BovineHD1400000457	14	2833552	6.68534e-24	4.02521e-18	0.01
BovineHD4100010545	14	2530056	8.0598e-24	4.85277e-18	0.01
BovineHD0300005120	3	15632410	1.93396e-23	1.16443e-17	0.01
BovineHD0300005121	3	15638565	1.93396e-23	1.16443e-17	0.01
Hapmap30086-BTC-002066	14	2524432	3.36674e-23	2.0271e-17	0.01
Hapmap30374-BTC-002159	14	2468020	2.68845e-22	1.6187e-16	0.01
BovineHD1400000288	14	2084067	2.89061e-22	1.74042e-16	0.01
BovineHD1400000463	14	2875999	4.29012e-22	2.58306e-16	0.01
BovineHD1400000464	14	2883623	4.29012e-22	2.58306e-16	0.01
BovineHD1400000465	14	2885790	4.29012e-22	2.58306e-16	0.01
BovineHD1400000467	14	2898515	4.29012e-22	2.58306e-16	0.01
BovineHD1400000468	14	2901016	4.29012e-22	2.58306e-16	0.01
BovineHD1400000469	14	2902668	4.29012e-22	2.58306e-16	0.01
BovineHD1400000470	14	2904752	4.29012e-22	2.58306e-16	0.01
ARS-BFGL-NGS-18858	14	2909929	4.29012e-22	2.58306e-16	0.01
BovineHD1400000471	14	2910531	4.29012e-22	2.58306e-16	0.01
BovineHD1400000400	14	2568452	8.4784e-22	5.1048e-16	0.01
BovineHD4100010523	14	2198215	8.52967e-22	5.13567e-16	0.01
BovineHD1400000301	14	2150825	8.70833e-22	5.24324e-16	0.01
Hapmap30381-BTC-005750	14	1463676	1.07997e-21	6.50245e-16	0.01
BovineHD1400000159	14	1469162	1.10117e-21	6.63009e-16	0.01
BovineHD4100010508	14	1466678	1.21105e-21	7.29167e-16	0.01
BovineHD1400000158	14	1468693	1.21105e-21	7.29167e-16	0.01
BovineHD4100010509	14	1480260	1.21105e-21	7.29167e-16	0.01
BovineHD4100010539	14	2462143	1.41608e-21	8.52615e-16	0.01
BTA-34956-no-rs	14	1514056	4.12283e-21	2.48234e-15	0.01
BovineHD1400000167	14	1493001	7.14408e-21	4.30141e-15	0.01
BovineHD4100010510	14	1494482	7.14408e-21	4.30141e-15	0.01
BovineHD4100010511	14	1497296	7.14408e-21	4.30141e-15	0.01
BovineHD1400000170	14	1504519	7.14408e-21	4.30141e-15	0.01
BovineHD4100010512	14	1509091	7.14408e-21	4.30141e-15	0.01
BovineHD1400000164	14	1486102	8.04094e-21	4.84141e-15	0.01
BovineHD1400000165	14	1486682	8.04094e-21	4.84141e-15	0.01
BovineHD4100004529	6	37761238	8.20206e-21	4.93842e-15	0.01
BovineHD1400000172	14	1514738	8.85285e-21	5.33026e-15	0.01
BovineHD4100010513	14	1516428	8.85285e-21	5.33026e-15	0.01
BovineHD1400000173	14	1517553	8.85285e-21	5.33026e-15	0.01
BovineHD4100010514	14	1518492	8.85285e-21	5.33026e-15	0.01
BovineHD1400000174	14	1522098	8.85285e-21	5.33026e-15	0.01
BovineHD4100010515	14	1524573	8.85285e-21	5.33026e-15	0.01
BovineHD4100010516	14	1527842	8.85285e-21	5.33026e-15	0.01
BovineHD4100010517	14	1529914	8.85285e-21	5.33026e-15	0.01
BovineHD1400000166	14	1487447	9.05632e-21	5.45276e-15	0.01
ARS-BFGL-NGS-18365	14	2117455	1.29825e-20	7.8167e-15	0.01
BovineHD1400000299	14	2132257	1.29825e-20	7.8167e-15	0.01
BovineHD4100010522	14	2139958	1.29825e-20	7.8167e-15	0.01
BovineHD0300005054	3	15451257	2.83679e-20	1.70802e-14	0.01
BovineHD1400000143	14	1427669	8.09849e-20	4.87606e-14	0.01
BovineHD0300005018	3	15378349	2.12568e-19	1.27986e-13	0.01
BovineHD1400000187	14	1585385	3.24036e-19	1.951e-13	0.01
BovineHD0300005051	3	15446299	4.83942e-19	2.91379e-13	0.01
BovineHD4100010527	14	2227613	1.04841e-18	6.31242e-13	0.01
BovineHD1400000331	14	2306572	1.31858e-18	7.9391e-13	0.01
BovineHD1400000358	14	2395671	2.47461e-18	1.48995e-12	0.01
BovineHD4100010534	14	2398876	2.47461e-18	1.48995e-12	0.01
BovineHD4100010536	14	2420538	2.47461e-18	1.48995e-12	0.01
BovineHD4100010538	14	2439582	2.47461e-18	1.48995e-12	0.01
BovineHD1400000341	14	2342883	2.55652e-18	1.53927e-12	0.01
BovineHD1400000616	14	3371507	4.03772e-18	2.43109e-12	0.01
BovineHD1400000445	14	2763040	4.87492e-18	2.93516e-12	0.01
BovineHD1400000446	14	2763621	4.87492e-18	2.93516e-12	0.01
BovineHD1400000442	14	2756339	5.05425e-18	3.04314e-12	0.01
BovineHD1400000397	14	2546847	1.89974e-17	1.14382e-11	0.01
ARS-BFGL-NGS-64215	3	15525599	2.13357e-17	1.28461e-11	0.01
Hapmap24715-BTC-001973	14	2239085	2.22476e-17	1.33952e-11	0.01
BovineHD4100010528	14	2230450	2.89245e-17	1.74153e-11	0.01
BovineHD4100010529	14	2233835	2.89245e-17	1.74153e-11	0.01
BovineHD1400000572	14	3224855	4.53044e-17	2.72776e-11	0.01
BTA-35941-no-rs	14	2276443	8.90502e-17	5.36167e-11	0.01
BovineHD0600010569	6	38084737	1.21666e-16	7.32545e-11	0.01
BovineHD1400018987	14	67997855	1.26941e-16	7.64305e-11	0.01
BovineHD1400018989	14	68021751	1.26941e-16	7.64305e-11	0.01
BovineHD4100010521	14	2135276	1.41003e-16	8.48972e-11	0.01
BovineHD1400019000	14	68055152	1.63445e-16	9.84094e-11	0.01
BovineHD1400000603	14	3328173	1.93641e-16	1.1659e-10	0.01
BovineHD1400000604	14	3329319	1.93641e-16	1.1659e-10	0.01
BovineHD1400000609	14	3348277	1.93641e-16	1.1659e-10	0.01
BovineHD1400000610	14	3349227	1.93641e-16	1.1659e-10	0.01
BovineHD4100010520	14	2118405	2.03851e-16	1.22738e-10	0.01
BovineHD2000009021	20	31228912	2.79575e-16	1.68331e-10	0.01
BovineHD4100010506	14	1442028	5.62432e-16	3.38637e-10	0.01
BovineHD1400000154	14	1444759	5.62432e-16	3.38637e-10	0.01
BovineHD1400000145	14	1429389	5.62481e-16	3.38667e-10	0.01
BovineHD1400000152	14	1439476	5.62481e-16	3.38667e-10	0.01
ARS-BFGL-NGS-59769	14	3006509	1.21336e-15	7.30558e-10	0.01
BovineHD1400000595	14	3306676	1.3877e-15	8.35527e-10	0.01
BovineHD1400000598	14	3314611	1.3877e-15	8.35527e-10	0.01
BovineHD1400000601	14	3323455	1.3877e-15	8.35527e-10	0.01
BovineHD1400000608	14	3343809	1.3877e-15	8.35527e-10	0.01
BovineHD0600010630	6	38402326	1.46247e-15	8.80546e-10	0.01
BovineHD4100004560	6	38404379	1.46247e-15	8.80546e-10	0.01
BovineHD2000009066	20	31440004	1.72272e-15	1.03724e-09	0.01
BovineHD2000009067	20	31440760	1.72272e-15	1.03724e-09	0.01
BovineHD4100010547	14	2550078	1.92585e-15	1.15954e-09	0.01
Hapmap30646-BTC-002054	14	2553525	1.92585e-15	1.15954e-09	0.01
BovineHD1400018582	14	66468090	7.26003e-15	4.37123e-09	0.01
BovineHD4100004558	6	38388935	9.20008e-15	5.53932e-09	0.01
BovineHD2000009033	20	31309672	1.1005e-14	6.62606e-09	0.01
BovineHD2000009039	20	31319758	1.1005e-14	6.62606e-09	0.01
BovineHD2000009041	20	31328589	1.1005e-14	6.62606e-09	0.01
BovineHD2000009042	20	31330728	1.1005e-14	6.62606e-09	0.01
BovineHD2000009044	20	31341534	1.1005e-14	6.62606e-09	0.01
BovineHD2000008806	20	29969008	1.47339e-14	8.87121e-09	0.01
BovineHD2000008809	20	29976916	1.47339e-14	8.87121e-09	0.01
BovineHD2000008810	20	29978442	1.47339e-14	8.87121e-09	0.01
BovineHD2000008813	20	29981621	1.47339e-14	8.87121e-09	0.01
BovineHD2000008814	20	29983162	1.47339e-14	8.87121e-09	0.01
BovineHD2000008815	20	29985161	1.47339e-14	8.87121e-09	0.01
BovineHD2000008819	20	29991748	1.47339e-14	8.87121e-09	0.01
BovineHD4100014630	20	29993186	1.47339e-14	8.87121e-09	0.01
BovineHD2000008820	20	29994204	1.47339e-14	8.87121e-09	0.01
BovineHD2000008821	20	29995228	1.47339e-14	8.87121e-09	0.01
BovineHD1400000480	14	2936478	2.0158e-14	1.2137e-08	0.01
BovineHD1400000398	14	2564913	2.01798e-14	1.21502e-08	0.01
BovineHD4100010548	14	2566015	2.34975e-14	1.41477e-08	0.01
BovineHD1400000399	14	2567022	2.34975e-14	1.41477e-08	0.01
BovineHD2000009604	20	33443064	4.4262e-14	2.66499e-08	0.01
BovineHD1400019655	14	69951867	4.43254e-14	2.66881e-08	0.01
BovineHD1400024160	14	69954982	4.43254e-14	2.66881e-08	0.01
BovineHD1400019659	14	69962282	4.43254e-14	2.66881e-08	0.01
BTA-35387-no-rs	14	69965123	4.43254e-14	2.66881e-08	0.01
BovineHD1400019678	14	70020028	4.43254e-14	2.66881e-08	0.01
BovineHD1400018541	14	66276813	5.22442e-14	3.1456e-08	0.01
BovineHD1400018544	14	66298906	5.22442e-14	3.1456e-08	0.01
BovineHD1400018551	14	66326405	5.22442e-14	3.1456e-08	0.01
BovineHD2000009307	20	32394009	5.88427e-14	3.54289e-08	0.01
BovineHD1400000389	14	2518104	7.36937e-14	4.43706e-08	0.01
BovineHD0300004423	3	13627407	9.05048e-14	5.44925e-08	0.01
BovineHD0300004426	3	13629306	9.05048e-14	5.44925e-08	0.01
BovineHD2000009310	20	32418002	1.02952e-13	6.19869e-08	0.01
BovineHD2000009311	20	32424034	1.02952e-13	6.19869e-08	0.01
BovineHD1400018159	14	65058090	1.03061e-13	6.20525e-08	0.01
BovineHD0300005179	3	15830615	1.12757e-13	6.78904e-08	0.01
BovineHD1400000617	14	3376224	2.97847e-13	1.79332e-07	0.01
BovineHD1400018139	14	64996863	3.02123e-13	1.81907e-07	0.01
ARS-BFGL-NGS-103064	14	2754909	3.47495e-13	2.09225e-07	0.01
BovineHD1400000441	14	2755467	3.47495e-13	2.09225e-07	0.01
BovineHD1400000447	14	2764862	3.47495e-13	2.09225e-07	0.01
BovineHD1400000453	14	2802526	3.63751e-13	2.19013e-07	0.01
BovineHD2000009064	20	31430385	5.23461e-13	3.15173e-07	0.01
BovineHD2000009065	20	31433472	5.23461e-13	3.15173e-07	0.01
BovineHD2000021069	20	31436356	5.23461e-13	3.15173e-07	0.01
BovineHD0300005257	3	16028126	5.71205e-13	3.4392e-07	0.01
BovineHD1400024350	14	3048650	6.46932e-13	3.89515e-07	0.01
BovineHD1400019634	14	69890969	6.96767e-13	4.1952e-07	0.01
BovineHD2000009225	20	32043661	8.99148e-13	5.41373e-07	0.01
BovineHD2000009228	20	32048720	8.99148e-13	5.41373e-07	0.01
BovineHD2000009231	20	32051769	8.99148e-13	5.41373e-07	0.01
BovineHD2000009232	20	32052787	8.99148e-13	5.41373e-07	0.01
BovineHD2000009236	20	32057504	8.99148e-13	5.41373e-07	0.01
BovineHD2000009226	20	32045791	9.63039e-13	5.79841e-07	0.01
BovineHD2000009227	20	32047703	9.63039e-13	5.79841e-07	0.01
BovineHD4100014643	20	31904078	1.05724e-12	6.36559e-07	0.01
UA-IFASA-7069	20	31933394	1.17341e-12	7.06504e-07	0.01
ARS-BFGL-NGS-118998	20	32030332	1.44797e-12	8.71815e-07	0.01
BovineHD2000009234	20	32056025	1.63164e-12	9.82402e-07	0.01
BovineHD2000009045	20	31353243	2.04946e-12	1.23397e-06	0.01
BovineHD2000009047	20	31359680	2.04946e-12	1.23397e-06	0.01
BovineHD2000021301	20	31367564	2.04946e-12	1.23397e-06	0.01
BovineHD2000009251	20	32098369	3.57834e-12	2.1545e-06	0.01
BovineHD0300004424	3	13628123	3.84277e-12	2.31371e-06	0.01
BovineHD1400000429	14	2676321	3.97839e-12	2.39537e-06	0.01
BovineHD2000009457	20	33027949	5.13807e-12	3.09361e-06	0.01
BovineHD2000009459	20	33038108	5.13807e-12	3.09361e-06	0.01
Hapmap36620-SCAFFOLD50018_7571	14	3297177	7.63223e-12	4.59533e-06	0.01
BovineHD2000008833	20	30068392	8.11334e-12	4.885e-06	0.01
BovineHD0300005126	3	15660317	8.21008e-12	4.94325e-06	0.01
BovineHD0300004838	3	14934271	8.6036e-12	5.18018e-06	0.01
ARS-BFGL-NGS-76278	3	16983842	9.92349e-12	5.97488e-06	0.01
BovineHD0300004909	3	15089238	1.19789e-11	7.21244e-06	0.01
ARS-BFGL-NGS-13586	3	15380518	1.31748e-11	7.93248e-06	0.01
BovineHD0300003308	3	10079023	1.43526e-11	8.64163e-06	0.01
BovineHD2000009757	20	33902203	1.75741e-11	1.05813e-05	0.01
BovineHD1400018576	14	66444009	1.78661e-11	1.07571e-05	0.01
BovineHD1400000594	14	3303340	2.5245e-11	1.51999e-05	0.01
BovineHD0300004877	3	15053923	3.62606e-11	2.18323e-05	0.01
BovineHD2000009430	20	32937452	4.42536e-11	2.66449e-05	0.01
BovineHD2000009279	20	32221903	6.17167e-11	3.71593e-05	0.01
BovineHD2000009280	20	32223776	6.17167e-11	3.71593e-05	0.01
BovineHD2000009282	20	32230322	6.17167e-11	3.71593e-05	0.01
BovineHD0300005469	3	16909748	6.76818e-11	4.07509e-05	0.01
BovineHD1400000319	14	2219371	8.85132e-11	5.32934e-05	0.01
BovineHD2000009700	20	33627823	9.22638e-11	5.55516e-05	0.01
BovineHD1400019755	14	70411788	1.01078e-10	6.08586e-05	0.01
BovineHD1400018141	14	65001934	1.25766e-10	7.57231e-05	0.01
BovineHD1400018143	14	65006380	1.25766e-10	7.57231e-05	0.01
BovineHD2000009460	20	33038802	1.42942e-10	8.60647e-05	0.01
BovineHD1400000414	14	2597718	1.55369e-10	9.35469e-05	0.01
BovineHD1500015575	15	53993070	1.60769e-10	9.67982e-05	0.01
BovineHD1500015577	15	54005235	1.60769e-10	9.67982e-05	0.01
BovineHD1500015579	15	54018173	1.60769e-10	9.67982e-05	0.01
BovineHD1400018279	14	65376465	2.01312e-10	0.000121209	0.01
BovineHD1400018281	14	65385787	2.01312e-10	0.000121209	0.01
BovineHD2000009068	20	31443934	2.09035e-10	0.000125859	0.01
ARS-BFGL-NGS-12338	14	71184631	2.25652e-10	0.000135864	0.01
BovineHD0300005470	3	16916209	2.58681e-10	0.000155751	0.01
BovineHD2000009293	20	32294604	2.76711e-10	0.000166606	0.01
BovineHD4100014647	20	32307426	2.76711e-10	0.000166606	0.01
BovineHD2000009295	20	32307935	2.76711e-10	0.000166606	0.01
BovineHD2000009361	20	32710621	2.93026e-10	0.000176429	0.01
BovineHD2000008807	20	29972809	2.97051e-10	0.000178853	0.01
BovineHD1400000951	14	4357192	3.00497e-10	0.000180928	0.01
BovineHD1400000954	14	4360346	3.62972e-10	0.000218544	0.01
BovineHD1400000955	14	4361187	3.62972e-10	0.000218544	0.01
BovineHD1400000958	14	4364109	3.62972e-10	0.000218544	0.01
ARS-BFGL-NGS-100480	14	4364952	3.62972e-10	0.000218544	0.01
BovineHD1400000959	14	4365736	3.62972e-10	0.000218544	0.01
BovineHD1400000960	14	4366846	3.62972e-10	0.000218544	0.01
BovineHD1400000961	14	4369830	3.62972e-10	0.000218544	0.01
BovineHD2000009300	20	32340046	3.88283e-10	0.000233783	0.01
BovineHD2000008654	20	29378515	3.93766e-10	0.000237085	0.01
BovineHD0300005811	3	18064274	4.02796e-10	0.000242521	0.01
BovineHD0300005812	3	18065020	4.02796e-10	0.000242521	0.01
BovineHD0300005813	3	18066522	4.02796e-10	0.000242521	0.01
BovineHD0300005816	3	18070890	4.02796e-10	0.000242521	0.01
BovineHD0300005815	3	18068762	4.06926e-10	0.000245008	0.01
BovineHD0300005827	3	18098597	4.06926e-10	0.000245008	0.01
BovineHD2000009827	20	34237758	4.46667e-10	0.000268936	0.01
BovineHD0300004261	3	13143834	4.96522e-10	0.000298953	0.01
ARS-BFGL-NGS-26909	20	33551316	5.14626e-10	0.000309854	0.01
BovineHD2000009670	20	33566243	5.14626e-10	0.000309854	0.01
BovineHD2000009671	20	33568845	5.14626e-10	0.000309854	0.01
BovineHD2000009672	20	33569527	5.14626e-10	0.000309854	0.01
BovineHD2000008811	20	29979787	5.20101e-10	0.00031315	0.01
ARS-BFGL-NGS-4613	15	54170684	5.86851e-10	0.00035334	0.01
BovineHD2000008408	20	28410345	6.81114e-10	0.000410095	0.01
BovineHD4100005283	6	87001138	6.91774e-10	0.000416514	0.01
ARS-BFGL-BAC-27930	20	29373244	7.82052e-10	0.00047087	0.01
BovineHD1400000420	14	2625668	7.9945e-10	0.000481345	0.01
BovineHD2000009238	20	32062090	8.74906e-10	0.000526777	0.01
BovineHD2000009239	20	32069015	8.74906e-10	0.000526777	0.01
BovineHD2000009240	20	32069839	8.74906e-10	0.000526777	0.01
BovineHD2000009242	20	32073064	8.74906e-10	0.000526777	0.01
BovineHD2000009283	20	32233860	8.83564e-10	0.000531989	0.01
BovineHD2000009284	20	32236401	8.83564e-10	0.000531989	0.01
BovineHD0300004736	3	14612677	9.5313e-10	0.000573875	0.01
BovineHD2000009243	20	32073641	1.35178e-09	0.0008139	0.01
BovineHD0300004848	3	14974944	1.44261e-09	0.000868588	0.01
BovineHD2000008588	20	29186881	1.47582e-09	0.000888584	0.01
BovineHD2000008590	20	29193971	1.47582e-09	0.000888584	0.01
BovineHD2000008592	20	29195746	1.47582e-09	0.000888584	0.01
BovineHD2000009701	20	33633191	1.51055e-09	0.000909495	0.01
BovineHD2000009185	20	31894246	1.52236e-09	0.000916605	0.01
BovineHD2000009552	20	33331001	1.80808e-09	0.00108864	0.01
BovineHD2000009553	20	33334545	1.80808e-09	0.00108864	0.01
BovineHD2000009554	20	33335591	1.80808e-09	0.00108864	0.01
BovineHD2000009244	20	32075829	1.95367e-09	0.00117629	0.01
BovineHD2000009512	20	33190970	2.55611e-09	0.00153902	0.01
BovineHD0600024137	6	88272818	2.58649e-09	0.00155731	0.01
BovineHD2000009556	20	33338195	2.60156e-09	0.00156639	0.01
BovineHD2000009559	20	33345820	2.60156e-09	0.00156639	0.01
BovineHD2000009560	20	33348982	2.60156e-09	0.00156639	0.01
BovineHD2000009561	20	33349782	2.60156e-09	0.00156639	0.01
BovineHD2000009562	20	33351712	2.60156e-09	0.00156639	0.01
BovineHD2000009563	20	33352555	2.60156e-09	0.00156639	0.01
BovineHD2000009564	20	33353046	2.60156e-09	0.00156639	0.01
BovineHD2000009565	20	33354480	2.60156e-09	0.00156639	0.01
BovineHD2000009262	20	32147781	2.6267e-09	0.00158152	0.01
BovineHD1400018445	14	65938880	2.65027e-09	0.00159571	0.01
ARS-BFGL-NGS-67477	14	3275592	2.93444e-09	0.00176681	0.01
BovineHD1400000590	14	3279825	2.93444e-09	0.00176681	0.01
BovineHD0600009675	6	34703037	2.94841e-09	0.00177522	0.01
ARS-BFGL-NGS-107234	15	53166998	2.95471e-09	0.00177902	0.01
BovineHD1500015413	15	53383971	2.95471e-09	0.00177902	0.01
BovineHD2000009105	20	31611868	3.1058e-09	0.00186999	0.01
BovineHD4100010543	14	2503148	3.2518e-09	0.00195789	0.01
BovineHD4100010541	14	2480131	3.33403e-09	0.0020074	0.01
BovineHD0300004184	3	12866432	3.47278e-09	0.00209094	0.01
BovineHD0300004185	3	12869451	3.47278e-09	0.00209094	0.01
BovineHD0300004188	3	12879201	3.47278e-09	0.00209094	0.01
BovineHD0300004195	3	12906020	3.47278e-09	0.00209094	0.01
BovineHD0300004197	3	12910799	3.47278e-09	0.00209094	0.01
BovineHD0300004692	3	14471746	3.60618e-09	0.00217126	0.01
BTA-121739-no-rs	6	38063313	4.85256e-09	0.0029217	0.01
BovineHD1400019342	14	69027972	5.02343e-09	0.00302458	0.01
BovineHD1400019344	14	69032440	6.40299e-09	0.00385521	0.01
BovineHD0600010435	6	37723413	6.53235e-09	0.0039331	0.01
BovineHD1400019340	14	69022107	6.5592e-09	0.00394926	0.01
BovineHD2000009052	20	31385862	6.70693e-09	0.00403821	0.01
BovineHD2000009053	20	31387519	6.70693e-09	0.00403821	0.01
BovineHD2000009054	20	31388880	6.70693e-09	0.00403821	0.01
BovineHD2000009055	20	31391495	6.70693e-09	0.00403821	0.01
ARS-BFGL-NGS-114946	20	31393193	6.70693e-09	0.00403821	0.01
BovineHD2000009056	20	31395980	6.70693e-09	0.00403821	0.01
BovineHD2000009058	20	31405220	6.70693e-09	0.00403821	0.01
BovineHD0300006459	3	20425078	6.79968e-09	0.00409405	0.01
BovineHD1400000579	14	3247912	7.11027e-09	0.00428106	0.01
BovineHD4100010540	14	2471822	8.14821e-09	0.004906	0.01
BovineHD1400000372	14	2472363	8.14821e-09	0.004906	0.01
BovineHD0300005253	3	16020501	8.48235e-09	0.00510718	0.01
BovineHD2000009463	20	33053999	9.73053e-09	0.0058587	0.01
BovineHD2000009541	20	33309009	1.07394e-08	0.00646614	0.01
Hapmap39811-BTA-122745	20	33311925	1.07394e-08	0.00646614	0.01
BovineHD2000009545	20	33312833	1.07394e-08	0.00646614	0.01
BovineHD1400001400	14	5494134	1.11741e-08	0.00672787	0.01
ARS-BFGL-NGS-115947	14	5494654	1.11741e-08	0.00672787	0.01
BovineHD1400024352	14	3230326	1.27021e-08	0.00764787	0.01
BovineHD1400000576	14	3237533	1.27021e-08	0.00764787	0.01
BovineHD1400000577	14	3239902	1.27021e-08	0.00764787	0.01
BovineHD2000009046	20	31354904	1.39228e-08	0.00838285	0.01
BovineHD0300004681	3	14429863	1.4922e-08	0.00898446	0.01
BovineHD0300004682	3	14432091	1.4922e-08	0.00898446	0.01
BovineHD2000009313	20	32433005	1.76438e-08	0.0106232	0.01
BovineHD0300005433	3	16729026	1.79119e-08	0.0107847	0.01
BovineHD4100010649	14	4706738	1.79292e-08	0.0107951	0.01
BovineHD2000008865	20	30247453	1.79904e-08	0.0108319	0.01
BovineHD0300004690	3	14466461	1.8487e-08	0.0111309	0.01
BovineHD0300004691	3	14467385	1.8487e-08	0.0111309	0.01
ARS-BFGL-NGS-3122	14	2721633	2.20158e-08	0.0132556	0.01
BovineHD2000009287	20	32266853	2.22354e-08	0.0133878	0.01
BovineHD1400000139	14	1410699	2.43726e-08	0.0146746	0.01
BovineHD2000009326	20	32501772	2.52149e-08	0.0151818	0.01
BovineHD1400000435	14	2709553	2.59098e-08	0.0156002	0.01
BovineHD0300005118	3	15623641	2.59629e-08	0.0156321	0.01
BovineHD0300005119	3	15629896	2.59629e-08	0.0156321	0.01
BovineHD1400000416	14	2603935	2.61678e-08	0.0157555	0.01
BovineHD2000008822	20	30000423	2.73532e-08	0.0164692	0.01
BovineHD2000008823	20	30001269	2.73532e-08	0.0164692	0.01
ARS-BFGL-NGS-85419	14	3243897	3.08606e-08	0.018581	0.01
BovineHD2000008581	20	29164612	3.4496e-08	0.0207699	0.01
BovineHD1400000277	14	2027812	3.71086e-08	0.0223429	0.01
BovineHD2000009318	20	32459976	3.72908e-08	0.0224526	0.01
BovineHD2000009346	20	32650164	3.72908e-08	0.0224526	0.01
BovineHD2000009348	20	32653875	3.72908e-08	0.0224526	0.01
BovineHD2000009349	20	32663621	3.72908e-08	0.0224526	0.01
BovineHD2000009351	20	32668095	3.72908e-08	0.0224526	0.01
BovineHD2000009354	20	32682565	3.72908e-08	0.0224526	0.01
BovineHD2000009355	20	32683445	3.72908e-08	0.0224526	0.01
BTB-01122716	20	29347831	3.84854e-08	0.0231719	0.01
BovineHD2000008649	20	29354302	3.84854e-08	0.0231719	0.01
BovineHD2000008652	20	29364238	3.84854e-08	0.0231719	0.01
BovineHD2000009579	20	33379647	4.13071e-08	0.0248708	0.01
BovineHD2000021076	20	36657994	4.23279e-08	0.0254854	0.01
BovineHD0500034473	5	118571958	4.485e-08	0.027004	0.01
BovineHD2000009550	20	33326750	4.56057e-08	0.027459	0.01
BovineHD2000009705	20	33669220	4.64146e-08	0.027946	0.01
BovineHD2000009707	20	33676808	4.64146e-08	0.027946	0.01
BovineHD2000009708	20	33680791	4.64146e-08	0.027946	0.01
BovineHD0600023926	6	87420477	4.66919e-08	0.028113	0.01
BovineHD0300004464	3	13716577	4.69001e-08	0.0282383	0.01
BovineHD1400000592	14	3293946	4.69398e-08	0.0282622	0.01
BovineHD2000010945	20	38367433	4.76824e-08	0.0287093	0.01
BovineHD0300003127	3	9678355	4.82561e-08	0.0290548	0.01
BovineHD1400000434	14	2707911	5.17821e-08	0.0311777	0.01
BovineHD0600023358	6	84928011	5.58745e-08	0.0336418	0.01
BovineHD2000009323	20	32481431	5.91102e-08	0.03559	0.01
BovineHD2000009893	20	34487733	6.33502e-08	0.0381428	0.01
BovineHD2000009903	20	34512113	6.33502e-08	0.0381428	0.01
BovineHD2000009904	20	34513215	6.33502e-08	0.0381428	0.01
BovineHD2000009905	20	34513810	6.33502e-08	0.0381428	0.01
BovineHD2000009906	20	34516624	6.33502e-08	0.0381428	0.01
BovineHD2000009908	20	34520712	6.33502e-08	0.0381428	0.01
BovineHD2000009909	20	34522480	6.33502e-08	0.0381428	0.01
BovineHD2000009192	20	31924742	6.47881e-08	0.0390086	0.01
BovineHD2000008504	20	28829402	6.61011e-08	0.0397991	0.01
BovineHD2000009925	20	34582764	6.74159e-08	0.0405908	0.01
BovineHD2000009940	20	34614945	6.74159e-08	0.0405908	0.01
BovineHD0300004463	3	13714790	6.83844e-08	0.0411739	0.01
BovineHD0300004466	3	13719712	6.83844e-08	0.0411739	0.01
BovineHD2000010524	20	36641839	6.94968e-08	0.0418437	0.01
BovineHD2000009666	20	33553268	7.16584e-08	0.0431452	0.01
BovineHD2000009667	20	33554266	7.16584e-08	0.0431452	0.01
BovineHD2000009668	20	33555212	7.16584e-08	0.0431452	0.01
BovineHD2000009669	20	33557684	7.16584e-08	0.0431452	0.01
BovineHD0300004683	3	14439976	7.50928e-08	0.045213	0.01
BovineHD2000009188	20	31911609	7.5289e-08	0.0453311	0.01
BovineHD2000009927	20	34587828	7.53982e-08	0.0453969	0.01
BovineHD2000009204	20	31984746	7.56862e-08	0.0455703	0.01
BovineHD2000009205	20	31987055	7.56862e-08	0.0455703	0.01
BovineHD2000009207	20	31996740	7.56862e-08	0.0455703	0.01
BovineHD2000009208	20	31997526	7.56862e-08	0.0455703	0.01
BovineHD2000009209	20	31998064	7.56862e-08	0.0455703	0.01
BovineHD2000009210	20	31999084	7.56862e-08	0.0455703	0.01
BovineHD2000009211	20	31999970	7.56862e-08	0.0455703	0.01
BovineHD2000009213	20	32004206	7.56862e-08	0.0455703	0.01
BovineHD2000009214	20	32004782	7.56862e-08	0.0455703	0.01
BovineHD2000009215	20	32005299	7.56862e-08	0.0455703	0.01
BovineHD2000009217	20	32008252	7.56862e-08	0.0455703	0.01
BovineHD2000009218	20	32013076	7.56862e-08	0.0455703	0.01
BovineHD2000009219	20	32014836	7.56862e-08	0.0455703	0.01
BovineHD2000009290	20	32286906	8.7126e-08	ns	0.01
BovineHD2000009291	20	32287744	8.7126e-08	ns	0.01
Hapmap47975-BTA-50226	20	32293167	8.7126e-08	ns	0.01
BovineHD2000009294	20	32300756	8.7126e-08	ns	0.01
BovineHD0600023925	6	87416813	8.79781e-08	ns	0.01
BovineHD2000008401	20	28396087	8.9918e-08	ns	0.01
BovineHD2000008402	20	28397256	8.9918e-08	ns	0.01
BovineHD2000008403	20	28398652	8.9918e-08	ns	0.01
BovineHD2000008404	20	28399758	8.9918e-08	ns	0.01
BovineHD2000008405	20	28400448	8.9918e-08	ns	0.01
BovineHD2000008406	20	28401374	8.9918e-08	ns	0.01
BovineHD0300004445	3	13683288	9.13452e-08	ns	0.01
BovineHD2000009278	20	32218318	9.49383e-08	ns	0.01
BovineHD2000009938	20	34610060	9.85817e-08	ns	0.01
BovineHD2000009942	20	34621058	9.85817e-08	ns	0.01
BovineHD2000008389	20	28384510	1.00574e-07	ns	0.01
BovineHD2000008390	20	28385074	1.00574e-07	ns	0.01
BovineHD2000008392	20	28387012	1.00574e-07	ns	0.01
BovineHD2000008393	20	28387544	1.00574e-07	ns	0.01
BovineHD2000008394	20	28389123	1.00574e-07	ns	0.01
BovineHD2000008395	20	28390632	1.00574e-07	ns	0.01
BovineHD2000008396	20	28391696	1.00574e-07	ns	0.01
BovineHD2000008397	20	28392810	1.00574e-07	ns	0.01
BovineHD2000008398	20	28393787	1.00574e-07	ns	0.01
BovineHD0300004446	3	13689610	1.09577e-07	ns	0.01
BovineHD0300004447	3	13690968	1.09577e-07	ns	0.01
BovineHD0300004448	3	13691982	1.09577e-07	ns	0.01
BovineHD0300004449	3	13693236	1.09577e-07	ns	0.01
BovineHD0300004452	3	13696642	1.09577e-07	ns	0.01
BovineHD0300004453	3	13698851	1.09577e-07	ns	0.01
BovineHD1400000258	14	1949077	1.14511e-07	ns	0.01
BovineHD1400000259	14	1951389	1.14511e-07	ns	0.01
ARS-BFGL-NGS-71749	14	1954317	1.14511e-07	ns	0.01
BovineHD2000008416	20	28425641	1.15089e-07	ns	0.01
BovineHD4100014631	20	30036600	1.17074e-07	ns	0.01
BovineHD0600023359	6	84929238	1.17509e-07	ns	0.01
BovineHD1400000337	14	2328943	1.21253e-07	ns	0.01
BovineHD1400017846	14	64314956	1.2256e-07	ns	0.01
BovineHD0300003403	3	10295514	1.24661e-07	ns	0.01
BovineHD2000010545	20	36708069	1.26676e-07	ns	0.01
BovineHD0500026662	5	93945655	1.29513e-07	ns	0.01
BovineHD0600009650	6	34629585	1.31824e-07	ns	0.01
BovineHD4100005278	6	84949118	1.55617e-07	ns	0.01
BovineHD0300005105	3	15597519	1.5683e-07	ns	0.01
BovineHD0300005106	3	15598537	1.5683e-07	ns	0.01
BovineHD0300005108	3	15601071	1.5683e-07	ns	0.01
BovineHD0300005109	3	15604313	1.5683e-07	ns	0.01
BovineHD0300005110	3	15604977	1.5683e-07	ns	0.01
BovineHD0300005111	3	15605965	1.5683e-07	ns	0.01
BovineHD0300005112	3	15609568	1.5683e-07	ns	0.01
BovineHD0300005114	3	15612353	1.5683e-07	ns	0.01
BovineHD0300005115	3	15614066	1.5683e-07	ns	0.01
BovineHD2000008591	20	29194905	1.6957e-07	ns	0.01
BovineHD2000008593	20	29196842	1.6957e-07	ns	0.01
BovineHD2000008594	20	29197553	1.6957e-07	ns	0.01
BovineHD2000009742	20	33824992	1.72304e-07	ns	0.01
BovineHD0300005264	3	16070048	1.75502e-07	ns	0.01
BovineHD1400000261	14	1962021	1.79249e-07	ns	0.01
BovineHD2000008576	20	29158539	1.83715e-07	ns	0.01
BovineHD2000008577	20	29160751	1.83715e-07	ns	0.01
BovineHD2000008578	20	29161371	1.83715e-07	ns	0.01
BovineHD2000009549	20	33324710	1.84147e-07	ns	0.01
BovineHD2000009634	20	33510424	1.85561e-07	ns	0.01
BovineHD2000009645	20	33521925	1.85561e-07	ns	0.01
BovineHD2000009663	20	33545620	1.85561e-07	ns	0.01
BovineHD0600009661	6	34659602	1.8749e-07	ns	0.01
ARS-BFGL-NGS-26099	3	13217260	1.93447e-07	ns	0.01
BovineHD0300004282	3	13218408	1.93447e-07	ns	0.01
BovineHD0500026666	5	93951066	2.01994e-07	ns	0.01
BovineHD0500026668	5	93953806	2.01994e-07	ns	0.01
BovineHD1400001685	14	6327380	2.02354e-07	ns	0.01
BovineHD0300004661	3	14345588	2.13348e-07	ns	0.01
BovineHD1400000267	14	1988704	2.2042e-07	ns	0.01
BovineHD1400000270	14	1999406	2.2042e-07	ns	0.01
BovineHD0300004836	3	14928958	2.23024e-07	ns	0.01
BovineHD2000009740	20	33811690	2.23487e-07	ns	0.01
BovineHD2000009829	20	34246116	2.30545e-07	ns	0.01
BovineHD2000008409	20	28416029	2.39924e-07	ns	0.01
BovineHD2000008410	20	28416670	2.39924e-07	ns	0.01
ARS-BFGL-NGS-26520	14	2386688	2.44092e-07	ns	0.01
BovineHD2000009186	20	31894895	2.63442e-07	ns	0.01
BovineHD0500034475	5	118576680	2.718e-07	ns	0.01
BovineHD1400000142	14	1426315	2.76308e-07	ns	0.01
BovineHD0300005846	3	18150388	3.23595e-07	ns	0.01
BovineHD2000009592	20	33411088	3.31558e-07	ns	0.01
BovineHD2000009593	20	33411715	3.31558e-07	ns	0.01
BovineHD2000009594	20	33412257	3.31558e-07	ns	0.01
BovineHD2000009595	20	33415406	3.31558e-07	ns	0.01
BovineHD2000009596	20	33416067	3.31558e-07	ns	0.01
BovineHD1400001885	14	6998560	3.35151e-07	ns	0.01
BovineHD0600009653	6	34646681	3.71206e-07	ns	0.01
BovineHD0500034326	5	118203101	3.7198e-07	ns	0.01
BovineHD1400017689	14	63749859	4.08043e-07	ns	0.01
BovineHD2000008656	20	29386555	4.15839e-07	ns	0.01
BovineHD1400000148	14	1432267	4.29182e-07	ns	0.01
BovineHD1400000273	14	2006872	4.2957e-07	ns	0.01
BovineHD4100010504	14	1425768	4.47195e-07	ns	0.01
BovineHD1400000146	14	1430710	4.47195e-07	ns	0.01
BovineHD1400000147	14	1431441	4.47195e-07	ns	0.01
BovineHD1400000149	14	1433215	4.47195e-07	ns	0.01
BovineHD2000009345	20	32645694	4.50152e-07	ns	0.01
BovineHD0500026655	5	93933708	5.06345e-07	ns	0.01
BovineHD0300004431	3	13633515	5.38263e-07	ns	0.01
BovineHD0300004432	3	13634687	5.38263e-07	ns	0.01
BovineHD0500026667	5	93953156	5.592e-07	ns	0.01
ARS-BFGL-NGS-110894	14	6952759	5.7727e-07	ns	0.01
BovineHD2000009900	20	34503324	5.85686e-07	ns	0.01
BovineHD2000009901	20	34505170	5.85686e-07	ns	0.01
BovineHD2000009907	20	34518410	5.85686e-07	ns	0.01
BovineHD0300004799	3	14834059	5.96547e-07	ns	0.01
BovineHD0600023914	6	87385233	6.11266e-07	ns	0.01
BovineHD0600023927	6	87421141	6.11266e-07	ns	0.01
BovineHD2000009023	20	31238371	6.15337e-07	ns	0.01
BovineHD0600023369	6	84977346	6.19771e-07	ns	0.01
BovineHD4100004173	5	118288908	6.20255e-07	ns	0.01
ARS-BFGL-NGS-106490	3	13635591	6.23742e-07	ns	0.01
BTA-13956-no-rs	14	63695912	6.27136e-07	ns	0.01
BovineHD2000009813	20	34176669	6.3813e-07	ns	0.01
BovineHD0500034472	5	118569964	6.64482e-07	ns	0.01
BovineHD1400018883	14	67655527	6.7088e-07	ns	0.01
BovineHD1400018884	14	67657881	6.7088e-07	ns	0.01
BovineHD1400018885	14	67659183	6.7088e-07	ns	0.01
BovineHD1400018886	14	67662482	6.7088e-07	ns	0.01
BovineHD1400018887	14	67666252	6.7088e-07	ns	0.01
BovineHD1400018888	14	67668649	6.7088e-07	ns	0.01
BovineHD1400018889	14	67671242	6.7088e-07	ns	0.01
BovineHD1400018890	14	67673570	6.7088e-07	ns	0.01
BovineHD1400018891	14	67676718	6.7088e-07	ns	0.01
BovineHD1400018892	14	67678494	6.7088e-07	ns	0.01
BovineHD1400018893	14	67679353	6.7088e-07	ns	0.01
BovineHD0500034476	5	118582065	6.88227e-07	ns	0.01
BovineHD0300004744	3	14638579	7.01374e-07	ns	0.01
BovineHD2000009910	20	34524452	7.04103e-07	ns	0.01
BovineHD1500015607	15	54098847	7.39639e-07	ns	0.01
BovineHD2000008709	20	29688793	7.48128e-07	ns	0.01
BovineHD2000009435	20	32960517	7.83663e-07	ns	0.01
BovineHD1400017915	14	64509270	8.06695e-07	ns	0.01
ARS-BFGL-NGS-39793	14	64512418	8.06695e-07	ns	0.01
BovineHD1400017916	14	64513229	8.06695e-07	ns	0.01
BovineHD1400017917	14	64513830	8.06695e-07	ns	0.01
BovineHD1400017918	14	64514663	8.06695e-07	ns	0.01
BovineHD1400017919	14	64515502	8.06695e-07	ns	0.01
BovineHD1400017920	14	64516242	8.06695e-07	ns	0.01
BovineHD1400017922	14	64518455	8.06695e-07	ns	0.01
BovineHD1400017923	14	64519196	8.06695e-07	ns	0.01
BovineHD1400017924	14	64520497	8.06695e-07	ns	0.01
BovineHD1400017925	14	64521604	8.06695e-07	ns	0.01
BovineHD1400017930	14	64527194	8.06695e-07	ns	0.01
BovineHD1400017931	14	64527853	8.06695e-07	ns	0.01
BovineHD1400017932	14	64529267	8.06695e-07	ns	0.01
BovineHD1400017934	14	64531042	8.06695e-07	ns	0.01
BovineHD1400017935	14	64532117	8.06695e-07	ns	0.01
BovineHD2000008829	20	30044355	8.25111e-07	ns	0.01
BovineHD0500026669	5	93954414	8.31856e-07	ns	0.01
BovineHD0300004796	3	14828528	8.34035e-07	ns	0.01
BovineHD1400018831	14	67395535	8.34529e-07	ns	0.01
BovineHD2000009546	20	33315845	8.5913e-07	ns	0.01
BovineHD1400001886	14	7001763	8.71158e-07	ns	0.01
BovineHD1400000474	14	2916658	8.87219e-07	ns	0.01
ARS-BFGL-NGS-31598	20	28329720	8.96987e-07	ns	0.01
BovineHD0500034271	5	118050358	9.02145e-07	ns	0.01
BovineHD0300004433	3	13636772	9.13163e-07	ns	0.01
BovineHD0300004434	3	13640475	9.13163e-07	ns	0.01
BovineHD0300004435	3	13641485	9.13163e-07	ns	0.01
BovineHD1400018879	14	67645962	9.33059e-07	ns	0.01
ARS-BFGL-NGS-70650	14	67649210	9.33059e-07	ns	0.01
BovineHD1400018881	14	67651671	9.33059e-07	ns	0.01
BovineHD2000010086	20	35239990	9.36441e-07	ns	0.01
BovineHD1400002103	14	7824448	9.38742e-07	ns	0.01
BovineHD2000009702	20	33648101	9.43088e-07	ns	0.01
BovineHD1400018877	14	67633614	9.6898e-07	ns	0.01
BovineHD0300010696	3	34314659	9.74543e-07	ns	0.01
Hapmap42616-BTA-64032	6	90217183	9.97192e-07	ns	0.01
BTB-00604223	15	52098193	1.00776e-06	ns	0.01
Hapmap40793-BTA-69866	3	15984265	1.04511e-06	ns	0.01
BovineHD1400019149	14	68534852	1.06607e-06	ns	0.01
BovineHD0300005385	3	16564225	1.0975e-06	ns	0.01
BovineHD1400017707	14	63811066	1.15269e-06	ns	0.01
BovineHD1400002543	14	9140849	1.17549e-06	ns	0.01
ARS-BFGL-NGS-22355	20	36674340	1.18769e-06	ns	0.01
BovineHD0300005107	3	15599088	1.19342e-06	ns	0.01
Hapmap26856-BTC-043085	6	82659262	1.23038e-06	ns	0.01
BovineHD0600022786	6	82698133	1.23038e-06	ns	0.01
BovineHD0600022791	6	82715800	1.23038e-06	ns	0.01
BovineHD0600022794	6	82727974	1.23038e-06	ns	0.01
BovineHD0300004436	3	13663730	1.33264e-06	ns	0.01
BovineHD2000010354	20	36129965	1.3361e-06	ns	0.01
Hapmap39823-BTA-35254	14	66256529	1.35501e-06	ns	0.01
BovineHD1400018538	14	66263652	1.35501e-06	ns	0.01
BovineHD1400000427	14	2673388	1.38267e-06	ns	0.01
Hapmap29758-BTC-003619	14	2674264	1.38267e-06	ns	0.01
BovineHD1400001868	14	6943519	1.38376e-06	ns	0.01
BovineHD0600010555	6	38019605	1.46383e-06	ns	0.01
BovineHD0300005398	3	16613956	1.46733e-06	ns	0.01
Hapmap48202-BTA-118947	20	30079775	1.48464e-06	ns	0.01
ARS-BFGL-NGS-56327	14	4336714	1.49233e-06	ns	0.01
BovineHD1000013948	10	46599829	1.5665e-06	ns	0.01
BovineHD1400017696	14	63771029	1.68385e-06	ns	0.01
BovineHD1600000004	16	44002	1.72495e-06	ns	0.01
BovineHD1600000016	16	137005	1.72495e-06	ns	0.01
BovineHD0300004757	3	14677842	1.73711e-06	ns	0.01
BovineHD2000008816	20	29987376	1.76964e-06	ns	0.01
BovineHD1400019440	14	69377386	1.77417e-06	ns	0.01
BovineHD1400019442	14	69383610	1.77417e-06	ns	0.01
BovineHD2000010459	20	36428852	1.80103e-06	ns	0.01
BovineHD1400017929	14	64526504	1.94639e-06	ns	0.01
BovineHD1400017936	14	64534605	1.94639e-06	ns	0.01
BovineHD0300005604	3	17308916	1.97673e-06	ns	0.01
BovineHD0300005605	3	17309867	1.97673e-06	ns	0.01
BovineHD0300005608	3	17313123	1.97673e-06	ns	0.01
BovineHD0300005609	3	17313984	1.97673e-06	ns	0.01
BovineHD0300005610	3	17315109	1.97673e-06	ns	0.01
BovineHD0300005611	3	17317177	1.97673e-06	ns	0.01
BovineHD0300005612	3	17318301	1.97673e-06	ns	0.01
BTA-103528-no-rs	3	17319185	1.97673e-06	ns	0.01
BovineHD0300005613	3	17320182	1.97673e-06	ns	0.01
BovineHD1400017684	14	63737535	1.97847e-06	ns	0.01
BovineHD0300004437	3	13666931	2.01166e-06	ns	0.01
BovineHD1400000578	14	3246730	2.0569e-06	ns	0.01
BovineHD1400000580	14	3249370	2.0569e-06	ns	0.01
BovineHD1400000581	14	3250095	2.0569e-06	ns	0.01
BovineHD1400000582	14	3251985	2.0569e-06	ns	0.01
BovineHD0600010458	6	37825256	2.0835e-06	ns	0.01
BovineHD0600010459	6	37826579	2.0835e-06	ns	0.01
BovineHD2000008441	20	28528487	2.14009e-06	ns	0.01
BovineHD0300005103	3	15590640	2.21944e-06	ns	0.01
BovineHD2000008867	20	30269911	2.22054e-06	ns	0.01
BovineHD0300005252	3	16016944	2.24406e-06	ns	0.01
BovineHD1000013933	10	46564985	2.29745e-06	ns	0.01
BovineHD1000013934	10	46568709	2.29745e-06	ns	0.01
BovineHD0300005157	3	15747313	2.31592e-06	ns	0.01
BovineHD0300005158	3	15749293	2.31592e-06	ns	0.01
BovineHD0300005159	3	15750522	2.31592e-06	ns	0.01
BovineHD0600009670	6	34692889	2.37301e-06	ns	0.01
BovineHD0600009671	6	34696894	2.37301e-06	ns	0.01
BovineHD0600009672	6	34697579	2.37301e-06	ns	0.01
BovineHD0600009673	6	34698627	2.37301e-06	ns	0.01
BovineHD0600009674	6	34701458	2.37301e-06	ns	0.01
BovineHD0500034388	5	118364081	2.44966e-06	ns	0.01
BovineHD0500034389	5	118365202	2.44966e-06	ns	0.01
BovineHD0500034390	5	118366425	2.44966e-06	ns	0.01
BovineHD0300004829	3	14903910	2.52447e-06	ns	0.01
BovineHD0600023088	6	83993488	2.64774e-06	ns	0.01
BovineHD0600023098	6	84017930	2.64774e-06	ns	0.01
BovineHD1400017688	14	63748164	2.65092e-06	ns	0.01
BovineHD2000009794	20	34106391	2.88146e-06	ns	0.01
BovineHD2000008837	20	30087586	2.92947e-06	ns	0.01
BovineHD2000008839	20	30092539	2.92947e-06	ns	0.01
BovineHD1400000956	14	4362203	3.07168e-06	ns	0.01
BovineHD1400000957	14	4363525	3.07168e-06	ns	0.01
BovineHD1400000964	14	4379322	3.07168e-06	ns	0.01
BovineHD0300005286	3	16145495	3.08198e-06	ns	0.01
BovineHD0600023074	6	83955525	3.13715e-06	ns	0.01
BovineHD2000010547	20	36726302	3.1702e-06	ns	0.01
BovineHD2000010548	20	36729274	3.1702e-06	ns	0.01
BovineHD2000010549	20	36732156	3.1702e-06	ns	0.01
BovineHD2000010557	20	36751269	3.1702e-06	ns	0.01
BovineHD2000010558	20	36755877	3.1702e-06	ns	0.01
BovineHD1400017705	14	63801482	3.21282e-06	ns	0.01
BovineHD2000009426	20	32914893	3.22018e-06	ns	0.01
BovineHD0300006657	3	21066806	3.3002e-06	ns	0.01
BovineHD0300006658	3	21070708	3.3002e-06	ns	0.01
BovineHD0300006659	3	21071654	3.3002e-06	ns	0.01
BTB-00777678	20	34110282	3.32102e-06	ns	0.01
BTB-01842107	20	37374576	3.32868e-06	ns	0.01
BovineHD0600024065	6	87943743	3.4396e-06	ns	0.01
BovineHD0600024066	6	87947973	3.4396e-06	ns	0.01
BovineHD1400000569	14	3217422	3.46141e-06	ns	0.01
BovineHD2000010412	20	36313371	3.48521e-06	ns	0.01
BovineHD0600010624	6	38371960	3.51345e-06	ns	0.01
BovineHD0300005326	3	16273324	3.55217e-06	ns	0.01
ARS-BFGL-NGS-6776	3	16279733	3.55217e-06	ns	0.01
BovineHD1400017771	14	64023519	3.59169e-06	ns	0.01
BovineHD1400017774	14	64030127	3.59169e-06	ns	0.01
BovineHD0300010695	3	34310875	3.80141e-06	ns	0.01
BovineHD0300010697	3	34316156	3.80141e-06	ns	0.01
BovineHD1400000473	14	2915391	3.92072e-06	ns	0.01
BovineHD2900013032	29	43375960	4.04501e-06	ns	0.01
BovineHD2900013033	29	43379615	4.04501e-06	ns	0.01
BovineHD2000009584	20	33387728	4.16154e-06	ns	0.01
BovineHD0600006866	6	24942135	4.17724e-06	ns	0.01
BovineHD0300005116	3	15617056	4.26166e-06	ns	0.01
BovineHD2000010550	20	36734310	4.39984e-06	ns	0.01
BovineHD2000010551	20	36737401	4.39984e-06	ns	0.01
BovineHD2000010552	20	36740500	4.39984e-06	ns	0.01
BovineHD2000010554	20	36742782	4.39984e-06	ns	0.01
BovineHD2000010556	20	36746520	4.39984e-06	ns	0.01
BovineHD0300004656	3	14327984	4.687e-06	ns	0.01
BovineHD2000009321	20	32471891	4.69418e-06	ns	0.01
BovineHD2000009329	20	32523159	4.69418e-06	ns	0.01
BovineHD2000009330	20	32525895	4.69418e-06	ns	0.01
BovineHD2000009343	20	32638748	4.69418e-06	ns	0.01
BovineHD2000010669	20	37279601	4.90107e-06	ns	0.01
BovineHD0600023015	6	83772722	4.92095e-06	ns	0.01
ARS-BFGL-BAC-36416	23	50923511	4.95334e-06	ns	0.01
BovineHD0600024159	6	88371675	4.96009e-06	ns	0.01
BovineHD0600010625	6	38373128	5.00012e-06	ns	0.01
BovineHD4100010507	14	1447477	5.04454e-06	ns	0.01
BovineHD2000010833	20	37868871	5.05181e-06	ns	0.01
BovineHD0300004742	3	14629372	5.08891e-06	ns	0.01
BovineHD0300004753	3	14668058	5.08891e-06	ns	0.01
BovineHD0600023915	6	87391848	5.11329e-06	ns	0.01
BovineHD0600023916	6	87392592	5.11329e-06	ns	0.01
Hapmap52348-rs29024684	6	87396306	5.11329e-06	ns	0.01
BovineHD0600023920	6	87403275	5.11329e-06	ns	0.01
BovineHD0600023921	6	87403892	5.11329e-06	ns	0.01
BovineHD0600023922	6	87404683	5.11329e-06	ns	0.01
BovineHD0600023923	6	87405868	5.11329e-06	ns	0.01
BovineHD1500007561	15	28219211	5.18211e-06	ns	0.01
BovineHD0300007937	3	25183512	5.25407e-06	ns	0.01
BovineHD0300007939	3	25185439	5.25407e-06	ns	0.01
BovineHD0300005738	3	17861530	5.29686e-06	ns	0.01
BovineHD0300004421	3	13625424	5.3022e-06	ns	0.01
BovineHD1400000942	14	4334482	5.36363e-06	ns	0.01
BovineHD0300005298	3	16188337	5.38947e-06	ns	0.01
BovineHD1400019938	14	71167218	5.45927e-06	ns	0.01
BovineHD1400018994	14	68035298	5.64921e-06	ns	0.01
BovineHD0300007940	3	25187122	5.87677e-06	ns	0.01
Hapmap26466-BTA-160199	20	34576449	5.96793e-06	ns	0.01
BovineHD2000009922	20	34577618	5.96793e-06	ns	0.01
BovineHD1400018717	14	66931944	6.07341e-06	ns	0.01
BovineHD1400018077	14	64894710	6.24599e-06	ns	0.01
BovineHD2000010667	20	37260097	6.41194e-06	ns	0.01
BTB-00782435	20	37264477	6.41194e-06	ns	0.01
BovineHD2000010668	20	37271801	6.41194e-06	ns	0.01
BovineHD2000010670	20	37285527	6.41194e-06	ns	0.01
BovineHD2000010671	20	37289197	6.41194e-06	ns	0.01
BovineHD2000010672	20	37293254	6.41194e-06	ns	0.01
BovineHD2000010684	20	37361369	6.43336e-06	ns	0.01
BovineHD2000010686	20	37365470	6.43336e-06	ns	0.01
BovineHD2000010687	20	37365949	6.43336e-06	ns	0.01
BovineHD2000010689	20	37385423	6.43336e-06	ns	0.01
BovineHD0300004269	3	13183372	6.43799e-06	ns	0.01
BovineHD0300004658	3	14337978	6.69232e-06	ns	0.01
BovineHD2000009060	20	31408300	6.71593e-06	ns	0.01
BovineHD1000013885	10	46324176	6.72708e-06	ns	0.01
BovineHD1400018284	14	65397548	6.73533e-06	ns	0.01
BovineHD1400018285	14	65400674	6.73533e-06	ns	0.01
BovineHD0300004832	3	14915413	6.76704e-06	ns	0.01
BTB-01888575	20	33336375	6.78624e-06	ns	0.01
BovineHD2000010146	20	35543700	7.00519e-06	ns	0.01
BovineHD0300003392	3	10263284	7.03958e-06	ns	0.01
BovineHD0300003393	3	10268071	7.03958e-06	ns	0.01
BovineHD2000010681	20	37347170	7.22242e-06	ns	0.01
BTA-13793-rs29018751	20	37297072	7.22958e-06	ns	0.01
BovineHD0300008031	3	25519146	7.33536e-06	ns	0.01
BovineHD0300008032	3	25523536	7.33536e-06	ns	0.01
BovineHD0300008033	3	25524760	7.33536e-06	ns	0.01
BovineHD0300008034	3	25525919	7.33536e-06	ns	0.01
BovineHD0300008035	3	25527986	7.33536e-06	ns	0.01
BovineHD2000009198	20	31954480	7.42451e-06	ns	0.01
BovineHD2000009201	20	31974125	7.42451e-06	ns	0.01
BovineHD2000009203	20	31982426	7.42451e-06	ns	0.01
BovineHD2000009212	20	32003475	7.42451e-06	ns	0.01
BovineHD2000009222	20	32029775	7.42451e-06	ns	0.01
BovineHD2000009223	20	32033657	7.42451e-06	ns	0.01
BovineHD2000009241	20	32071807	7.42451e-06	ns	0.01
BovineHD1400018547	14	66315151	7.42456e-06	ns	0.01
BovineHD0600023093	6	84004133	7.45793e-06	ns	0.01
BovineHD0300005288	3	16153016	7.6746e-06	ns	0.01
BovineHD1400018747	14	67051730	7.75221e-06	ns	0.01
Hapmap33644-BTC-062485	6	37653391	7.75983e-06	ns	0.01
BovineHD0300003453	3	10450792	7.81484e-06	ns	0.01
BovineHD0300005644	3	17520897	7.88238e-06	ns	0.01
BovineHD0600010931	6	39907834	7.95307e-06	ns	0.01
BovineHD0600010934	6	39913094	7.95307e-06	ns	0.01
BovineHD0600010936	6	39927674	7.95307e-06	ns	0.01
BovineHD4100004557	6	38379044	7.97219e-06	ns	0.01
BovineHD0600024180	6	88444041	8.12169e-06	ns	0.01
BovineHD0300003802	3	11500534	8.2869e-06	ns	0.01
BovineHD0300003805	3	11512266	8.2869e-06	ns	0.01
BovineHD0300003811	3	11524984	8.2869e-06	ns	0.01
BovineHD0300006549	3	20753533	8.30073e-06	ns	0.01
BovineHD0300006550	3	20754174	8.30073e-06	ns	0.01
BovineHD1400018973	14	67969588	8.47751e-06	ns	0.01
BovineHD1400018977	14	67977853	8.47751e-06	ns	0.01
BovineHD1400018979	14	67979547	8.47751e-06	ns	0.01
BovineHD1400018980	14	67984061	8.47751e-06	ns	0.01
BovineHD1400018981	14	67984738	8.47751e-06	ns	0.01
BovineHD2900013088	29	43574568	8.58849e-06	ns	0.01
BovineHD4100014654	20	33327920	8.70072e-06	ns	0.01
BovineHD2000009551	20	33329872	8.70072e-06	ns	0.01
BovineHD2000009557	20	33338955	8.70072e-06	ns	0.01
BovineHD1000013935	10	46572504	8.95046e-06	ns	0.01
BovineHD1000013936	10	46577402	8.95046e-06	ns	0.01
BovineHD1000013941	10	46583023	8.95046e-06	ns	0.01
BovineHD1000013944	10	46592331	8.95046e-06	ns	0.01
BovineHD0300007512	3	23963019	8.97645e-06	ns	0.01
BovineHD0500026580	5	93654729	9.12646e-06	ns	0.01
BovineHD2000009533	20	33287530	9.12703e-06	ns	0.01
BovineHD4100001854	3	13624518	9.14652e-06	ns	0.01
BovineHD1000013865	10	46204858	9.24398e-06	ns	0.01
BovineHD1000013867	10	46208429	9.24398e-06	ns	0.01
BovineHD1000013902	10	46436252	9.24398e-06	ns	0.01
BovineHD0600024152	6	88350890	9.36864e-06	ns	0.01
BovineHD0600024153	6	88355475	9.36864e-06	ns	0.01
BovineHD2000010078	20	35185253	9.46544e-06	ns	0.01
BovineHD2000010081	20	35200974	9.46544e-06	ns	0.01
BovineHD1900002654	19	9413919	9.50597e-06	ns	0.01
BovineHD2000010702	20	37430626	9.51744e-06	ns	0.01
BovineHD2000010703	20	37431851	9.51744e-06	ns	0.01
BovineHD2000010704	20	37432909	9.51744e-06	ns	0.01
BovineHD2000010424	20	36334708	9.51841e-06	ns	0.01
BovineHD1400000132	14	1379063	9.52451e-06	ns	0.01
BovineHD2600005822	26	22763804	9.53751e-06	ns	0.01
BovineHD2000010099	20	35288327	9.66397e-06	ns	0.01
BovineHD1400000491	14	2975322	9.83267e-06	ns	0.01
BovineHD0600023865	6	87061385	9.8445e-06	ns	0.01
BovineHD2000009216	20	32006381	9.89564e-06	ns	0.01
BovineHD1400001476	14	5647605	9.96015e-06	ns	0.01
BovineHD1400017718	14	63853120	1.00813e-05	ns	0.01
BovineHD1400017719	14	63856372	1.00813e-05	ns	0.01
BovineHD0300004172	3	12814290	1.01528e-05	ns	0.01
BovineHD0500034380	5	118339627	1.0193e-05	ns	0.01
BovineHD1000013937	10	46578303	1.05146e-05	ns	0.01
BovineHD1000013938	10	46579281	1.05146e-05	ns	0.01
BovineHD1000013939	10	46580275	1.05146e-05	ns	0.01
BovineHD1000013940	10	46581384	1.05146e-05	ns	0.01
ARS-BFGL-NGS-107921	10	46598505	1.05146e-05	ns	0.01
BTB-01220948	20	33285352	1.07352e-05	ns	0.01
BovineHD2000010572	20	36833497	1.10012e-05	ns	0.01
ARS-BFGL-NGS-80659	29	43466342	1.11033e-05	ns	0.01
BovineHD2000010559	20	36765629	1.11241e-05	ns	0.01
BovineHD2000010560	20	36766818	1.11241e-05	ns	0.01
BovineHD2000010561	20	36768205	1.11241e-05	ns	0.01
BovineHD2000010562	20	36769013	1.11241e-05	ns	0.01
BovineHD2000010563	20	36771465	1.11241e-05	ns	0.01
BovineHD2000010564	20	36774103	1.11241e-05	ns	0.01
BovineHD2000010565	20	36780546	1.11241e-05	ns	0.01
BovineHD2000010569	20	36802271	1.11241e-05	ns	0.01
BovineHD2000010577	20	36849379	1.11241e-05	ns	0.01
ARS-BFGL-NGS-97101	3	21128533	1.11424e-05	ns	0.01
BovineHD0500034378	5	118336696	1.12233e-05	ns	0.01
BovineHD0300004741	3	14624798	1.13366e-05	ns	0.01
BovineHD0300005278	3	16123010	1.15204e-05	ns	0.01
BovineHD0300005279	3	16128322	1.15204e-05	ns	0.01
BovineHD1400000424	14	2638237	1.15531e-05	ns	0.01
BovineHD4100010554	14	2647177	1.15531e-05	ns	0.01
BovineHD0300003779	3	11390695	1.16293e-05	ns	0.01
BovineHD0300006695	3	21202832	1.18983e-05	ns	0.01
BovineHD0600024155	6	88364506	1.19182e-05	ns	0.01
Hapmap25165-BTC-032007	6	37742740	1.2049e-05	ns	0.01
BovineHD0600010440	6	37743408	1.2049e-05	ns	0.01
BovineHD0600010442	6	37748898	1.2049e-05	ns	0.01
BovineHD4100004527	6	37751145	1.2049e-05	ns	0.01
BovineHD0600010443	6	37751955	1.2049e-05	ns	0.01
BovineHD4100011672	14	64858093	1.20573e-05	ns	0.01
BovineHD1400018978	14	67978698	1.23201e-05	ns	0.01
BovineHD0500026579	5	93653605	1.23281e-05	ns	0.01
BovineHD0500026581	5	93656854	1.23281e-05	ns	0.01
BovineHD1400018033	14	64808591	1.23359e-05	ns	0.01
BovineHD1400018040	14	64826491	1.23359e-05	ns	0.01
BovineHD1400018047	14	64841691	1.23359e-05	ns	0.01
BovineHD0300003452	3	10444586	1.25406e-05	ns	0.01
BovineHD0600024069	6	87975749	1.25751e-05	ns	0.01
BovineHD2000010353	20	36128437	1.25959e-05	ns	0.01
BovineHD1500015493	15	53674107	1.26309e-05	ns	0.01
BovineHD2000009547	20	33316874	1.28501e-05	ns	0.01
BovineHD0300004802	3	14845433	1.28863e-05	ns	0.01
ARS-BFGL-NGS-11884	20	36311419	1.28947e-05	ns	0.01
BovineHD0300005487	3	17007477	1.31006e-05	ns	0.01
BovineHD0300005488	3	17011350	1.31006e-05	ns	0.01
Hapmap24718-BTC-002945	14	2985755	1.33578e-05	ns	0.01
BovineHD2600005826	26	22791121	1.34217e-05	ns	0.01
BovineHD2600005828	26	22804704	1.34217e-05	ns	0.01
BovineHD2600005832	26	22843822	1.34217e-05	ns	0.01
BovineHD0600009643	6	34605649	1.3595e-05	ns	0.01
Hapmap39171-BTA-35277	14	66951519	1.36002e-05	ns	0.01
BovineHD0500034578	5	118779478	1.38374e-05	ns	0.01
BovineHD2000008284	20	28033517	1.38797e-05	ns	0.01
BovineHD0300007924	3	25150763	1.39027e-05	ns	0.01
BovineHD2000009818	20	34201075	1.39274e-05	ns	0.01
BovineHD0600010425	6	37646270	1.40965e-05	ns	0.01
BovineHD2000009590	20	33405116	1.43609e-05	ns	0.01
BovineHD0300004599	3	14210145	1.4824e-05	ns	0.01
BovineHD1400024034	14	1260498	1.51137e-05	ns	0.01
BovineHD0500026623	5	93803415	1.51141e-05	ns	0.01
BovineHD1600000311	16	1230170	1.51796e-05	ns	0.05
BovineHD1400000527	14	3096452	1.51884e-05	ns	0.05
BovineHD1400000533	14	3119309	1.51884e-05	ns	0.05
BovineHD1400018523	14	66209601	1.52804e-05	ns	0.05
BovineHD2000010440	20	36394672	1.535e-05	ns	0.05
BovineHD2000010460	20	36431634	1.535e-05	ns	0.05
BovineHD2000008376	20	28342625	1.56892e-05	ns	0.05
BovineHD2000008378	20	28344904	1.56892e-05	ns	0.05
BovineHD2000009633	20	33505909	1.5736e-05	ns	0.05
ARS-BFGL-NGS-110383	26	22648404	1.58205e-05	ns	0.05
BovineHD0300005498	3	17052592	1.59836e-05	ns	0.05
BovineHD1400017764	14	63993794	1.60688e-05	ns	0.05
BovineHD0600024183	6	88456255	1.62452e-05	ns	0.05
BovineHD1900002653	19	9413027	1.63139e-05	ns	0.05
BovineHD2000009525	20	33237859	1.65999e-05	ns	0.05
BovineHD2000010409	20	36307623	1.66025e-05	ns	0.05
BovineHD1400018722	14	66945345	1.66327e-05	ns	0.05
BovineHD1400024154	14	66953712	1.66327e-05	ns	0.05
BovineHD1000013502	10	44859207	1.68235e-05	ns	0.05
BovineHD2900013034	29	43385746	1.71718e-05	ns	0.05
BovineHD0300005603	3	17304371	1.7577e-05	ns	0.05
BovineHD1400001195	14	5018279	1.76459e-05	ns	0.05
BovineHD1400001197	14	5019940	1.76459e-05	ns	0.05
BovineHD0600023966	6	87573530	1.76492e-05	ns	0.05
BovineHD0300004789	3	14816037	1.77368e-05	ns	0.05
BovineHD0300004790	3	14818611	1.77368e-05	ns	0.05
BovineHD0300004791	3	14819948	1.77368e-05	ns	0.05
BovineHD0300004793	3	14821524	1.77368e-05	ns	0.05
BovineHD0300004794	3	14822206	1.77368e-05	ns	0.05
BovineHD0300004795	3	14823775	1.77368e-05	ns	0.05
BovineHD0600023363	6	84946557	1.77427e-05	ns	0.05
BTA-121763-no-rs	6	84968944	1.77427e-05	ns	0.05
BovineHD2000009531	20	33282157	1.81706e-05	ns	0.05
ARS-BFGL-NGS-29665	10	46108878	1.81788e-05	ns	0.05
BovineHD4100002006	3	34264335	1.83338e-05	ns	0.05
UA-IFASA-7664	14	66494815	1.86938e-05	ns	0.05
BovineHD0300005774	3	17931966	1.89908e-05	ns	0.05
BovineHD2000010568	20	36797881	1.90696e-05	ns	0.05
BovineHD2000010576	20	36848538	1.90696e-05	ns	0.05
BovineHD0300005280	3	16129869	1.91747e-05	ns	0.05
BovineHD2000008660	20	29419333	1.94102e-05	ns	0.05
BovineHD0300005606	3	17310988	1.94731e-05	ns	0.05
ARS-BFGL-NGS-70916	20	28538251	1.96267e-05	ns	0.05
BovineHD1400017672	14	63687328	1.9954e-05	ns	0.05
ARS-BFGL-NGS-101653	14	2319504	1.99616e-05	ns	0.05
BovineHD2000009069	20	31444682	2.04103e-05	ns	0.05
BovineHD2000010441	20	36395369	2.04564e-05	ns	0.05
BovineHD2000010442	20	36396764	2.04564e-05	ns	0.05
BovineHD2000010443	20	36397841	2.04564e-05	ns	0.05
BovineHD2000010444	20	36398426	2.04564e-05	ns	0.05
BovineHD4100014671	20	36400303	2.04564e-05	ns	0.05
BovineHD2000010446	20	36402646	2.04564e-05	ns	0.05
BovineHD2000010447	20	36403220	2.04564e-05	ns	0.05
BovineHD2000010448	20	36404074	2.04564e-05	ns	0.05
BovineHD2000010449	20	36406925	2.04564e-05	ns	0.05
BovineHD2000010450	20	36408849	2.04564e-05	ns	0.05
BovineHD2000010451	20	36416315	2.04564e-05	ns	0.05
BovineHD0600023370	6	84986240	2.08765e-05	ns	0.05
BovineHD1300012540	13	43013530	2.09358e-05	ns	0.05
BovineHD0600024207	6	88508092	2.11966e-05	ns	0.05
BovineHD0600024213	6	88527916	2.11966e-05	ns	0.05
BovineHD4100004518	6	37699219	2.12151e-05	ns	0.05
BovineHD0300004456	3	13707783	2.12733e-05	ns	0.05
BovineHD2000008331	20	28226581	2.15015e-05	ns	0.05
BovineHD4100004520	6	37712658	2.15327e-05	ns	0.05
BovineHD4100004521	6	37716666	2.15327e-05	ns	0.05
BovineHD4100004524	6	37724778	2.15327e-05	ns	0.05
BovineHD0600010436	6	37726238	2.15327e-05	ns	0.05
BovineHD0600010437	6	37727172	2.15327e-05	ns	0.05
BovineHD2600005833	26	22854669	2.18876e-05	ns	0.05
ARS-BFGL-NGS-11271	26	22913016	2.21242e-05	ns	0.05
BovineHD2000009245	20	32076917	2.23127e-05	ns	0.05
BovineHD0300005285	3	16140684	2.30439e-05	ns	0.05
BovineHD2000008439	20	28523872	2.31409e-05	ns	0.05
BovineHD0300005166	3	15779747	2.31427e-05	ns	0.05
BovineHD1000013729	10	45717123	2.31523e-05	ns	0.05
BovineHD1000013732	10	45726391	2.31523e-05	ns	0.05
BovineHD1400000485	14	2947862	2.31773e-05	ns	0.05
BovineHD1400000487	14	2952832	2.31773e-05	ns	0.05
BovineHD1400000489	14	2959222	2.31773e-05	ns	0.05
BovineHD0600023292	6	84705734	2.33209e-05	ns	0.05
BovineHD1400018290	14	65425379	2.33639e-05	ns	0.05
ARS-BFGL-BAC-8730	14	7926827	2.40055e-05	ns	0.05
BovineHD0600024214	6	88529414	2.42291e-05	ns	0.05
INRA-620	20	37440474	2.4716e-05	ns	0.05
BovineHD0300003331	3	10126760	2.48632e-05	ns	0.05
BovineHD1400017706	14	63806826	2.55753e-05	ns	0.05
BovineHD2000008683	20	29567042	2.57654e-05	ns	0.05
BovineHD2000009145	20	31713847	2.57985e-05	ns	0.05
BovineHD2000009146	20	31719498	2.57985e-05	ns	0.05
BovineHD0600022919	6	83289548	2.60489e-05	ns	0.05
BovineHD1400018010	14	64717663	2.62678e-05	ns	0.05
BovineHD1400018012	14	64721985	2.62678e-05	ns	0.05
BovineHD0300005748	3	17881057	2.63448e-05	ns	0.05
BovineHD2900012541	29	41501573	2.63537e-05	ns	0.05
BovineHD0600010932	6	39909187	2.64446e-05	ns	0.05
BovineHD0600010933	6	39910404	2.64446e-05	ns	0.05
BovineHD1300016946	13	59168809	2.66341e-05	ns	0.05
BovineHD1300016947	13	59172718	2.66341e-05	ns	0.05
BovineHD1300016951	13	59184816	2.66341e-05	ns	0.05
BovineHD0500021600	5	75706568	2.66521e-05	ns	0.05
BovineHD1400001469	14	5639122	2.66522e-05	ns	0.05
BovineHD1100000195	11	616630	2.71522e-05	ns	0.05
BovineHD1100000196	11	617953	2.71522e-05	ns	0.05
BovineHD1100000198	11	621398	2.71522e-05	ns	0.05
BovineHD1100000200	11	626008	2.71522e-05	ns	0.05
BovineHD1100000201	11	626981	2.71522e-05	ns	0.05
Hapmap60722-rs29027621	15	28561382	2.72534e-05	ns	0.05
ARS-BFGL-NGS-119538	15	28538767	2.73614e-05	ns	0.05
BovineHD2000009598	20	33425370	2.76199e-05	ns	0.05
BovineHD2000009600	20	33430750	2.76199e-05	ns	0.05
BovineHD2000009601	20	33436532	2.76199e-05	ns	0.05
BovineHD2000009602	20	33440129	2.76199e-05	ns	0.05
BovineHD2000009606	20	33445416	2.76199e-05	ns	0.05
BovineHD2000009607	20	33446076	2.76199e-05	ns	0.05
BovineHD2000009608	20	33446648	2.76199e-05	ns	0.05
BovineHD2000009609	20	33451712	2.76199e-05	ns	0.05
BovineHD2000009610	20	33455306	2.76199e-05	ns	0.05
BovineHD2000009611	20	33459854	2.76199e-05	ns	0.05
BovineHD2000009613	20	33465466	2.76199e-05	ns	0.05
BovineHD2000009614	20	33469689	2.76199e-05	ns	0.05
BovineHD2000009616	20	33470914	2.76199e-05	ns	0.05
BovineHD2000009617	20	33471558	2.76199e-05	ns	0.05
BovineHD2000009618	20	33474743	2.76199e-05	ns	0.05
BovineHD2000009619	20	33477310	2.76199e-05	ns	0.05
BovineHD2000009621	20	33483625	2.76199e-05	ns	0.05
BovineHD2000009622	20	33485137	2.76199e-05	ns	0.05
BovineHD2000009623	20	33486517	2.76199e-05	ns	0.05
BovineHD2000009624	20	33489440	2.76199e-05	ns	0.05
BovineHD2000009625	20	33490278	2.76199e-05	ns	0.05
ARS-BFGL-NGS-76756	20	33491273	2.76199e-05	ns	0.05
BovineHD2000009627	20	33494019	2.76199e-05	ns	0.05
BovineHD2000009628	20	33494711	2.76199e-05	ns	0.05
BovineHD2000009629	20	33497401	2.76199e-05	ns	0.05
BovineHD2000009632	20	33502088	2.76199e-05	ns	0.05
BovineHD1400000934	14	4319689	2.8284e-05	ns	0.05
BovineHD1400000939	14	4332384	2.8284e-05	ns	0.05
BovineHD2000009049	20	31371031	2.84869e-05	ns	0.05
BovineHD2000009477	20	33100341	2.8537e-05	ns	0.05
BovineHD1400017722	14	63866146	2.85634e-05	ns	0.05
ARS-BFGL-NGS-96508	20	29899438	2.86977e-05	ns	0.05
BovineHD2000008788	20	29933748	2.86977e-05	ns	0.05
BovineHD2000008789	20	29935226	2.86977e-05	ns	0.05
BovineHD2000008791	20	29943655	2.86977e-05	ns	0.05
BovineHD2000008792	20	29945916	2.86977e-05	ns	0.05
BovineHD2000008794	20	29949991	2.86977e-05	ns	0.05
BovineHD2000008795	20	29951769	2.86977e-05	ns	0.05
BovineHD2000008796	20	29956114	2.86977e-05	ns	0.05
BovineHD2000008799	20	29959647	2.86977e-05	ns	0.05
BovineHD2000008800	20	29960533	2.86977e-05	ns	0.05
BovineHD2000008801	20	29962502	2.86977e-05	ns	0.05
BovineHD2000008802	20	29963730	2.86977e-05	ns	0.05
BovineHD0300005778	3	17947811	2.8929e-05	ns	0.05
BovineHD2000008657	20	29387204	2.90929e-05	ns	0.05
BovineHD0600012268	6	44920422	2.92497e-05	ns	0.05
BovineHD0600012270	6	44924672	2.92497e-05	ns	0.05
BovineHD4100004863	6	44928637	2.92497e-05	ns	0.05
BovineHD2000008655	20	29382219	2.9344e-05	ns	0.05
BovineHD2000008754	20	29848275	3.07875e-05	ns	0.05
BovineHD0300004660	3	14343599	3.11984e-05	ns	0.05
BovineHD1400018024	14	64769698	3.13304e-05	ns	0.05
BovineHD0500026679	5	93982313	3.13599e-05	ns	0.05
BovineHD1900002655	19	9415921	3.16001e-05	ns	0.05
BovineHD2000009912	20	34531173	3.1608e-05	ns	0.05
BovineHD2000009915	20	34546462	3.1608e-05	ns	0.05
BovineHD2000009916	20	34550537	3.1608e-05	ns	0.05
BovineHD4100014657	20	34618494	3.1608e-05	ns	0.05
ARS-BFGL-NGS-10941	3	16179998	3.17025e-05	ns	0.05
BovineHD2000012053	20	41996224	3.17644e-05	ns	0.05
BovineHD2000009456	20	33013390	3.19546e-05	ns	0.05
BovineHD2000009461	20	33043845	3.19546e-05	ns	0.05
ARS-BFGL-NGS-97470	20	33048635	3.19546e-05	ns	0.05
BovineHD2000009462	20	33051277	3.19546e-05	ns	0.05
BovineHD1400018011	14	64720934	3.25673e-05	ns	0.05
BovineHD2000008765	20	29889262	3.34547e-05	ns	0.05
BovineHD1400001465	14	5635050	3.36062e-05	ns	0.05
BovineHD1400000418	14	2614504	3.36734e-05	ns	0.05
BovineHD4100010552	14	2619714	3.36734e-05	ns	0.05
BovineHD2000007618	20	25435219	3.41486e-05	ns	0.05
BovineHD0500026460	5	93201312	3.44994e-05	ns	0.05
BovineHD4100004192	5	119465500	3.45281e-05	ns	0.05
BovineHD2000009096	20	31580988	3.47167e-05	ns	0.05
BovineHD2000008388	20	28380090	3.48074e-05	ns	0.05
BovineHD2300015155	23	52189209	3.51101e-05	ns	0.05
BovineHD2300015156	23	52190532	3.51101e-05	ns	0.05
BovineHD1400000488	14	2958030	3.52839e-05	ns	0.05
ARS-BFGL-NGS-60054	10	46571563	3.55435e-05	ns	0.05
BovineHD0500026682	5	93995487	3.58804e-05	ns	0.05
ARS-BFGL-NGS-44026	5	118848392	3.60831e-05	ns	0.05
BovineHD0500034622	5	118849404	3.60831e-05	ns	0.05
BovineHD1400018708	14	66899273	3.63293e-05	ns	0.05
BovineHD1400018709	14	66904512	3.63293e-05	ns	0.05
ARS-BFGL-NGS-101647	26	22550366	3.65353e-05	ns	0.05
BovineHD1400017781	14	64055120	3.66685e-05	ns	0.05
BovineHD1400017783	14	64060608	3.66685e-05	ns	0.05
BovineHD0600016852	6	61269452	3.68918e-05	ns	0.05
BovineHD4100004500	6	37592972	3.72406e-05	ns	0.05
BovineHD2000009247	20	32088493	3.82049e-05	ns	0.05
BovineHD2000009249	20	32091874	3.82049e-05	ns	0.05
BovineHD2000009252	20	32102254	3.82049e-05	ns	0.05
BovineHD2000008684	20	29568029	3.88016e-05	ns	0.05
BovineHD4100010891	14	7849257	3.88983e-05	ns	0.05
BovineHD2000009603	20	33441323	3.96477e-05	ns	0.05
BovineHD2000009626	20	33491927	3.96477e-05	ns	0.05
BovineHD0600012762	6	46779651	3.9648e-05	ns	0.05
BovineHD0600012763	6	46780949	3.9648e-05	ns	0.05
BovineHD1300016938	13	59141179	4.09887e-05	ns	0.05
BovineHD2000009029	20	31270633	4.1173e-05	ns	0.05
BovineHD2000009031	20	31281084	4.1173e-05	ns	0.05
BovineHD1400000520	14	3082224	4.11942e-05	ns	0.05
BovineHD2000009134	20	31665694	4.14754e-05	ns	0.05
BovineHD2000009136	20	31669483	4.14754e-05	ns	0.05
BovineHD2000009137	20	31670450	4.14754e-05	ns	0.05
BovineHD0500026624	5	93807981	4.15621e-05	ns	0.05
BovineHD2000009709	20	33687367	4.21023e-05	ns	0.05
BovineHD2000009710	20	33689049	4.21023e-05	ns	0.05
BovineHD2000009715	20	33708710	4.21023e-05	ns	0.05
BovineHD2000011457	20	40055568	4.25134e-05	ns	0.05
BovineHD0300007938	3	25184273	4.25889e-05	ns	0.05
ARS-BFGL-BAC-21163	15	49117674	4.26303e-05	ns	0.05
BovineHD2000009429	20	32931160	4.31134e-05	ns	0.05
BovineHD2000009168	20	31824458	4.48133e-05	ns	0.05
UA-IFASA-6647	14	7484351	4.50129e-05	ns	0.05
BovineHD1400002096	14	7812857	4.50622e-05	ns	0.05
BovineHD1400018990	14	68022654	4.51144e-05	ns	0.05
BovineHD1400018991	14	68023616	4.51144e-05	ns	0.05
BovineHD2000008387	20	28376066	4.52358e-05	ns	0.05
BovineHD1400002092	14	7797358	4.60156e-05	ns	0.05
BovineHD1400002095	14	7809792	4.60156e-05	ns	0.05
BovineHD1400000833	14	4041251	4.62547e-05	ns	0.05
BovineHD1400002145	14	7896759	4.64489e-05	ns	0.05
Hapmap32244-BTC-055807	6	36807406	4.68605e-05	ns	0.05
BovineHD0600022918	6	83288818	4.71193e-05	ns	0.05
BTA-76959-no-rs	6	83290843	4.71193e-05	ns	0.05
BovineHD0600022920	6	83291401	4.71193e-05	ns	0.05
BovineHD0600022921	6	83292214	4.71193e-05	ns	0.05
BovineHD0600022922	6	83293507	4.71193e-05	ns	0.05
BovineHD0600022923	6	83294282	4.71193e-05	ns	0.05
BovineHD0600022924	6	83295005	4.71193e-05	ns	0.05
BovineHD0600022928	6	83313431	4.71193e-05	ns	0.05
BovineHD0600022929	6	83314092	4.71193e-05	ns	0.05
BovineHD0600022930	6	83320156	4.71193e-05	ns	0.05
BovineHD0600022931	6	83322546	4.71193e-05	ns	0.05
BovineHD0600022933	6	83326809	4.71193e-05	ns	0.05
BovineHD0600022934	6	83327873	4.71193e-05	ns	0.05
BovineHD0600022935	6	83332973	4.71193e-05	ns	0.05
BovineHD0600022936	6	83336050	4.71193e-05	ns	0.05
BovineHD0600022937	6	83341021	4.71193e-05	ns	0.05
BovineHD0600022938	6	83345310	4.71193e-05	ns	0.05
Hapmap32099-BTA-151095	6	83345994	4.71193e-05	ns	0.05
BovineHD2000009025	20	31245658	4.73327e-05	ns	0.05
BovineHD2000009174	20	31853710	4.76935e-05	ns	0.05
BovineHD2000009175	20	31855948	4.76935e-05	ns	0.05
BovineHD2000009176	20	31857263	4.76935e-05	ns	0.05
BovineHD2000009177	20	31861305	4.76935e-05	ns	0.05
BovineHD0300005950	3	18487633	4.8022e-05	ns	0.05
BovineHD2000009513	20	33192280	4.82293e-05	ns	0.05
BovineHD4100010857	14	7493417	4.92624e-05	ns	0.05
BovineHD0600022906	6	83238377	4.93769e-05	ns	0.05
BovineHD1000031397	10	46327564	4.9485e-05	ns	0.05
BovineHD2000007846	20	26257874	4.95865e-05	ns	0.05
BovineHD1400000842	14	4070255	4.96786e-05	ns	0.05
BovineHD1400000843	14	4075392	4.96786e-05	ns	0.05
BovineHD1400000848	14	4082053	4.96786e-05	ns	0.05
BovineHD1400000851	14	4091361	4.96786e-05	ns	0.05
BovineHD1400000855	14	4094826	4.96786e-05	ns	0.05
Hapmap49582-BTA-35282	14	66907798	5.02762e-05	ns	0.05
BovineHD1400018714	14	66924336	5.02762e-05	ns	0.05
BovineHD2900013094	29	43593189	5.09059e-05	ns	0.05
BovineHD1000013748	10	45768631	5.12756e-05	ns	0.05
BovineHD1400017810	14	64184827	5.1277e-05	ns	0.05
BovineHD1400017814	14	64198434	5.1277e-05	ns	0.05
BovineHD1400024537	14	64203634	5.1277e-05	ns	0.05
BovineHD1400017816	14	64205497	5.1277e-05	ns	0.05
BovineHD2000009997	20	34812935	5.15628e-05	ns	0.05
BovineHD2000009999	20	34815334	5.15628e-05	ns	0.05
Hapmap57531-rs29013890	20	34817221	5.15628e-05	ns	0.05
BovineHD1400017681	14	63729634	5.19781e-05	ns	0.05
BovineHD2000010709	20	37450829	5.22779e-05	ns	0.05
BovineHD2000010710	20	37451701	5.22779e-05	ns	0.05
BovineHD2000010711	20	37452597	5.22779e-05	ns	0.05
BovineHD2000010712	20	37453683	5.22779e-05	ns	0.05
BovineHD2000010714	20	37459854	5.22779e-05	ns	0.05
ARS-BFGL-NGS-67960	3	34263481	5.24171e-05	ns	0.05
BovineHD0300010683	3	34271843	5.24171e-05	ns	0.05
BovineHD1400001884	14	6992594	5.2478e-05	ns	0.05
UA-IFASA-5747	14	64655821	5.28445e-05	ns	0.05
BovineHD1400017981	14	64656686	5.28445e-05	ns	0.05
BovineHD1400017982	14	64658762	5.28445e-05	ns	0.05
BovineHD1400017983	14	64659620	5.28445e-05	ns	0.05
BovineHD1400017984	14	64662375	5.28445e-05	ns	0.05
BovineHD1400017985	14	64664260	5.28445e-05	ns	0.05
BovineHD1400017990	14	64673921	5.28445e-05	ns	0.05
BovineHD1400017991	14	64675219	5.28445e-05	ns	0.05
BovineHD1400017993	14	64681641	5.28445e-05	ns	0.05
BovineHD1400017996	14	64689004	5.28445e-05	ns	0.05
BovineHD1400017997	14	64689471	5.28445e-05	ns	0.05
BovineHD1400017999	14	64690595	5.28445e-05	ns	0.05
BovineHD2000010080	20	35195949	5.28794e-05	ns	0.05
BTB-00778141	20	35212987	5.28794e-05	ns	0.05
BovineHD1400003084	14	10926164	5.31539e-05	ns	0.05
Hapmap51600-BTA-50467	20	36710965	5.34717e-05	ns	0.05
BovineHD0300005660	3	17628502	5.35469e-05	ns	0.05
BovineHD2000009734	20	33777484	5.4163e-05	ns	0.05
BovineHD2000009464	20	33058178	5.47204e-05	ns	0.05
BovineHD2000009466	20	33062174	5.47204e-05	ns	0.05
BovineHD4100010553	14	2626726	5.47671e-05	ns	0.05
BovineHD2600005838	26	22878309	5.47792e-05	ns	0.05
BovineHD2400006890	24	25513300	5.52962e-05	ns	0.05
BovineHD2400006901	24	25560405	5.52962e-05	ns	0.05
BovineHD1400018013	14	64727485	5.54362e-05	ns	0.05
BovineHD1000001178	10	3783023	5.56151e-05	ns	0.05
BovineHD0300006025	3	18742238	5.64733e-05	ns	0.05
BovineHD2000009716	20	33712147	5.64752e-05	ns	0.05
BovineHD1300016950	13	59182520	5.71124e-05	ns	0.05
BovineHD1500014236	15	49357943	5.71465e-05	ns	0.05
BTA-32202-no-rs	5	118906453	5.73668e-05	ns	0.05
BovineHD2300015154	23	52185969	5.77689e-05	ns	0.05
BovineHD1000013753	10	45790583	5.77781e-05	ns	0.05
BovineHD2000010887	20	38060919	5.82134e-05	ns	0.05
BovineHD2000010888	20	38065911	5.82134e-05	ns	0.05
BovineHD4100004516	6	37665506	5.82486e-05	ns	0.05
BovineHD2000009730	20	33764309	5.9231e-05	ns	0.05
BovineHD1400002785	14	9866887	5.96842e-05	ns	0.05
BTA-121572-no-rs	3	17681439	5.97528e-05	ns	0.05
BovineHD0500026578	5	93650463	6.05373e-05	ns	0.05
BovineHD2300014857	23	51059269	6.20012e-05	ns	0.05
BovineHD2000009032	20	31289047	6.2151e-05	ns	0.05
BovineHD2000009035	20	31313727	6.2151e-05	ns	0.05
BovineHD2000009036	20	31314567	6.2151e-05	ns	0.05
BovineHD0300005951	3	18494600	6.3062e-05	ns	0.05
BovineHD2000010834	20	37869739	6.32677e-05	ns	0.05
BovineHD4100008452	11	628513	6.37037e-05	ns	0.05
BovineHD1000013718	10	45645225	6.42118e-05	ns	0.05
BovineHD0600022033	6	79738220	6.42703e-05	ns	0.05
BovineHD0300005010	3	15364302	6.44347e-05	ns	0.05
BovineHD1400000539	14	3133709	6.47384e-05	ns	0.05
BovineHD2000009028	20	31266419	6.53503e-05	ns	0.05
BovineHD1400018549	14	66320966	6.55499e-05	ns	0.05
BovineHD0300005952	3	18495485	6.56229e-05	ns	0.05
BovineHD0300005954	3	18497085	6.56229e-05	ns	0.05
BovineHD0300010625	3	34098046	6.56667e-05	ns	0.05
BovineHD0300010626	3	34102844	6.56667e-05	ns	0.05
BovineHD0600010605	6	38284780	6.56889e-05	ns	0.05
BovineHD0500026574	5	93641182	6.5727e-05	ns	0.05
ARS-BFGL-NGS-70821	14	3078843	6.71421e-05	ns	0.05
BovineHD1400000517	14	3079958	6.71421e-05	ns	0.05
BovineHD2000009267	20	32167677	6.85799e-05	ns	0.05
BovineHD2000009269	20	32171310	6.85799e-05	ns	0.05
BovineHD0600023468	6	85306691	7.05202e-05	ns	0.05
BovineHD0500034623	5	118849973	7.07249e-05	ns	0.05
BovineHD0500034624	5	118851472	7.07249e-05	ns	0.05
BovineHD4100014651	20	32957606	7.09685e-05	ns	0.05
BovineHD2000009516	20	33207132	7.13315e-05	ns	0.05
BovineHD2000009520	20	33226273	7.13315e-05	ns	0.05
BovineHD2000009521	20	33228724	7.13315e-05	ns	0.05
BovineHD2000009522	20	33229334	7.13315e-05	ns	0.05
Hapmap53405-rs29014382	26	22339074	7.14262e-05	ns	0.05
BovineHD4100017770	26	22357984	7.14262e-05	ns	0.05
BovineHD2000010452	20	36418693	7.20441e-05	ns	0.05
BovineHD0500026577	5	93647006	7.23253e-05	ns	0.05
BovineHD2000009266	20	32165209	7.34986e-05	ns	0.05
BovineHD1300013548	13	46327031	7.38492e-05	ns	0.05
BovineHD0300008029	3	25509592	7.40758e-05	ns	0.05
BovineHD0300004544	3	14008531	7.41725e-05	ns	0.05
BovineHD0100042074	1	145768329	7.43163e-05	ns	0.05
BovineHD0300004316	3	13339669	7.43657e-05	ns	0.05
BovineHD0300004318	3	13342891	7.43657e-05	ns	0.05
BovineHD0300004320	3	13344845	7.43657e-05	ns	0.05
BovineHD0300004322	3	13352830	7.43657e-05	ns	0.05
BovineHD0300004325	3	13361772	7.43657e-05	ns	0.05
BovineHD0300004331	3	13387612	7.43657e-05	ns	0.05
BovineHD2600005812	26	22717514	7.49588e-05	ns	0.05
BovineHD2600005817	26	22735776	7.49588e-05	ns	0.05
BovineHD2600005818	26	22744271	7.49588e-05	ns	0.05
BovineHD2600005820	26	22751645	7.49588e-05	ns	0.05
BovineHD0500026571	5	93632086	7.50678e-05	ns	0.05
BovineHD0500026575	5	93642027	7.50678e-05	ns	0.05
BovineHD0500026576	5	93642839	7.50678e-05	ns	0.05
BovineHD1400000787	14	3860629	7.53807e-05	ns	0.05
BovineHD1400000788	14	3866447	7.53807e-05	ns	0.05
ARS-BFGL-BAC-2036	14	9906433	7.53951e-05	ns	0.05
BovineHD2000007852	20	26301285	7.56451e-05	ns	0.05
BovineHD2300014876	23	51113211	7.59517e-05	ns	0.05
BTB-01381318	23	51118713	7.59517e-05	ns	0.05
BovineHD0300006230	3	19547705	7.62493e-05	ns	0.05
BovineHD2000008868	20	30273139	7.67369e-05	ns	0.05
BovineHD2000008870	20	30278096	7.67369e-05	ns	0.05
BovineHD0300004288	3	13248793	7.79735e-05	ns	0.05
BovineHD0300004289	3	13249774	7.79735e-05	ns	0.05
BovineHD0300004290	3	13252234	7.79735e-05	ns	0.05
ARS-BFGL-NGS-31130	24	25568343	7.80667e-05	ns	0.05
BovineHD1400001880	14	6976932	7.80892e-05	ns	0.05
BovineHD1400001881	14	6979449	7.80892e-05	ns	0.05
BovineHD1400001882	14	6983739	7.80892e-05	ns	0.05
BovineHD1400000436	14	2723072	7.86847e-05	ns	0.05
BovineHD1400018153	14	65035302	7.90781e-05	ns	0.05
BovineHD1400018154	14	65038314	7.90781e-05	ns	0.05
BovineHD1400018155	14	65040404	7.90781e-05	ns	0.05
BovineHD1400017799	14	64123417	7.96292e-05	ns	0.05
BovineHD4100003583	5	33081435	8.08817e-05	ns	0.05
BovineHD1400000835	14	4044390	8.08937e-05	ns	0.05
BovineHD1400000840	14	4057871	8.08937e-05	ns	0.05
BovineHD1400000841	14	4059863	8.08937e-05	ns	0.05
BovineHD4100010600	14	4063397	8.08937e-05	ns	0.05
BovineHD1900002478	19	8856264	8.09169e-05	ns	0.05
BovineHD1400000760	14	3759411	8.12738e-05	ns	0.05
Hapmap57276-ss46526009	20	37596667	8.1392e-05	ns	0.05
BovineHD0300004694	3	14478794	8.15396e-05	ns	0.05
BovineHD0300004696	3	14488500	8.15396e-05	ns	0.05
BovineHD1400000866	14	4123711	8.22874e-05	ns	0.05
BovineHD2200017594	22	60463422	8.25238e-05	ns	0.05
BovineHD2000010579	20	36862703	8.26521e-05	ns	0.05
BovineHD2000010582	20	36889190	8.26521e-05	ns	0.05
BovineHD2000010585	20	36908573	8.26521e-05	ns	0.05
BovineHD1900002661	19	9441130	8.27034e-05	ns	0.05
BovineHD1900002662	19	9443255	8.27034e-05	ns	0.05
BovineHD1900002668	19	9455050	8.27034e-05	ns	0.05
BovineHD0300005630	3	17375086	8.28176e-05	ns	0.05
BovineHD1400017805	14	64170699	8.30374e-05	ns	0.05
BovineHD1400017806	14	64173640	8.30374e-05	ns	0.05
BovineHD1400017822	14	64226778	8.30374e-05	ns	0.05
ARS-BFGL-NGS-4929	14	63972246	8.46132e-05	ns	0.05
BovineHD1500017122	15	59301243	8.64174e-05	ns	0.05
BovineHD2000009281	20	32228936	8.68825e-05	ns	0.05
BovineHD1400017658	14	63641149	8.71902e-05	ns	0.05
BovineHD0600009641	6	34595397	8.78794e-05	ns	0.05
BovineHD1400017921	14	64516942	8.80802e-05	ns	0.05
BTB-00778960	20	34499556	8.82035e-05	ns	0.05
BovineHD1400018548	14	66320204	8.84437e-05	ns	0.05
BTB-00778154	20	35169183	8.85826e-05	ns	0.05
BovineHD0300003398	3	10280958	8.98967e-05	ns	0.05
BovineHD2600003708	26	14481036	9.02771e-05	ns	0.05
BovineHD0200008181	2	28027008	9.03451e-05	ns	0.05
BovineHD2000010883	20	38052899	9.10393e-05	ns	0.05
BovineHD2000010884	20	38053804	9.10393e-05	ns	0.05
BovineHD1700016176	17	57081383	9.10514e-05	ns	0.05
BovineHD1400002039	14	7529745	9.16675e-05	ns	0.05
BovineHD1400002046	14	7544355	9.16675e-05	ns	0.05
BovineHD1400002131	14	7880750	9.18054e-05	ns	0.05
BovineHD1400002133	14	7883148	9.18054e-05	ns	0.05
Hapmap23302-BTC-052123	14	4848750	9.2024e-05	ns	0.05
BovineHD0300005214	3	15938799	9.29286e-05	ns	0.05
BovineHD0300003330	3	10124566	9.34409e-05	ns	0.05
BovineHD2000021304	20	32788767	9.41734e-05	ns	0.05
BovineHD0600023904	6	87338824	9.53317e-05	ns	0.05
BovineHD0600023905	6	87343645	9.53317e-05	ns	0.05
BovineHD0300003336	3	10145973	9.67635e-05	ns	0.05
BovineHD0300006229	3	19544342	9.69152e-05	ns	0.05
BovineHD0600016826	6	61197209	9.71756e-05	ns	0.05
ARS-BFGL-NGS-106015	6	61199572	9.71756e-05	ns	0.05
BovineHD0500026557	5	93553319	9.74553e-05	ns	0.05
BovineHD0500026559	5	93556452	9.74553e-05	ns	0.05
BovineHD0500026560	5	93560682	9.74553e-05	ns	0.05
BovineHD0500026561	5	93561972	9.74553e-05	ns	0.05
BovineHD2900013159	29	43939341	9.93337e-05	ns	0.05
BovineHD2900012680	29	42001720	0.000100538	ns	0.05
BovineHD1400018825	14	67360302	0.000100611	ns	0.05
BovineHD2000008426	20	28473195	0.000100721	ns	0.05
BovineHD2000008427	20	28478866	0.000100721	ns	0.05
BovineHD2000008430	20	28492665	0.000100721	ns	0.05
BovineHD2000009276	20	32211444	0.000100937	ns	0.05
BovineHD2000009277	20	32212443	0.000100937	ns	0.05
BovineHD1400017736	14	63923151	0.000101457	ns	0.05
BovineHD4100011668	14	63927092	0.000101457	ns	0.05
BovineHD4100010603	14	4100475	0.0001019	ns	0.05
ARS-BFGL-NGS-22111	14	4103850	0.0001019	ns	0.05
UA-IFASA-7269	14	4127413	0.0001019	ns	0.05
BovineHD0600010687	6	38619466	0.000102404	ns	0.05
BovineHD0600010688	6	38622555	0.000102404	ns	0.05
ARS-BFGL-NGS-112812	6	38627070	0.000102404	ns	0.05
BovineHD0600010690	6	38627699	0.000102404	ns	0.05
BovineHD0600010691	6	38628301	0.000102404	ns	0.05
BovineHD0300005188	3	15860927	0.000103613	ns	0.05
BovineHD0300005190	3	15866433	0.000103613	ns	0.05
BovineHD1300014014	13	48038691	0.000104217	ns	0.05
BovineHD1400001402	14	5501869	0.000104378	ns	0.05
BovineHD1400018723	14	66956213	0.000105286	ns	0.05
BovineHD2000009526	20	33249123	0.000105667	ns	0.05
BovineHD4100017774	26	22785835	0.000105886	ns	0.05
BovineHD2000010174	20	35610780	0.000107112	ns	0.05
BovineHD2000010176	20	35618731	0.000107112	ns	0.05
BovineHD1100000192	11	613144	0.000109404	ns	0.05
BovineHD1100000193	11	614059	0.000109404	ns	0.05
BovineHD1400017836	14	64276347	0.000109645	ns	0.05
BovineHD1400001196	14	5018881	0.000109664	ns	0.05
BovineHD2000010543	20	36704344	0.000109962	ns	0.05
BovineHD1900002657	19	9426322	0.000110747	ns	0.05
Hapmap49965-BTA-34335	14	64151328	0.000110984	ns	0.05
BovineHD1400018843	14	67475081	0.000111486	ns	0.05
BovineHD2000010860	20	37957238	0.000111509	ns	0.05
BovineHD2000010863	20	37962048	0.000111509	ns	0.05
BovineHD1500012462	15	44740156	0.000112281	ns	0.05
BovineHD2000010855	20	37937261	0.000112453	ns	0.05
BovineHD0300004751	3	14665405	0.000112555	ns	0.05
BovineHD0300004752	3	14665964	0.000112555	ns	0.05
BovineHD2000009793	20	34101387	0.000112826	ns	0.05
BovineHD0300005170	3	15794805	0.000114216	ns	0.05
BovineHD0300005171	3	15795703	0.000114216	ns	0.05
BovineHD1100029413	11	101155095	0.000115423	ns	0.05
BovineHD0300004419	3	13622656	0.000116519	ns	0.05
BovineHD1400001086	14	4708568	0.000116927	ns	0.05
BovineHD1400001088	14	4710700	0.000116927	ns	0.05
BovineHD1400001089	14	4712403	0.000116927	ns	0.05
