# Supplementary material for: Genome-wide association for milk production and female fertility traits in Canadian dairy Holstein cattle
Source: BMC Genet. 2016 Jun 10;17:75. doi: 10.1186/s12863-016-0386-1 (PMC4901445; doi:10.1186/s12863-016-0386-1)
Supplement: Additional file 4: Table S3. — Excel file describing previously identified production or fertility trait QTL that overlap with the SNPs identified in this study for milk production (MILK), fat production (FAT), fat deviation (FATD), protein production (PROTD) and protein deviation (PROTD). (XLS 4775 kb) [file 12863_2016_386_MOESM4_ESM.xls]

## Sheet: Milk_production(MILK)
SNPID	Chromosoem	Position	QTL_start	QTL_end	QTL_ID	Associated_trait_name	Breed	PUBMED_ID	Reference
BovineHD0400014002	4	50696612	45277101	52299486	QTL_ID=18804	Name="Semen volume"	holstein (holstein-friesian)	21684095	Sang et al. (2011)
BovineHD0400014002	4	50696612	45277101	52299486	QTL_ID=18805	Name="sperm counts"	holstein (holstein-friesian)	21684095	Sang et al. (2011)
BovineHD0400014002	4	50696612	45277101	52299486	QTL_ID=18806	Name="Sperm motility"	holstein (holstein-friesian)	21684095	Sang et al. (2011)
BovineHD0400014002	4	50696612	45277101	52299486	QTL_ID=18822	Name="Pregnancy rate"	holstein (holstein-friesian)	21700051	Clempson et al. (2011)
BovineHD0400014002	4	50696612	45277101	52299486	QTL_ID=18823	Name="305-day milk yield"	holstein (holstein-friesian)	21700051	Clempson et al. (2011)
BovineHD0400014002	4	50696612	45277101	52299486	QTL_ID=18810	Name="Pregnancy rate"	holstein (holstein-friesian)	21700051	Clempson et al. (2011)
BovineHD0400014002	4	50696612	45277101	52299486	QTL_ID=18811	Name="Calving to conception interval"	holstein (holstein-friesian)	21700051	Clempson et al. (2011)
BovineHD0400014002	4	50696612	45277101	52299486	QTL_ID=18812	Name="Calving interval"	holstein (holstein-friesian)	21700051	Clempson et al. (2011)
BovineHD0400014002	4	50696612	45277101	52299486	QTL_ID=18813	Name="Inseminations per conception"	holstein (holstein-friesian)	21700051	Clempson et al. (2011)
BovineHD0400014002	4	50696612	45277101	52299486	QTL_ID=18814	Name="Withers height"	holstein (holstein-friesian)	21700051	Clempson et al. (2011)
BovineHD0400014002	4	50696612	45277101	52299486	QTL_ID=18815	Name="Calving to conception interval"	holstein (holstein-friesian)	21700051	Clempson et al. (2011)
BovineHD0400014002	4	50696612	45277101	52299486	QTL_ID=18816	Name="Calving interval"	holstein (holstein-friesian)	21700051	Clempson et al. (2011)
BovineHD0400014002	4	50696612	45277101	52299486	QTL_ID=18817	Name="Rump length"	holstein (holstein-friesian)	21700051	Clempson et al. (2011)
BovineHD0400014002	4	50696612	45277101	52299486	QTL_ID=18818	Name="Age at puberty"	holstein (holstein-friesian)	21700051	Clempson et al. (2011)
BovineHD0400014002	4	50696612	45277101	52299486	QTL_ID=18819	Name="Average daily milk yield"	holstein (holstein-friesian)	21700051	Clempson et al. (2011)
BovineHD0400014002	4	50696612	45277101	52299486	QTL_ID=18820	Name="Age at first calving"	holstein (holstein-friesian)	21700051	Clempson et al. (2011)
BovineHD0400014002	4	50696612	45277101	52299486	QTL_ID=18821	Name="305-day milk yield"	holstein (holstein-friesian)	21700051	Clempson et al. (2011)
BovineHD0400014002	4	50696612	45277101	52299486	QTL_ID=19081	Name="White blood cell count"	holstein (holstein-friesian)	21890501	Orru et al. (2012)
BovineHD0400014002	4	50696612	45277101	52299486	QTL_ID=19101	Name="Neutrophil count"	holstein (holstein-friesian)	21890501	Orru et al. (2012)
BovineHD0400014002	4	50696612	45277101	52299486	QTL_ID=19082	Name="White blood cell count"	holstein (holstein-friesian)	21890501	Orru et al. (2012)
BovineHD0400014002	4	50696612	45277101	52299486	QTL_ID=19083	Name="White blood cell count"	holstein (holstein-friesian)	21890501	Orru et al. (2012)
BovineHD0400014002	4	50696612	45277101	52299486	QTL_ID=19084	Name="White blood cell count"	holstein (holstein-friesian)	21890501	Orru et al. (2012)
BovineHD0400014002	4	50696612	45277101	52299486	QTL_ID=19085	Name="White blood cell count"	holstein (holstein-friesian)	21890501	Orru et al. (2012)
BovineHD0400014002	4	50696612	45277101	52299486	QTL_ID=19102	Name="Neutrophil count"	holstein (holstein-friesian)	21890501	Orru et al. (2012)
BovineHD0400014002	4	50696612	45277101	52299486	QTL_ID=19103	Name="Neutrophil count"	holstein (holstein-friesian)	21890501	Orru et al. (2012)
BovineHD0400014002	4	50696612	45277101	52299486	QTL_ID=19104	Name="Neutrophil count"	holstein (holstein-friesian)	21890501	Orru et al. (2012)
BovineHD0400014002	4	50696612	45277101	52299486	QTL_ID=19119	Name="Lymphocyte count"	holstein (holstein-friesian)	21890501	Orru et al. (2012)
BovineHD0400014002	4	50696612	45277101	52299486	QTL_ID=19120	Name="Lymphocyte count"	holstein (holstein-friesian)	21890501	Orru et al. (2012)
BovineHD0400014002	4	50696612	45277101	52299486	QTL_ID=19121	Name="Lymphocyte count"	holstein (holstein-friesian)	21890501	Orru et al. (2012)
BovineHD0400014002	4	50696612	45277101	52299486	QTL_ID=19134	Name="Red blood cell count"	holstein (holstein-friesian)	21890501	Orru et al. (2012)
BovineHD0400014002	4	50696612	45277101	52299486	QTL_ID=19135	Name="Red blood cell count"	holstein (holstein-friesian)	21890501	Orru et al. (2012)
BovineHD0400014002	4	50696612	45277101	52299486	QTL_ID=19136	Name="Red blood cell count"	holstein (holstein-friesian)	21890501	Orru et al. (2012)
BovineHD0400014002	4	50696612	45277101	52299486	QTL_ID=19158	Name="Mean corpuscular volume"	holstein (holstein-friesian)	21890501	Orru et al. (2012)
BovineHD0400014002	4	50696612	45277101	52299486	QTL_ID=19159	Name="Mean corpuscular volume"	holstein (holstein-friesian)	21890501	Orru et al. (2012)
BovineHD0400014002	4	50696612	45277101	52299486	QTL_ID=19160	Name="Mean corpuscular volume"	holstein (holstein-friesian)	21890501	Orru et al. (2012)
BovineHD0400014002	4	50696612	45277101	52299486	QTL_ID=19161	Name="Mean corpuscular volume"	holstein (holstein-friesian)	21890501	Orru et al. (2012)
BovineHD0400014002	4	50696612	45277101	52299486	QTL_ID=19162	Name="Mean corpuscular volume"	holstein (holstein-friesian)	21890501	Orru et al. (2012)
BovineHD0400014002	4	50696612	45277101	52299486	QTL_ID=19163	Name="Mean corpuscular volume"	holstein (holstein-friesian)	21890501	Orru et al. (2012)
BovineHD0400014002	4	50696612	45277101	52299486	QTL_ID=19185	Name="Mean corpuscular hemoglobin content"	holstein (holstein-friesian)	21890501	Orru et al. (2012)
BovineHD0400014002	4	50696612	45277101	52299486	QTL_ID=19186	Name="Mean corpuscular hemoglobin content"	holstein (holstein-friesian)	21890501	Orru et al. (2012)
BovineHD0400014002	4	50696612	45277101	52299486	QTL_ID=19187	Name="Mean corpuscular hemoglobin content"	holstein (holstein-friesian)	21890501	Orru et al. (2012)
BovineHD0400014002	4	50696612	45277101	52299486	QTL_ID=19188	Name="Mean corpuscular hemoglobin content"	holstein (holstein-friesian)	21890501	Orru et al. (2012)
BovineHD0400014002	4	50696612	45277101	52299486	QTL_ID=19189	Name="Mean corpuscular hemoglobin content"	holstein (holstein-friesian)	21890501	Orru et al. (2012)
BovineHD0400014002	4	50696612	45277101	52299486	QTL_ID=19203	Name="Red blood cell distribution width"	holstein (holstein-friesian)	21890501	Orru et al. (2012)
BovineHD0400014002	4	50696612	45277101	52299486	QTL_ID=19204	Name="Red blood cell distribution width"	holstein (holstein-friesian)	21890501	Orru et al. (2012)
BovineHD0400014002	4	50696612	45277101	52299486	QTL_ID=19205	Name="Red blood cell distribution width"	holstein (holstein-friesian)	21890501	Orru et al. (2012)
BovineHD0400014002	4	50696612	45277101	52299486	QTL_ID=19206	Name="Red blood cell distribution width"	holstein (holstein-friesian)	21890501	Orru et al. (2012)
BovineHD0400014002	4	50696612	45277101	52299486	QTL_ID=19008	Name="Clinical mastitis (DYD)"	norwegian red	21906097	Sodeland et al. (2011)
BovineHD0400014002	4	50696612	45277101	52299486	QTL_ID=19047	Name="Body length"	rs42524795	21948744	Liu et al. (2011)
BovineHD0400014002	4	50696612	45277101	52299486	QTL_ID=19048	Name="Chest girth"	rs42524795	21948744	Liu et al. (2011)
BovineHD0500025150	5	88713707	88109377	89423473	QTL_ID=22579	Name="Sire conception rate"	holstein (holstein-friesian)	22742504	Penagaricano et al. (2012)
BovineHD0500025150	5	88713707	88109377	89423473	QTL_ID=22585	Name="Sire conception rate"	holstein (holstein-friesian)	22742504	Penagaricano et al. (2012)
BovineHD0500025181	5	88795885	88109377	89423473	QTL_ID=22585	Name="Sire conception rate"	holstein (holstein-friesian)	22742504	Penagaricano et al. (2012)
BovineHD0500025181	5	88795885	88109377	89423473	QTL_ID=22579	Name="Sire conception rate"	holstein (holstein-friesian)	22742504	Penagaricano et al. (2012)
BovineHD0500025189	5	88830128	88109377	89423473	QTL_ID=22579	Name="Sire conception rate"	holstein (holstein-friesian)	22742504	Penagaricano et al. (2012)
BovineHD0500025189	5	88830128	88109377	89423473	QTL_ID=22585	Name="Sire conception rate"	holstein (holstein-friesian)	22742504	Penagaricano et al. (2012)
BovineHD0500025150	5	88713707	88109377	89423473	QTL_ID=22648	Name="Dry matter intake"	holstein (holstein-friesian)	23031337	Veerkamp et al. (2012)
BovineHD0500025150	5	88713707	88109377	89423473	QTL_ID=22634	Name="Body condition score"	holstein (holstein-friesian)	23031337	Veerkamp et al. (2012)
BovineHD0500025150	5	88713707	88109377	89423473	QTL_ID=22649	Name="Dry matter intake"	holstein (holstein-friesian)	23031337	Veerkamp et al. (2012)
BovineHD0500025150	5	88713707	88109377	89423473	QTL_ID=22664	Name="Milk yield (ECM)"	holstein (holstein-friesian)	23031337	Veerkamp et al. (2012)
BovineHD0500025181	5	88795885	88109377	89423473	QTL_ID=22634	Name="Body condition score"	holstein (holstein-friesian)	23031337	Veerkamp et al. (2012)
BovineHD0500025181	5	88795885	88109377	89423473	QTL_ID=22664	Name="Milk yield (ECM)"	holstein (holstein-friesian)	23031337	Veerkamp et al. (2012)
BovineHD0500025181	5	88795885	88109377	89423473	QTL_ID=22648	Name="Dry matter intake"	holstein (holstein-friesian)	23031337	Veerkamp et al. (2012)
BovineHD0500025181	5	88795885	88109377	89423473	QTL_ID=22649	Name="Dry matter intake"	holstein (holstein-friesian)	23031337	Veerkamp et al. (2012)
BovineHD0500025189	5	88830128	88109377	89423473	QTL_ID=22664	Name="Milk yield (ECM)"	holstein (holstein-friesian)	23031337	Veerkamp et al. (2012)
BovineHD0500025189	5	88830128	88109377	89423473	QTL_ID=22648	Name="Dry matter intake"	holstein (holstein-friesian)	23031337	Veerkamp et al. (2012)
BovineHD0500025189	5	88830128	88109377	89423473	QTL_ID=22634	Name="Body condition score"	holstein (holstein-friesian)	23031337	Veerkamp et al. (2012)
BovineHD0500025189	5	88830128	88109377	89423473	QTL_ID=22649	Name="Dry matter intake"	holstein (holstein-friesian)	23031337	Veerkamp et al. (2012)
BovineHD0500025150	5	88713707	88109377	89423473	QTL_ID=22684	Name="Milk yield"	brown swiss	23031427	Guo et al. (2012)
BovineHD0500025150	5	88713707	88109377	89423473	QTL_ID=22690	Name="Milk fat yield"	brown swiss	23031427	Guo et al. (2012)
BovineHD0500025181	5	88795885	88109377	89423473	QTL_ID=22690	Name="Milk fat yield"	brown swiss	23031427	Guo et al. (2012)
BovineHD0500025181	5	88795885	88109377	89423473	QTL_ID=22684	Name="Milk yield"	brown swiss	23031427	Guo et al. (2012)
BovineHD0500025189	5	88830128	88109377	89423473	QTL_ID=22684	Name="Milk yield"	brown swiss	23031427	Guo et al. (2012)
BovineHD0500025189	5	88830128	88109377	89423473	QTL_ID=22690	Name="Milk fat yield"	brown swiss	23031427	Guo et al. (2012)
BovineHD0500024954	5	87930363	47539203	90486800	QTL_ID=22864	Name="Intramuscular fat"	brangus	23038745	Peters et al. (2012)
BovineHD0500025150	5	88713707	47539203	90486800	QTL_ID=22864	Name="Intramuscular fat"	brangus	23038745	Peters et al. (2012)
BovineHD0500025181	5	88795885	47539203	90486800	QTL_ID=22864	Name="Intramuscular fat"	brangus	23038745	Peters et al. (2012)
BovineHD0500025189	5	88830128	47539203	90486800	QTL_ID=22864	Name="Intramuscular fat"	brangus	23038745	Peters et al. (2012)
BovineHD4100004937	6	48146279	45277101	52299486	QTL_ID=19009	Name="Clinical mastitis (DYD)"	norwegian red	21906097	Sodeland et al. (2011)
BovineHD4100004937	6	48146279	45277101	52299486	QTL_ID=19010	Name="Clinical mastitis (DYD)"	norwegian red	21906097	Sodeland et al. (2011)
BovineHD4100004937	6	48146279	45277101	52299486	QTL_ID=19011	Name="Clinical mastitis (DYD)"	norwegian red	21906097	Sodeland et al. (2011)
BovineHD4100004937	6	48146279	45277101	52299486	QTL_ID=19012	Name="Clinical mastitis (DYD)"	norwegian red	21906097	Sodeland et al. (2011)
BovineHD4100004937	6	48146279	45277101	52299486	QTL_ID=19013	Name="Clinical mastitis (DYD)"	norwegian red	21906097	Sodeland et al. (2011)
BovineHD0600013200	6	48158527	45277101	52299486	QTL_ID=19009	Name="Clinical mastitis (DYD)"	norwegian red	21906097	Sodeland et al. (2011)
BovineHD0600013200	6	48158527	45277101	52299486	QTL_ID=19010	Name="Clinical mastitis (DYD)"	norwegian red	21906097	Sodeland et al. (2011)
BovineHD0600013200	6	48158527	45277101	52299486	QTL_ID=19011	Name="Clinical mastitis (DYD)"	norwegian red	21906097	Sodeland et al. (2011)
BovineHD0600013200	6	48158527	45277101	52299486	QTL_ID=19012	Name="Clinical mastitis (DYD)"	norwegian red	21906097	Sodeland et al. (2011)
BovineHD0600013200	6	48158527	45277101	52299486	QTL_ID=19013	Name="Clinical mastitis (DYD)"	norwegian red	21906097	Sodeland et al. (2011)
BovineHD4100004937	6	48146279	20861111	107632157	QTL_ID=20763	Name="Shear force"	charolais,limousin,simmental,Angus	22497286	McClure et al. (2012)
BovineHD4100004937	6	48146279	20861111	106490910	QTL_ID=20764	Name="Shear force"	limousin,simmental,Angus	22497286	McClure et al. (2012)
BovineHD0600013200	6	48158527	20861111	107632157	QTL_ID=20763	Name="Shear force"	charolais,limousin,simmental,Angus	22497286	McClure et al. (2012)
BovineHD0600013200	6	48158527	20861111	106490910	QTL_ID=20764	Name="Shear force"	limousin,simmental,Angus	22497286	McClure et al. (2012)
BTA-78636-no-rs	7	40552365	17086793	88971675	QTL_ID=31181	Name="Cold tolerance"	piedmontese,simmental,Angus	24362770	Howard et al. (2014)
BovineHD1100020332	11	70967331	24573237	105985714	QTL_ID=31760	Name="Stearic acid content"	nelore	24666668	Cesar et al. (2014)
BovineHD4100010214	13	51677199	45277101	52299486	QTL_ID=19017	Name="Clinical mastitis (DYD)"	norwegian red	21906097	Sodeland et al. (2011)
BovineHD4100010214	13	51677199	45277101	52299486	QTL_ID=19018	Name="Clinical mastitis (DYD)"	norwegian red	21906097	Sodeland et al. (2011)
BovineHD1400003159	14	11149881	11038214	11821341	QTL_ID=16284	Name="Stature"	brahman	21212230	Pryce et al. (2011)
BovineHD1400003159	14	11149881	11038214	11821341	QTL_ID=16285	Name="Stature"	holstein (holstein-friesian)	21212230	Pryce et al. (2011)
BovineHD1400003159	14	11149881	11038214	11821341	QTL_ID=16286	Name="Stature"	brahman	21212230	Pryce et al. (2011)
BovineHD1400003159	14	11149881	11038214	11821341	QTL_ID=16287	Name="Stature"	holstein (holstein-friesian)	21212230	Pryce et al. (2011)
BovineHD1400003159	14	11149881	11038214	11821341	QTL_ID=16288	Name="Stature"	brahman	21212230	Pryce et al. (2011)
BovineHD1400003159	14	11149881	11038214	11821341	QTL_ID=16289	Name="Stature"	brahman	21212230	Pryce et al. (2011)
BovineHD1400003159	14	11149881	11038214	11821341	QTL_ID=16290	Name="Stature"	brahman	21212230	Pryce et al. (2011)
BovineHD1400003159	14	11149881	11038214	11821341	QTL_ID=16291	Name="Stature"	holstein (holstein-friesian)	21212230	Pryce et al. (2011)
BovineHD1400003159	14	11149881	11038214	11821341	QTL_ID=16292	Name="Stature"	brahman	21212230	Pryce et al. (2011)
ARS-BFGL-NGS-57820	14	1651311	1651291	39188967	QTL_ID=25260	Name="Clinical mastitis (EBV)"	holstein (holstein-friesian)	23647142	Sahana et al. (2013)
BovineHD1400000204	14	1667797	1651291	39188967	QTL_ID=25260	Name="Clinical mastitis (EBV)"	holstein (holstein-friesian)	23647142	Sahana et al. (2013)
BovineHD4100010518	14	1672047	1651291	39188967	QTL_ID=25260	Name="Clinical mastitis (EBV)"	holstein (holstein-friesian)	23647142	Sahana et al. (2013)
BovineHD1400000205	14	1672913	1651291	39188967	QTL_ID=25260	Name="Clinical mastitis (EBV)"	holstein (holstein-friesian)	23647142	Sahana et al. (2013)
ARS-BFGL-NGS-34135	14	1675278	1651291	39188967	QTL_ID=25260	Name="Clinical mastitis (EBV)"	holstein (holstein-friesian)	23647142	Sahana et al. (2013)
BovineHD1400000206	14	1679844	1651291	39188967	QTL_ID=25260	Name="Clinical mastitis (EBV)"	holstein (holstein-friesian)	23647142	Sahana et al. (2013)
BovineHD1400000207	14	1683767	1651291	39188967	QTL_ID=25260	Name="Clinical mastitis (EBV)"	holstein (holstein-friesian)	23647142	Sahana et al. (2013)
ARS-BFGL-NGS-94706	14	1696470	1651291	39188967	QTL_ID=25260	Name="Clinical mastitis (EBV)"	holstein (holstein-friesian)	23647142	Sahana et al. (2013)
BovineHD1400000216	14	1736599	1651291	39188967	QTL_ID=25260	Name="Clinical mastitis (EBV)"	holstein (holstein-friesian)	23647142	Sahana et al. (2013)
ARS-BFGL-NGS-4939	14	1801116	1651291	39188967	QTL_ID=25260	Name="Clinical mastitis (EBV)"	holstein (holstein-friesian)	23647142	Sahana et al. (2013)
ARS-BFGL-NGS-4939	14	1801116	1801096	39188967	QTL_ID=25261	Name="Clinical mastitis (EBV)"	holstein (holstein-friesian)	23647142	Sahana et al. (2013)
BovineHD1400000239	14	1855090	1801096	39188967	QTL_ID=25261	Name="Clinical mastitis (EBV)"	holstein (holstein-friesian)	23647142	Sahana et al. (2013)
BovineHD1400000239	14	1855090	1651291	39188967	QTL_ID=25260	Name="Clinical mastitis (EBV)"	holstein (holstein-friesian)	23647142	Sahana et al. (2013)
BovineHD1400000241	14	1861799	1801096	39188967	QTL_ID=25261	Name="Clinical mastitis (EBV)"	holstein (holstein-friesian)	23647142	Sahana et al. (2013)
BovineHD1400000241	14	1861799	1651291	39188967	QTL_ID=25260	Name="Clinical mastitis (EBV)"	holstein (holstein-friesian)	23647142	Sahana et al. (2013)
BovineHD1400000243	14	1868636	1651291	39188967	QTL_ID=25260	Name="Clinical mastitis (EBV)"	holstein (holstein-friesian)	23647142	Sahana et al. (2013)
BovineHD1400000243	14	1868636	1801096	39188967	QTL_ID=25261	Name="Clinical mastitis (EBV)"	holstein (holstein-friesian)	23647142	Sahana et al. (2013)
BovineHD1400000246	14	1880378	1651291	39188967	QTL_ID=25260	Name="Clinical mastitis (EBV)"	holstein (holstein-friesian)	23647142	Sahana et al. (2013)
BovineHD1400000246	14	1880378	1801096	39188967	QTL_ID=25261	Name="Clinical mastitis (EBV)"	holstein (holstein-friesian)	23647142	Sahana et al. (2013)
BovineHD1400000249	14	1892559	1801096	39188967	QTL_ID=25261	Name="Clinical mastitis (EBV)"	holstein (holstein-friesian)	23647142	Sahana et al. (2013)
BovineHD1400000249	14	1892559	1651291	39188967	QTL_ID=25260	Name="Clinical mastitis (EBV)"	holstein (holstein-friesian)	23647142	Sahana et al. (2013)
BovineHD1400000251	14	1911696	1651291	39188967	QTL_ID=25260	Name="Clinical mastitis (EBV)"	holstein (holstein-friesian)	23647142	Sahana et al. (2013)
BovineHD1400000251	14	1911696	1801096	39188967	QTL_ID=25261	Name="Clinical mastitis (EBV)"	holstein (holstein-friesian)	23647142	Sahana et al. (2013)
Hapmap52798-ss46526455	14	1923292	1801096	39188967	QTL_ID=25261	Name="Clinical mastitis (EBV)"	holstein (holstein-friesian)	23647142	Sahana et al. (2013)
Hapmap52798-ss46526455	14	1923292	1651291	39188967	QTL_ID=25260	Name="Clinical mastitis (EBV)"	holstein (holstein-friesian)	23647142	Sahana et al. (2013)
BovineHD1400000256	14	1943598	1801096	39188967	QTL_ID=25261	Name="Clinical mastitis (EBV)"	holstein (holstein-friesian)	23647142	Sahana et al. (2013)
BovineHD1400000256	14	1943598	1651291	39188967	QTL_ID=25260	Name="Clinical mastitis (EBV)"	holstein (holstein-friesian)	23647142	Sahana et al. (2013)
BovineHD1400000258	14	1949077	1651291	39188967	QTL_ID=25260	Name="Clinical mastitis (EBV)"	holstein (holstein-friesian)	23647142	Sahana et al. (2013)
BovineHD1400000258	14	1949077	1801096	39188967	QTL_ID=25261	Name="Clinical mastitis (EBV)"	holstein (holstein-friesian)	23647142	Sahana et al. (2013)
BovineHD1400000259	14	1951389	1651291	39188967	QTL_ID=25260	Name="Clinical mastitis (EBV)"	holstein (holstein-friesian)	23647142	Sahana et al. (2013)
BovineHD1400000259	14	1951389	1801096	39188967	QTL_ID=25261	Name="Clinical mastitis (EBV)"	holstein (holstein-friesian)	23647142	Sahana et al. (2013)
ARS-BFGL-NGS-71749	14	1954317	1651291	39188967	QTL_ID=25260	Name="Clinical mastitis (EBV)"	holstein (holstein-friesian)	23647142	Sahana et al. (2013)
ARS-BFGL-NGS-71749	14	1954317	1801096	39188967	QTL_ID=25261	Name="Clinical mastitis (EBV)"	holstein (holstein-friesian)	23647142	Sahana et al. (2013)
BovineHD1400000261	14	1962021	1651291	39188967	QTL_ID=25260	Name="Clinical mastitis (EBV)"	holstein (holstein-friesian)	23647142	Sahana et al. (2013)
BovineHD1400000261	14	1962021	1801096	39188967	QTL_ID=25261	Name="Clinical mastitis (EBV)"	holstein (holstein-friesian)	23647142	Sahana et al. (2013)
BovineHD1400000262	14	1967325	1801096	39188967	QTL_ID=25261	Name="Clinical mastitis (EBV)"	holstein (holstein-friesian)	23647142	Sahana et al. (2013)
BovineHD1400000262	14	1967325	1651291	39188967	QTL_ID=25260	Name="Clinical mastitis (EBV)"	holstein (holstein-friesian)	23647142	Sahana et al. (2013)
BovineHD1400000267	14	1988704	1801096	39188967	QTL_ID=25261	Name="Clinical mastitis (EBV)"	holstein (holstein-friesian)	23647142	Sahana et al. (2013)
BovineHD1400000267	14	1988704	1651291	39188967	QTL_ID=25260	Name="Clinical mastitis (EBV)"	holstein (holstein-friesian)	23647142	Sahana et al. (2013)
BovineHD1400000270	14	1999406	1801096	39188967	QTL_ID=25261	Name="Clinical mastitis (EBV)"	holstein (holstein-friesian)	23647142	Sahana et al. (2013)
BovineHD1400000270	14	1999406	1651291	39188967	QTL_ID=25260	Name="Clinical mastitis (EBV)"	holstein (holstein-friesian)	23647142	Sahana et al. (2013)
BovineHD1400000271	14	2002126	1801096	39188967	QTL_ID=25261	Name="Clinical mastitis (EBV)"	holstein (holstein-friesian)	23647142	Sahana et al. (2013)
BovineHD1400000271	14	2002126	1651291	39188967	QTL_ID=25260	Name="Clinical mastitis (EBV)"	holstein (holstein-friesian)	23647142	Sahana et al. (2013)
UA-IFASA-6878	14	2002873	1801096	39188967	QTL_ID=25261	Name="Clinical mastitis (EBV)"	holstein (holstein-friesian)	23647142	Sahana et al. (2013)
UA-IFASA-6878	14	2002873	1651291	39188967	QTL_ID=25260	Name="Clinical mastitis (EBV)"	holstein (holstein-friesian)	23647142	Sahana et al. (2013)
BovineHD1400000273	14	2006872	1801096	39188967	QTL_ID=25261	Name="Clinical mastitis (EBV)"	holstein (holstein-friesian)	23647142	Sahana et al. (2013)
BovineHD1400000273	14	2006872	1651291	39188967	QTL_ID=25260	Name="Clinical mastitis (EBV)"	holstein (holstein-friesian)	23647142	Sahana et al. (2013)
BovineHD1400000275	14	2019390	1651291	39188967	QTL_ID=25260	Name="Clinical mastitis (EBV)"	holstein (holstein-friesian)	23647142	Sahana et al. (2013)
BovineHD1400000275	14	2019390	1801096	39188967	QTL_ID=25261	Name="Clinical mastitis (EBV)"	holstein (holstein-friesian)	23647142	Sahana et al. (2013)
BovineHD1400000277	14	2027812	1651291	39188967	QTL_ID=25260	Name="Clinical mastitis (EBV)"	holstein (holstein-friesian)	23647142	Sahana et al. (2013)
BovineHD1400000277	14	2027812	1801096	39188967	QTL_ID=25261	Name="Clinical mastitis (EBV)"	holstein (holstein-friesian)	23647142	Sahana et al. (2013)
BovineHD1400000281	14	2046297	1651291	39188967	QTL_ID=25260	Name="Clinical mastitis (EBV)"	holstein (holstein-friesian)	23647142	Sahana et al. (2013)
BovineHD1400000281	14	2046297	1801096	39188967	QTL_ID=25261	Name="Clinical mastitis (EBV)"	holstein (holstein-friesian)	23647142	Sahana et al. (2013)
BovineHD1400000282	14	2051225	1651291	39188967	QTL_ID=25260	Name="Clinical mastitis (EBV)"	holstein (holstein-friesian)	23647142	Sahana et al. (2013)
BovineHD1400000282	14	2051225	1801096	39188967	QTL_ID=25261	Name="Clinical mastitis (EBV)"	holstein (holstein-friesian)	23647142	Sahana et al. (2013)
ARS-BFGL-NGS-107379	14	2054457	1651291	39188967	QTL_ID=25260	Name="Clinical mastitis (EBV)"	holstein (holstein-friesian)	23647142	Sahana et al. (2013)
ARS-BFGL-NGS-107379	14	2054457	1801096	39188967	QTL_ID=25261	Name="Clinical mastitis (EBV)"	holstein (holstein-friesian)	23647142	Sahana et al. (2013)
ARS-BFGL-NGS-107379	14	2054457	2054437	39188967	QTL_ID=25262	Name="Clinical mastitis (EBV)"	holstein (holstein-friesian)	23647142	Sahana et al. (2013)
BovineHD1400000283	14	2057629	1651291	39188967	QTL_ID=25260	Name="Clinical mastitis (EBV)"	holstein (holstein-friesian)	23647142	Sahana et al. (2013)
BovineHD1400000283	14	2057629	2054437	39188967	QTL_ID=25262	Name="Clinical mastitis (EBV)"	holstein (holstein-friesian)	23647142	Sahana et al. (2013)
BovineHD1400000283	14	2057629	1801096	39188967	QTL_ID=25261	Name="Clinical mastitis (EBV)"	holstein (holstein-friesian)	23647142	Sahana et al. (2013)
BovineHD1400000285	14	2066638	1801096	39188967	QTL_ID=25261	Name="Clinical mastitis (EBV)"	holstein (holstein-friesian)	23647142	Sahana et al. (2013)
BovineHD1400000285	14	2066638	1651291	39188967	QTL_ID=25260	Name="Clinical mastitis (EBV)"	holstein (holstein-friesian)	23647142	Sahana et al. (2013)
BovineHD1400000285	14	2066638	2054437	39188967	QTL_ID=25262	Name="Clinical mastitis (EBV)"	holstein (holstein-friesian)	23647142	Sahana et al. (2013)
BovineHD1400000286	14	2069181	2054437	39188967	QTL_ID=25262	Name="Clinical mastitis (EBV)"	holstein (holstein-friesian)	23647142	Sahana et al. (2013)
BovineHD1400000286	14	2069181	1651291	39188967	QTL_ID=25260	Name="Clinical mastitis (EBV)"	holstein (holstein-friesian)	23647142	Sahana et al. (2013)
BovineHD1400000286	14	2069181	1801096	39188967	QTL_ID=25261	Name="Clinical mastitis (EBV)"	holstein (holstein-friesian)	23647142	Sahana et al. (2013)
BovineHD1400000287	14	2076458	2054437	39188967	QTL_ID=25262	Name="Clinical mastitis (EBV)"	holstein (holstein-friesian)	23647142	Sahana et al. (2013)
BovineHD1400000287	14	2076458	1801096	39188967	QTL_ID=25261	Name="Clinical mastitis (EBV)"	holstein (holstein-friesian)	23647142	Sahana et al. (2013)
BovineHD1400000287	14	2076458	1651291	39188967	QTL_ID=25260	Name="Clinical mastitis (EBV)"	holstein (holstein-friesian)	23647142	Sahana et al. (2013)
BovineHD1400000288	14	2084067	1651291	39188967	QTL_ID=25260	Name="Clinical mastitis (EBV)"	holstein (holstein-friesian)	23647142	Sahana et al. (2013)
BovineHD1400000288	14	2084067	1801096	39188967	QTL_ID=25261	Name="Clinical mastitis (EBV)"	holstein (holstein-friesian)	23647142	Sahana et al. (2013)
BovineHD1400000288	14	2084067	2054437	39188967	QTL_ID=25262	Name="Clinical mastitis (EBV)"	holstein (holstein-friesian)	23647142	Sahana et al. (2013)
BovineHD1400000290	14	2089613	2054437	39188967	QTL_ID=25262	Name="Clinical mastitis (EBV)"	holstein (holstein-friesian)	23647142	Sahana et al. (2013)
BovineHD1400000290	14	2089613	1801096	39188967	QTL_ID=25261	Name="Clinical mastitis (EBV)"	holstein (holstein-friesian)	23647142	Sahana et al. (2013)
BovineHD1400000290	14	2089613	1651291	39188967	QTL_ID=25260	Name="Clinical mastitis (EBV)"	holstein (holstein-friesian)	23647142	Sahana et al. (2013)
ARS-BFGL-NGS-18365	14	2117455	2054437	39188967	QTL_ID=25262	Name="Clinical mastitis (EBV)"	holstein (holstein-friesian)	23647142	Sahana et al. (2013)
ARS-BFGL-NGS-18365	14	2117455	1801096	39188967	QTL_ID=25261	Name="Clinical mastitis (EBV)"	holstein (holstein-friesian)	23647142	Sahana et al. (2013)
ARS-BFGL-NGS-18365	14	2117455	1651291	39188967	QTL_ID=25260	Name="Clinical mastitis (EBV)"	holstein (holstein-friesian)	23647142	Sahana et al. (2013)
BovineHD4100010520	14	2118405	1801096	39188967	QTL_ID=25261	Name="Clinical mastitis (EBV)"	holstein (holstein-friesian)	23647142	Sahana et al. (2013)
BovineHD4100010520	14	2118405	1651291	39188967	QTL_ID=25260	Name="Clinical mastitis (EBV)"	holstein (holstein-friesian)	23647142	Sahana et al. (2013)
BovineHD4100010520	14	2118405	2054437	39188967	QTL_ID=25262	Name="Clinical mastitis (EBV)"	holstein (holstein-friesian)	23647142	Sahana et al. (2013)
BovineHD1400000299	14	2132257	2054437	39188967	QTL_ID=25262	Name="Clinical mastitis (EBV)"	holstein (holstein-friesian)	23647142	Sahana et al. (2013)
BovineHD1400000299	14	2132257	1801096	39188967	QTL_ID=25261	Name="Clinical mastitis (EBV)"	holstein (holstein-friesian)	23647142	Sahana et al. (2013)
BovineHD1400000299	14	2132257	1651291	39188967	QTL_ID=25260	Name="Clinical mastitis (EBV)"	holstein (holstein-friesian)	23647142	Sahana et al. (2013)
BovineHD4100010521	14	2135276	1801096	39188967	QTL_ID=25261	Name="Clinical mastitis (EBV)"	holstein (holstein-friesian)	23647142	Sahana et al. (2013)
BovineHD4100010521	14	2135276	1651291	39188967	QTL_ID=25260	Name="Clinical mastitis (EBV)"	holstein (holstein-friesian)	23647142	Sahana et al. (2013)
BovineHD4100010521	14	2135276	2054437	39188967	QTL_ID=25262	Name="Clinical mastitis (EBV)"	holstein (holstein-friesian)	23647142	Sahana et al. (2013)
BovineHD4100010522	14	2139958	2054437	39188967	QTL_ID=25262	Name="Clinical mastitis (EBV)"	holstein (holstein-friesian)	23647142	Sahana et al. (2013)
BovineHD4100010522	14	2139958	1801096	39188967	QTL_ID=25261	Name="Clinical mastitis (EBV)"	holstein (holstein-friesian)	23647142	Sahana et al. (2013)
BovineHD4100010522	14	2139958	1651291	39188967	QTL_ID=25260	Name="Clinical mastitis (EBV)"	holstein (holstein-friesian)	23647142	Sahana et al. (2013)
BovineHD1400000300	14	2147133	2054437	39188967	QTL_ID=25262	Name="Clinical mastitis (EBV)"	holstein (holstein-friesian)	23647142	Sahana et al. (2013)
BovineHD1400000300	14	2147133	1651291	39188967	QTL_ID=25260	Name="Clinical mastitis (EBV)"	holstein (holstein-friesian)	23647142	Sahana et al. (2013)
BovineHD1400000300	14	2147133	1801096	39188967	QTL_ID=25261	Name="Clinical mastitis (EBV)"	holstein (holstein-friesian)	23647142	Sahana et al. (2013)
BovineHD1400000301	14	2150825	1651291	39188967	QTL_ID=25260	Name="Clinical mastitis (EBV)"	holstein (holstein-friesian)	23647142	Sahana et al. (2013)
BovineHD1400000301	14	2150825	1801096	39188967	QTL_ID=25261	Name="Clinical mastitis (EBV)"	holstein (holstein-friesian)	23647142	Sahana et al. (2013)
BovineHD1400000301	14	2150825	2054437	39188967	QTL_ID=25262	Name="Clinical mastitis (EBV)"	holstein (holstein-friesian)	23647142	Sahana et al. (2013)
BovineHD4100010523	14	2198215	1651291	39188967	QTL_ID=25260	Name="Clinical mastitis (EBV)"	holstein (holstein-friesian)	23647142	Sahana et al. (2013)
BovineHD4100010523	14	2198215	1801096	39188967	QTL_ID=25261	Name="Clinical mastitis (EBV)"	holstein (holstein-friesian)	23647142	Sahana et al. (2013)
BovineHD4100010523	14	2198215	2054437	39188967	QTL_ID=25262	Name="Clinical mastitis (EBV)"	holstein (holstein-friesian)	23647142	Sahana et al. (2013)
BovineHD1400000319	14	2219371	2054437	39188967	QTL_ID=25262	Name="Clinical mastitis (EBV)"	holstein (holstein-friesian)	23647142	Sahana et al. (2013)
BovineHD1400000319	14	2219371	1801096	39188967	QTL_ID=25261	Name="Clinical mastitis (EBV)"	holstein (holstein-friesian)	23647142	Sahana et al. (2013)
BovineHD1400000319	14	2219371	1651291	39188967	QTL_ID=25260	Name="Clinical mastitis (EBV)"	holstein (holstein-friesian)	23647142	Sahana et al. (2013)
BovineHD4100010527	14	2227613	1801096	39188967	QTL_ID=25261	Name="Clinical mastitis (EBV)"	holstein (holstein-friesian)	23647142	Sahana et al. (2013)
BovineHD4100010527	14	2227613	2054437	39188967	QTL_ID=25262	Name="Clinical mastitis (EBV)"	holstein (holstein-friesian)	23647142	Sahana et al. (2013)
BovineHD4100010527	14	2227613	1651291	39188967	QTL_ID=25260	Name="Clinical mastitis (EBV)"	holstein (holstein-friesian)	23647142	Sahana et al. (2013)
BovineHD4100010528	14	2230450	1651291	39188967	QTL_ID=25260	Name="Clinical mastitis (EBV)"	holstein (holstein-friesian)	23647142	Sahana et al. (2013)
BovineHD4100010528	14	2230450	1801096	39188967	QTL_ID=25261	Name="Clinical mastitis (EBV)"	holstein (holstein-friesian)	23647142	Sahana et al. (2013)
BovineHD4100010528	14	2230450	2054437	39188967	QTL_ID=25262	Name="Clinical mastitis (EBV)"	holstein (holstein-friesian)	23647142	Sahana et al. (2013)
BovineHD4100010529	14	2233835	1651291	39188967	QTL_ID=25260	Name="Clinical mastitis (EBV)"	holstein (holstein-friesian)	23647142	Sahana et al. (2013)
BovineHD4100010529	14	2233835	2054437	39188967	QTL_ID=25262	Name="Clinical mastitis (EBV)"	holstein (holstein-friesian)	23647142	Sahana et al. (2013)
BovineHD4100010529	14	2233835	1801096	39188967	QTL_ID=25261	Name="Clinical mastitis (EBV)"	holstein (holstein-friesian)	23647142	Sahana et al. (2013)
Hapmap24715-BTC-001973	14	2239085	1651291	39188967	QTL_ID=25260	Name="Clinical mastitis (EBV)"	holstein (holstein-friesian)	23647142	Sahana et al. (2013)
Hapmap24715-BTC-001973	14	2239085	2054437	39188967	QTL_ID=25262	Name="Clinical mastitis (EBV)"	holstein (holstein-friesian)	23647142	Sahana et al. (2013)
Hapmap24715-BTC-001973	14	2239085	1801096	39188967	QTL_ID=25261	Name="Clinical mastitis (EBV)"	holstein (holstein-friesian)	23647142	Sahana et al. (2013)
BovineHD1400000324	14	2257386	1651291	39188967	QTL_ID=25260	Name="Clinical mastitis (EBV)"	holstein (holstein-friesian)	23647142	Sahana et al. (2013)
BovineHD1400000324	14	2257386	2054437	39188967	QTL_ID=25262	Name="Clinical mastitis (EBV)"	holstein (holstein-friesian)	23647142	Sahana et al. (2013)
BovineHD1400000324	14	2257386	1801096	39188967	QTL_ID=25261	Name="Clinical mastitis (EBV)"	holstein (holstein-friesian)	23647142	Sahana et al. (2013)
BovineHD1400000326	14	2273502	1651291	39188967	QTL_ID=25260	Name="Clinical mastitis (EBV)"	holstein (holstein-friesian)	23647142	Sahana et al. (2013)
BovineHD1400000326	14	2273502	2054437	39188967	QTL_ID=25262	Name="Clinical mastitis (EBV)"	holstein (holstein-friesian)	23647142	Sahana et al. (2013)
BovineHD1400000326	14	2273502	1801096	39188967	QTL_ID=25261	Name="Clinical mastitis (EBV)"	holstein (holstein-friesian)	23647142	Sahana et al. (2013)
BTA-35941-no-rs	14	2276443	2054437	39188967	QTL_ID=25262	Name="Clinical mastitis (EBV)"	holstein (holstein-friesian)	23647142	Sahana et al. (2013)
BTA-35941-no-rs	14	2276443	1801096	39188967	QTL_ID=25261	Name="Clinical mastitis (EBV)"	holstein (holstein-friesian)	23647142	Sahana et al. (2013)
BTA-35941-no-rs	14	2276443	1651291	39188967	QTL_ID=25260	Name="Clinical mastitis (EBV)"	holstein (holstein-friesian)	23647142	Sahana et al. (2013)
BovineHD1400000331	14	2306572	1651291	39188967	QTL_ID=25260	Name="Clinical mastitis (EBV)"	holstein (holstein-friesian)	23647142	Sahana et al. (2013)
BovineHD1400000331	14	2306572	1801096	39188967	QTL_ID=25261	Name="Clinical mastitis (EBV)"	holstein (holstein-friesian)	23647142	Sahana et al. (2013)
BovineHD1400000331	14	2306572	2054437	39188967	QTL_ID=25262	Name="Clinical mastitis (EBV)"	holstein (holstein-friesian)	23647142	Sahana et al. (2013)
ARS-BFGL-NGS-101653	14	2319504	1801096	39188967	QTL_ID=25261	Name="Clinical mastitis (EBV)"	holstein (holstein-friesian)	23647142	Sahana et al. (2013)
ARS-BFGL-NGS-101653	14	2319504	2054437	39188967	QTL_ID=25262	Name="Clinical mastitis (EBV)"	holstein (holstein-friesian)	23647142	Sahana et al. (2013)
ARS-BFGL-NGS-101653	14	2319504	1651291	39188967	QTL_ID=25260	Name="Clinical mastitis (EBV)"	holstein (holstein-friesian)	23647142	Sahana et al. (2013)
BovineHD1400000337	14	2328943	2054437	39188967	QTL_ID=25262	Name="Clinical mastitis (EBV)"	holstein (holstein-friesian)	23647142	Sahana et al. (2013)
BovineHD1400000337	14	2328943	1651291	39188967	QTL_ID=25260	Name="Clinical mastitis (EBV)"	holstein (holstein-friesian)	23647142	Sahana et al. (2013)
BovineHD1400000337	14	2328943	1801096	39188967	QTL_ID=25261	Name="Clinical mastitis (EBV)"	holstein (holstein-friesian)	23647142	Sahana et al. (2013)
BovineHD1400000341	14	2342883	1651291	39188967	QTL_ID=25260	Name="Clinical mastitis (EBV)"	holstein (holstein-friesian)	23647142	Sahana et al. (2013)
BovineHD1400000341	14	2342883	2054437	39188967	QTL_ID=25262	Name="Clinical mastitis (EBV)"	holstein (holstein-friesian)	23647142	Sahana et al. (2013)
BovineHD1400000341	14	2342883	1801096	39188967	QTL_ID=25261	Name="Clinical mastitis (EBV)"	holstein (holstein-friesian)	23647142	Sahana et al. (2013)
ARS-BFGL-NGS-26520	14	2386688	1801096	39188967	QTL_ID=25261	Name="Clinical mastitis (EBV)"	holstein (holstein-friesian)	23647142	Sahana et al. (2013)
ARS-BFGL-NGS-26520	14	2386688	1651291	39188967	QTL_ID=25260	Name="Clinical mastitis (EBV)"	holstein (holstein-friesian)	23647142	Sahana et al. (2013)
ARS-BFGL-NGS-26520	14	2386688	2054437	39188967	QTL_ID=25262	Name="Clinical mastitis (EBV)"	holstein (holstein-friesian)	23647142	Sahana et al. (2013)
BovineHD1400000358	14	2395671	1651291	39188967	QTL_ID=25260	Name="Clinical mastitis (EBV)"	holstein (holstein-friesian)	23647142	Sahana et al. (2013)
BovineHD1400000358	14	2395671	1801096	39188967	QTL_ID=25261	Name="Clinical mastitis (EBV)"	holstein (holstein-friesian)	23647142	Sahana et al. (2013)
BovineHD1400000358	14	2395671	2054437	39188967	QTL_ID=25262	Name="Clinical mastitis (EBV)"	holstein (holstein-friesian)	23647142	Sahana et al. (2013)
BovineHD4100010534	14	2398876	2054437	39188967	QTL_ID=25262	Name="Clinical mastitis (EBV)"	holstein (holstein-friesian)	23647142	Sahana et al. (2013)
BovineHD4100010534	14	2398876	1651291	39188967	QTL_ID=25260	Name="Clinical mastitis (EBV)"	holstein (holstein-friesian)	23647142	Sahana et al. (2013)
BovineHD4100010534	14	2398876	1801096	39188967	QTL_ID=25261	Name="Clinical mastitis (EBV)"	holstein (holstein-friesian)	23647142	Sahana et al. (2013)
BovineHD4100010536	14	2420538	2054437	39188967	QTL_ID=25262	Name="Clinical mastitis (EBV)"	holstein (holstein-friesian)	23647142	Sahana et al. (2013)
BovineHD4100010536	14	2420538	1651291	39188967	QTL_ID=25260	Name="Clinical mastitis (EBV)"	holstein (holstein-friesian)	23647142	Sahana et al. (2013)
BovineHD4100010536	14	2420538	1801096	39188967	QTL_ID=25261	Name="Clinical mastitis (EBV)"	holstein (holstein-friesian)	23647142	Sahana et al. (2013)
BovineHD4100010538	14	2439582	1801096	39188967	QTL_ID=25261	Name="Clinical mastitis (EBV)"	holstein (holstein-friesian)	23647142	Sahana et al. (2013)
BovineHD4100010538	14	2439582	1651291	39188967	QTL_ID=25260	Name="Clinical mastitis (EBV)"	holstein (holstein-friesian)	23647142	Sahana et al. (2013)
BovineHD4100010538	14	2439582	2054437	39188967	QTL_ID=25262	Name="Clinical mastitis (EBV)"	holstein (holstein-friesian)	23647142	Sahana et al. (2013)
BovineHD4100010539	14	2462143	2054437	39188967	QTL_ID=25262	Name="Clinical mastitis (EBV)"	holstein (holstein-friesian)	23647142	Sahana et al. (2013)
BovineHD4100010539	14	2462143	1801096	39188967	QTL_ID=25261	Name="Clinical mastitis (EBV)"	holstein (holstein-friesian)	23647142	Sahana et al. (2013)
BovineHD4100010539	14	2462143	1651291	39188967	QTL_ID=25260	Name="Clinical mastitis (EBV)"	holstein (holstein-friesian)	23647142	Sahana et al. (2013)
Hapmap30374-BTC-002159	14	2468020	1801096	39188967	QTL_ID=25261	Name="Clinical mastitis (EBV)"	holstein (holstein-friesian)	23647142	Sahana et al. (2013)
Hapmap30374-BTC-002159	14	2468020	1651291	39188967	QTL_ID=25260	Name="Clinical mastitis (EBV)"	holstein (holstein-friesian)	23647142	Sahana et al. (2013)
Hapmap30374-BTC-002159	14	2468020	2054437	39188967	QTL_ID=25262	Name="Clinical mastitis (EBV)"	holstein (holstein-friesian)	23647142	Sahana et al. (2013)
BovineHD4100010540	14	2471822	1801096	39188967	QTL_ID=25261	Name="Clinical mastitis (EBV)"	holstein (holstein-friesian)	23647142	Sahana et al. (2013)
BovineHD4100010540	14	2471822	1651291	39188967	QTL_ID=25260	Name="Clinical mastitis (EBV)"	holstein (holstein-friesian)	23647142	Sahana et al. (2013)
BovineHD4100010540	14	2471822	2054437	39188967	QTL_ID=25262	Name="Clinical mastitis (EBV)"	holstein (holstein-friesian)	23647142	Sahana et al. (2013)
BovineHD1400000372	14	2472363	1801096	39188967	QTL_ID=25261	Name="Clinical mastitis (EBV)"	holstein (holstein-friesian)	23647142	Sahana et al. (2013)
BovineHD1400000372	14	2472363	1651291	39188967	QTL_ID=25260	Name="Clinical mastitis (EBV)"	holstein (holstein-friesian)	23647142	Sahana et al. (2013)
BovineHD1400000372	14	2472363	2054437	39188967	QTL_ID=25262	Name="Clinical mastitis (EBV)"	holstein (holstein-friesian)	23647142	Sahana et al. (2013)
BovineHD4100010541	14	2480131	1801096	39188967	QTL_ID=25261	Name="Clinical mastitis (EBV)"	holstein (holstein-friesian)	23647142	Sahana et al. (2013)
BovineHD4100010541	14	2480131	1651291	39188967	QTL_ID=25260	Name="Clinical mastitis (EBV)"	holstein (holstein-friesian)	23647142	Sahana et al. (2013)
BovineHD4100010541	14	2480131	2054437	39188967	QTL_ID=25262	Name="Clinical mastitis (EBV)"	holstein (holstein-friesian)	23647142	Sahana et al. (2013)
BovineHD4100010543	14	2503148	1801096	39188967	QTL_ID=25261	Name="Clinical mastitis (EBV)"	holstein (holstein-friesian)	23647142	Sahana et al. (2013)
BovineHD4100010543	14	2503148	1651291	39188967	QTL_ID=25260	Name="Clinical mastitis (EBV)"	holstein (holstein-friesian)	23647142	Sahana et al. (2013)
BovineHD4100010543	14	2503148	2054437	39188967	QTL_ID=25262	Name="Clinical mastitis (EBV)"	holstein (holstein-friesian)	23647142	Sahana et al. (2013)
BovineHD1400000389	14	2518104	1651291	39188967	QTL_ID=25260	Name="Clinical mastitis (EBV)"	holstein (holstein-friesian)	23647142	Sahana et al. (2013)
BovineHD1400000389	14	2518104	2054437	39188967	QTL_ID=25262	Name="Clinical mastitis (EBV)"	holstein (holstein-friesian)	23647142	Sahana et al. (2013)
BovineHD1400000389	14	2518104	1801096	39188967	QTL_ID=25261	Name="Clinical mastitis (EBV)"	holstein (holstein-friesian)	23647142	Sahana et al. (2013)
Hapmap30086-BTC-002066	14	2524432	1801096	39188967	QTL_ID=25261	Name="Clinical mastitis (EBV)"	holstein (holstein-friesian)	23647142	Sahana et al. (2013)
Hapmap30086-BTC-002066	14	2524432	1651291	39188967	QTL_ID=25260	Name="Clinical mastitis (EBV)"	holstein (holstein-friesian)	23647142	Sahana et al. (2013)
Hapmap30086-BTC-002066	14	2524432	2054437	39188967	QTL_ID=25262	Name="Clinical mastitis (EBV)"	holstein (holstein-friesian)	23647142	Sahana et al. (2013)
BovineHD4100010545	14	2530056	2054437	39188967	QTL_ID=25262	Name="Clinical mastitis (EBV)"	holstein (holstein-friesian)	23647142	Sahana et al. (2013)
BovineHD4100010545	14	2530056	1801096	39188967	QTL_ID=25261	Name="Clinical mastitis (EBV)"	holstein (holstein-friesian)	23647142	Sahana et al. (2013)
BovineHD4100010545	14	2530056	1651291	39188967	QTL_ID=25260	Name="Clinical mastitis (EBV)"	holstein (holstein-friesian)	23647142	Sahana et al. (2013)
BovineHD1400000397	14	2546847	2054437	39188967	QTL_ID=25262	Name="Clinical mastitis (EBV)"	holstein (holstein-friesian)	23647142	Sahana et al. (2013)
BovineHD1400000397	14	2546847	1651291	39188967	QTL_ID=25260	Name="Clinical mastitis (EBV)"	holstein (holstein-friesian)	23647142	Sahana et al. (2013)
BovineHD1400000397	14	2546847	1801096	39188967	QTL_ID=25261	Name="Clinical mastitis (EBV)"	holstein (holstein-friesian)	23647142	Sahana et al. (2013)
BovineHD4100010547	14	2550078	1801096	39188967	QTL_ID=25261	Name="Clinical mastitis (EBV)"	holstein (holstein-friesian)	23647142	Sahana et al. (2013)
BovineHD4100010547	14	2550078	1651291	39188967	QTL_ID=25260	Name="Clinical mastitis (EBV)"	holstein (holstein-friesian)	23647142	Sahana et al. (2013)
BovineHD4100010547	14	2550078	2054437	39188967	QTL_ID=25262	Name="Clinical mastitis (EBV)"	holstein (holstein-friesian)	23647142	Sahana et al. (2013)
Hapmap30646-BTC-002054	14	2553525	1651291	39188967	QTL_ID=25260	Name="Clinical mastitis (EBV)"	holstein (holstein-friesian)	23647142	Sahana et al. (2013)
Hapmap30646-BTC-002054	14	2553525	2054437	39188967	QTL_ID=25262	Name="Clinical mastitis (EBV)"	holstein (holstein-friesian)	23647142	Sahana et al. (2013)
Hapmap30646-BTC-002054	14	2553525	1801096	39188967	QTL_ID=25261	Name="Clinical mastitis (EBV)"	holstein (holstein-friesian)	23647142	Sahana et al. (2013)
BovineHD1400000398	14	2564913	1651291	39188967	QTL_ID=25260	Name="Clinical mastitis (EBV)"	holstein (holstein-friesian)	23647142	Sahana et al. (2013)
BovineHD1400000398	14	2564913	2054437	39188967	QTL_ID=25262	Name="Clinical mastitis (EBV)"	holstein (holstein-friesian)	23647142	Sahana et al. (2013)
BovineHD1400000398	14	2564913	1801096	39188967	QTL_ID=25261	Name="Clinical mastitis (EBV)"	holstein (holstein-friesian)	23647142	Sahana et al. (2013)
BovineHD4100010548	14	2566015	1801096	39188967	QTL_ID=25261	Name="Clinical mastitis (EBV)"	holstein (holstein-friesian)	23647142	Sahana et al. (2013)
BovineHD4100010548	14	2566015	1651291	39188967	QTL_ID=25260	Name="Clinical mastitis (EBV)"	holstein (holstein-friesian)	23647142	Sahana et al. (2013)
BovineHD4100010548	14	2566015	2054437	39188967	QTL_ID=25262	Name="Clinical mastitis (EBV)"	holstein (holstein-friesian)	23647142	Sahana et al. (2013)
BovineHD1400000399	14	2567022	1651291	39188967	QTL_ID=25260	Name="Clinical mastitis (EBV)"	holstein (holstein-friesian)	23647142	Sahana et al. (2013)
BovineHD1400000399	14	2567022	1801096	39188967	QTL_ID=25261	Name="Clinical mastitis (EBV)"	holstein (holstein-friesian)	23647142	Sahana et al. (2013)
BovineHD1400000399	14	2567022	2054437	39188967	QTL_ID=25262	Name="Clinical mastitis (EBV)"	holstein (holstein-friesian)	23647142	Sahana et al. (2013)
BovineHD1400000400	14	2568452	1651291	39188967	QTL_ID=25260	Name="Clinical mastitis (EBV)"	holstein (holstein-friesian)	23647142	Sahana et al. (2013)
BovineHD1400000400	14	2568452	2054437	39188967	QTL_ID=25262	Name="Clinical mastitis (EBV)"	holstein (holstein-friesian)	23647142	Sahana et al. (2013)
BovineHD1400000400	14	2568452	1801096	39188967	QTL_ID=25261	Name="Clinical mastitis (EBV)"	holstein (holstein-friesian)	23647142	Sahana et al. (2013)
BovineHD1400000414	14	2597718	2054437	39188967	QTL_ID=25262	Name="Clinical mastitis (EBV)"	holstein (holstein-friesian)	23647142	Sahana et al. (2013)
BovineHD1400000414	14	2597718	1651291	39188967	QTL_ID=25260	Name="Clinical mastitis (EBV)"	holstein (holstein-friesian)	23647142	Sahana et al. (2013)
BovineHD1400000414	14	2597718	1801096	39188967	QTL_ID=25261	Name="Clinical mastitis (EBV)"	holstein (holstein-friesian)	23647142	Sahana et al. (2013)
BovineHD1400000416	14	2603935	1651291	39188967	QTL_ID=25260	Name="Clinical mastitis (EBV)"	holstein (holstein-friesian)	23647142	Sahana et al. (2013)
BovineHD1400000416	14	2603935	1801096	39188967	QTL_ID=25261	Name="Clinical mastitis (EBV)"	holstein (holstein-friesian)	23647142	Sahana et al. (2013)
BovineHD1400000416	14	2603935	2054437	39188967	QTL_ID=25262	Name="Clinical mastitis (EBV)"	holstein (holstein-friesian)	23647142	Sahana et al. (2013)
BovineHD1400000418	14	2614504	2054437	39188967	QTL_ID=25262	Name="Clinical mastitis (EBV)"	holstein (holstein-friesian)	23647142	Sahana et al. (2013)
BovineHD1400000418	14	2614504	1651291	39188967	QTL_ID=25260	Name="Clinical mastitis (EBV)"	holstein (holstein-friesian)	23647142	Sahana et al. (2013)
BovineHD1400000418	14	2614504	1801096	39188967	QTL_ID=25261	Name="Clinical mastitis (EBV)"	holstein (holstein-friesian)	23647142	Sahana et al. (2013)
BovineHD4100010552	14	2619714	1651291	39188967	QTL_ID=25260	Name="Clinical mastitis (EBV)"	holstein (holstein-friesian)	23647142	Sahana et al. (2013)
BovineHD4100010552	14	2619714	1801096	39188967	QTL_ID=25261	Name="Clinical mastitis (EBV)"	holstein (holstein-friesian)	23647142	Sahana et al. (2013)
BovineHD4100010552	14	2619714	2054437	39188967	QTL_ID=25262	Name="Clinical mastitis (EBV)"	holstein (holstein-friesian)	23647142	Sahana et al. (2013)
BovineHD1400000420	14	2625668	1651291	39188967	QTL_ID=25260	Name="Clinical mastitis (EBV)"	holstein (holstein-friesian)	23647142	Sahana et al. (2013)
BovineHD1400000420	14	2625668	1801096	39188967	QTL_ID=25261	Name="Clinical mastitis (EBV)"	holstein (holstein-friesian)	23647142	Sahana et al. (2013)
BovineHD1400000420	14	2625668	2054437	39188967	QTL_ID=25262	Name="Clinical mastitis (EBV)"	holstein (holstein-friesian)	23647142	Sahana et al. (2013)
BovineHD4100010553	14	2626726	2054437	39188967	QTL_ID=25262	Name="Clinical mastitis (EBV)"	holstein (holstein-friesian)	23647142	Sahana et al. (2013)
BovineHD4100010553	14	2626726	1801096	39188967	QTL_ID=25261	Name="Clinical mastitis (EBV)"	holstein (holstein-friesian)	23647142	Sahana et al. (2013)
BovineHD4100010553	14	2626726	1651291	39188967	QTL_ID=25260	Name="Clinical mastitis (EBV)"	holstein (holstein-friesian)	23647142	Sahana et al. (2013)
BovineHD1400000427	14	2673388	1801096	39188967	QTL_ID=25261	Name="Clinical mastitis (EBV)"	holstein (holstein-friesian)	23647142	Sahana et al. (2013)
BovineHD1400000427	14	2673388	1651291	39188967	QTL_ID=25260	Name="Clinical mastitis (EBV)"	holstein (holstein-friesian)	23647142	Sahana et al. (2013)
BovineHD1400000427	14	2673388	2054437	39188967	QTL_ID=25262	Name="Clinical mastitis (EBV)"	holstein (holstein-friesian)	23647142	Sahana et al. (2013)
Hapmap29758-BTC-003619	14	2674264	1801096	39188967	QTL_ID=25261	Name="Clinical mastitis (EBV)"	holstein (holstein-friesian)	23647142	Sahana et al. (2013)
Hapmap29758-BTC-003619	14	2674264	1651291	39188967	QTL_ID=25260	Name="Clinical mastitis (EBV)"	holstein (holstein-friesian)	23647142	Sahana et al. (2013)
Hapmap29758-BTC-003619	14	2674264	2054437	39188967	QTL_ID=25262	Name="Clinical mastitis (EBV)"	holstein (holstein-friesian)	23647142	Sahana et al. (2013)
BovineHD1400000429	14	2676321	1651291	39188967	QTL_ID=25260	Name="Clinical mastitis (EBV)"	holstein (holstein-friesian)	23647142	Sahana et al. (2013)
BovineHD1400000429	14	2676321	2054437	39188967	QTL_ID=25262	Name="Clinical mastitis (EBV)"	holstein (holstein-friesian)	23647142	Sahana et al. (2013)
BovineHD1400000429	14	2676321	1801096	39188967	QTL_ID=25261	Name="Clinical mastitis (EBV)"	holstein (holstein-friesian)	23647142	Sahana et al. (2013)
BovineHD1400000430	14	2685708	1651291	39188967	QTL_ID=25260	Name="Clinical mastitis (EBV)"	holstein (holstein-friesian)	23647142	Sahana et al. (2013)
BovineHD1400000430	14	2685708	1801096	39188967	QTL_ID=25261	Name="Clinical mastitis (EBV)"	holstein (holstein-friesian)	23647142	Sahana et al. (2013)
BovineHD1400000430	14	2685708	2054437	39188967	QTL_ID=25262	Name="Clinical mastitis (EBV)"	holstein (holstein-friesian)	23647142	Sahana et al. (2013)
BovineHD1400000431	14	2687428	2054437	39188967	QTL_ID=25262	Name="Clinical mastitis (EBV)"	holstein (holstein-friesian)	23647142	Sahana et al. (2013)
BovineHD1400000431	14	2687428	1651291	39188967	QTL_ID=25260	Name="Clinical mastitis (EBV)"	holstein (holstein-friesian)	23647142	Sahana et al. (2013)
BovineHD1400000431	14	2687428	1801096	39188967	QTL_ID=25261	Name="Clinical mastitis (EBV)"	holstein (holstein-friesian)	23647142	Sahana et al. (2013)
BovineHD1400000434	14	2707911	1801096	39188967	QTL_ID=25261	Name="Clinical mastitis (EBV)"	holstein (holstein-friesian)	23647142	Sahana et al. (2013)
BovineHD1400000434	14	2707911	2054437	39188967	QTL_ID=25262	Name="Clinical mastitis (EBV)"	holstein (holstein-friesian)	23647142	Sahana et al. (2013)
BovineHD1400000434	14	2707911	1651291	39188967	QTL_ID=25260	Name="Clinical mastitis (EBV)"	holstein (holstein-friesian)	23647142	Sahana et al. (2013)
BovineHD1400000435	14	2709553	1801096	39188967	QTL_ID=25261	Name="Clinical mastitis (EBV)"	holstein (holstein-friesian)	23647142	Sahana et al. (2013)
BovineHD1400000435	14	2709553	2054437	39188967	QTL_ID=25262	Name="Clinical mastitis (EBV)"	holstein (holstein-friesian)	23647142	Sahana et al. (2013)
BovineHD1400000435	14	2709553	1651291	39188967	QTL_ID=25260	Name="Clinical mastitis (EBV)"	holstein (holstein-friesian)	23647142	Sahana et al. (2013)
ARS-BFGL-NGS-3122	14	2721633	1801096	39188967	QTL_ID=25261	Name="Clinical mastitis (EBV)"	holstein (holstein-friesian)	23647142	Sahana et al. (2013)
ARS-BFGL-NGS-3122	14	2721633	1651291	39188967	QTL_ID=25260	Name="Clinical mastitis (EBV)"	holstein (holstein-friesian)	23647142	Sahana et al. (2013)
ARS-BFGL-NGS-3122	14	2721633	2054437	39188967	QTL_ID=25262	Name="Clinical mastitis (EBV)"	holstein (holstein-friesian)	23647142	Sahana et al. (2013)
ARS-BFGL-NGS-103064	14	2754909	1801096	39188967	QTL_ID=25261	Name="Clinical mastitis (EBV)"	holstein (holstein-friesian)	23647142	Sahana et al. (2013)
ARS-BFGL-NGS-103064	14	2754909	2054437	39188967	QTL_ID=25262	Name="Clinical mastitis (EBV)"	holstein (holstein-friesian)	23647142	Sahana et al. (2013)
ARS-BFGL-NGS-103064	14	2754909	1651291	39188967	QTL_ID=25260	Name="Clinical mastitis (EBV)"	holstein (holstein-friesian)	23647142	Sahana et al. (2013)
BovineHD1400000441	14	2755467	1651291	39188967	QTL_ID=25260	Name="Clinical mastitis (EBV)"	holstein (holstein-friesian)	23647142	Sahana et al. (2013)
BovineHD1400000441	14	2755467	1801096	39188967	QTL_ID=25261	Name="Clinical mastitis (EBV)"	holstein (holstein-friesian)	23647142	Sahana et al. (2013)
BovineHD1400000441	14	2755467	2054437	39188967	QTL_ID=25262	Name="Clinical mastitis (EBV)"	holstein (holstein-friesian)	23647142	Sahana et al. (2013)
BovineHD1400000442	14	2756339	1801096	39188967	QTL_ID=25261	Name="Clinical mastitis (EBV)"	holstein (holstein-friesian)	23647142	Sahana et al. (2013)
BovineHD1400000442	14	2756339	2054437	39188967	QTL_ID=25262	Name="Clinical mastitis (EBV)"	holstein (holstein-friesian)	23647142	Sahana et al. (2013)
BovineHD1400000442	14	2756339	1651291	39188967	QTL_ID=25260	Name="Clinical mastitis (EBV)"	holstein (holstein-friesian)	23647142	Sahana et al. (2013)
BovineHD1400000443	14	2758369	2054437	39188967	QTL_ID=25262	Name="Clinical mastitis (EBV)"	holstein (holstein-friesian)	23647142	Sahana et al. (2013)
BovineHD1400000443	14	2758369	1651291	39188967	QTL_ID=25260	Name="Clinical mastitis (EBV)"	holstein (holstein-friesian)	23647142	Sahana et al. (2013)
BovineHD1400000443	14	2758369	1801096	39188967	QTL_ID=25261	Name="Clinical mastitis (EBV)"	holstein (holstein-friesian)	23647142	Sahana et al. (2013)
BovineHD1400000445	14	2763040	1651291	39188967	QTL_ID=25260	Name="Clinical mastitis (EBV)"	holstein (holstein-friesian)	23647142	Sahana et al. (2013)
BovineHD1400000445	14	2763040	2054437	39188967	QTL_ID=25262	Name="Clinical mastitis (EBV)"	holstein (holstein-friesian)	23647142	Sahana et al. (2013)
BovineHD1400000445	14	2763040	1801096	39188967	QTL_ID=25261	Name="Clinical mastitis (EBV)"	holstein (holstein-friesian)	23647142	Sahana et al. (2013)
BovineHD1400000446	14	2763621	1801096	39188967	QTL_ID=25261	Name="Clinical mastitis (EBV)"	holstein (holstein-friesian)	23647142	Sahana et al. (2013)
BovineHD1400000446	14	2763621	1651291	39188967	QTL_ID=25260	Name="Clinical mastitis (EBV)"	holstein (holstein-friesian)	23647142	Sahana et al. (2013)
BovineHD1400000446	14	2763621	2054437	39188967	QTL_ID=25262	Name="Clinical mastitis (EBV)"	holstein (holstein-friesian)	23647142	Sahana et al. (2013)
BovineHD1400000447	14	2764862	1651291	39188967	QTL_ID=25260	Name="Clinical mastitis (EBV)"	holstein (holstein-friesian)	23647142	Sahana et al. (2013)
BovineHD1400000447	14	2764862	2054437	39188967	QTL_ID=25262	Name="Clinical mastitis (EBV)"	holstein (holstein-friesian)	23647142	Sahana et al. (2013)
BovineHD1400000447	14	2764862	1801096	39188967	QTL_ID=25261	Name="Clinical mastitis (EBV)"	holstein (holstein-friesian)	23647142	Sahana et al. (2013)
BovineHD1400000453	14	2802526	1651291	39188967	QTL_ID=25260	Name="Clinical mastitis (EBV)"	holstein (holstein-friesian)	23647142	Sahana et al. (2013)
BovineHD1400000453	14	2802526	1801096	39188967	QTL_ID=25261	Name="Clinical mastitis (EBV)"	holstein (holstein-friesian)	23647142	Sahana et al. (2013)
BovineHD1400000453	14	2802526	2054437	39188967	QTL_ID=25262	Name="Clinical mastitis (EBV)"	holstein (holstein-friesian)	23647142	Sahana et al. (2013)
BovineHD1400000457	14	2833552	1801096	39188967	QTL_ID=25261	Name="Clinical mastitis (EBV)"	holstein (holstein-friesian)	23647142	Sahana et al. (2013)
BovineHD1400000457	14	2833552	2054437	39188967	QTL_ID=25262	Name="Clinical mastitis (EBV)"	holstein (holstein-friesian)	23647142	Sahana et al. (2013)
BovineHD1400000457	14	2833552	1651291	39188967	QTL_ID=25260	Name="Clinical mastitis (EBV)"	holstein (holstein-friesian)	23647142	Sahana et al. (2013)
BovineHD1400000462	14	2857000	2054437	39188967	QTL_ID=25262	Name="Clinical mastitis (EBV)"	holstein (holstein-friesian)	23647142	Sahana et al. (2013)
BovineHD1400000462	14	2857000	1801096	39188967	QTL_ID=25261	Name="Clinical mastitis (EBV)"	holstein (holstein-friesian)	23647142	Sahana et al. (2013)
BovineHD1400000462	14	2857000	1651291	39188967	QTL_ID=25260	Name="Clinical mastitis (EBV)"	holstein (holstein-friesian)	23647142	Sahana et al. (2013)
BovineHD1400000463	14	2875999	2054437	39188967	QTL_ID=25262	Name="Clinical mastitis (EBV)"	holstein (holstein-friesian)	23647142	Sahana et al. (2013)
BovineHD1400000463	14	2875999	1651291	39188967	QTL_ID=25260	Name="Clinical mastitis (EBV)"	holstein (holstein-friesian)	23647142	Sahana et al. (2013)
BovineHD1400000463	14	2875999	1801096	39188967	QTL_ID=25261	Name="Clinical mastitis (EBV)"	holstein (holstein-friesian)	23647142	Sahana et al. (2013)
BovineHD1400000464	14	2883623	1651291	39188967	QTL_ID=25260	Name="Clinical mastitis (EBV)"	holstein (holstein-friesian)	23647142	Sahana et al. (2013)
BovineHD1400000464	14	2883623	2054437	39188967	QTL_ID=25262	Name="Clinical mastitis (EBV)"	holstein (holstein-friesian)	23647142	Sahana et al. (2013)
BovineHD1400000464	14	2883623	1801096	39188967	QTL_ID=25261	Name="Clinical mastitis (EBV)"	holstein (holstein-friesian)	23647142	Sahana et al. (2013)
BovineHD1400000465	14	2885790	2054437	39188967	QTL_ID=25262	Name="Clinical mastitis (EBV)"	holstein (holstein-friesian)	23647142	Sahana et al. (2013)
BovineHD1400000465	14	2885790	1651291	39188967	QTL_ID=25260	Name="Clinical mastitis (EBV)"	holstein (holstein-friesian)	23647142	Sahana et al. (2013)
BovineHD1400000465	14	2885790	1801096	39188967	QTL_ID=25261	Name="Clinical mastitis (EBV)"	holstein (holstein-friesian)	23647142	Sahana et al. (2013)
BovineHD1400000467	14	2898515	2054437	39188967	QTL_ID=25262	Name="Clinical mastitis (EBV)"	holstein (holstein-friesian)	23647142	Sahana et al. (2013)
BovineHD1400000467	14	2898515	1801096	39188967	QTL_ID=25261	Name="Clinical mastitis (EBV)"	holstein (holstein-friesian)	23647142	Sahana et al. (2013)
BovineHD1400000467	14	2898515	1651291	39188967	QTL_ID=25260	Name="Clinical mastitis (EBV)"	holstein (holstein-friesian)	23647142	Sahana et al. (2013)
BovineHD1400000468	14	2901016	1801096	39188967	QTL_ID=25261	Name="Clinical mastitis (EBV)"	holstein (holstein-friesian)	23647142	Sahana et al. (2013)
BovineHD1400000468	14	2901016	2054437	39188967	QTL_ID=25262	Name="Clinical mastitis (EBV)"	holstein (holstein-friesian)	23647142	Sahana et al. (2013)
BovineHD1400000468	14	2901016	1651291	39188967	QTL_ID=25260	Name="Clinical mastitis (EBV)"	holstein (holstein-friesian)	23647142	Sahana et al. (2013)
BovineHD1400000469	14	2902668	1651291	39188967	QTL_ID=25260	Name="Clinical mastitis (EBV)"	holstein (holstein-friesian)	23647142	Sahana et al. (2013)
BovineHD1400000469	14	2902668	2054437	39188967	QTL_ID=25262	Name="Clinical mastitis (EBV)"	holstein (holstein-friesian)	23647142	Sahana et al. (2013)
BovineHD1400000469	14	2902668	1801096	39188967	QTL_ID=25261	Name="Clinical mastitis (EBV)"	holstein (holstein-friesian)	23647142	Sahana et al. (2013)
BovineHD1400000470	14	2904752	1651291	39188967	QTL_ID=25260	Name="Clinical mastitis (EBV)"	holstein (holstein-friesian)	23647142	Sahana et al. (2013)
BovineHD1400000470	14	2904752	2054437	39188967	QTL_ID=25262	Name="Clinical mastitis (EBV)"	holstein (holstein-friesian)	23647142	Sahana et al. (2013)
BovineHD1400000470	14	2904752	1801096	39188967	QTL_ID=25261	Name="Clinical mastitis (EBV)"	holstein (holstein-friesian)	23647142	Sahana et al. (2013)
ARS-BFGL-NGS-18858	14	2909929	2054437	39188967	QTL_ID=25262	Name="Clinical mastitis (EBV)"	holstein (holstein-friesian)	23647142	Sahana et al. (2013)
ARS-BFGL-NGS-18858	14	2909929	1801096	39188967	QTL_ID=25261	Name="Clinical mastitis (EBV)"	holstein (holstein-friesian)	23647142	Sahana et al. (2013)
ARS-BFGL-NGS-18858	14	2909929	1651291	39188967	QTL_ID=25260	Name="Clinical mastitis (EBV)"	holstein (holstein-friesian)	23647142	Sahana et al. (2013)
BovineHD1400000471	14	2910531	2054437	39188967	QTL_ID=25262	Name="Clinical mastitis (EBV)"	holstein (holstein-friesian)	23647142	Sahana et al. (2013)
BovineHD1400000471	14	2910531	1801096	39188967	QTL_ID=25261	Name="Clinical mastitis (EBV)"	holstein (holstein-friesian)	23647142	Sahana et al. (2013)
BovineHD1400000471	14	2910531	1651291	39188967	QTL_ID=25260	Name="Clinical mastitis (EBV)"	holstein (holstein-friesian)	23647142	Sahana et al. (2013)
BovineHD1400000473	14	2915391	1651291	39188967	QTL_ID=25260	Name="Clinical mastitis (EBV)"	holstein (holstein-friesian)	23647142	Sahana et al. (2013)
BovineHD1400000473	14	2915391	1801096	39188967	QTL_ID=25261	Name="Clinical mastitis (EBV)"	holstein (holstein-friesian)	23647142	Sahana et al. (2013)
BovineHD1400000473	14	2915391	2054437	39188967	QTL_ID=25262	Name="Clinical mastitis (EBV)"	holstein (holstein-friesian)	23647142	Sahana et al. (2013)
BovineHD1400000474	14	2916658	2054437	39188967	QTL_ID=25262	Name="Clinical mastitis (EBV)"	holstein (holstein-friesian)	23647142	Sahana et al. (2013)
BovineHD1400000474	14	2916658	1801096	39188967	QTL_ID=25261	Name="Clinical mastitis (EBV)"	holstein (holstein-friesian)	23647142	Sahana et al. (2013)
BovineHD1400000474	14	2916658	1651291	39188967	QTL_ID=25260	Name="Clinical mastitis (EBV)"	holstein (holstein-friesian)	23647142	Sahana et al. (2013)
BovineHD1400024037	14	2929775	1801096	39188967	QTL_ID=25261	Name="Clinical mastitis (EBV)"	holstein (holstein-friesian)	23647142	Sahana et al. (2013)
BovineHD1400024037	14	2929775	1651291	39188967	QTL_ID=25260	Name="Clinical mastitis (EBV)"	holstein (holstein-friesian)	23647142	Sahana et al. (2013)
BovineHD1400024037	14	2929775	2054437	39188967	QTL_ID=25262	Name="Clinical mastitis (EBV)"	holstein (holstein-friesian)	23647142	Sahana et al. (2013)
BovineHD1400000480	14	2936478	2054437	39188967	QTL_ID=25262	Name="Clinical mastitis (EBV)"	holstein (holstein-friesian)	23647142	Sahana et al. (2013)
BovineHD1400000480	14	2936478	1801096	39188967	QTL_ID=25261	Name="Clinical mastitis (EBV)"	holstein (holstein-friesian)	23647142	Sahana et al. (2013)
BovineHD1400000480	14	2936478	1651291	39188967	QTL_ID=25260	Name="Clinical mastitis (EBV)"	holstein (holstein-friesian)	23647142	Sahana et al. (2013)
BovineHD1400000482	14	2940147	2054437	39188967	QTL_ID=25262	Name="Clinical mastitis (EBV)"	holstein (holstein-friesian)	23647142	Sahana et al. (2013)
BovineHD1400000482	14	2940147	1801096	39188967	QTL_ID=25261	Name="Clinical mastitis (EBV)"	holstein (holstein-friesian)	23647142	Sahana et al. (2013)
BovineHD1400000482	14	2940147	1651291	39188967	QTL_ID=25260	Name="Clinical mastitis (EBV)"	holstein (holstein-friesian)	23647142	Sahana et al. (2013)
BovineHD1400000485	14	2947862	2054437	39188967	QTL_ID=25262	Name="Clinical mastitis (EBV)"	holstein (holstein-friesian)	23647142	Sahana et al. (2013)
BovineHD1400000485	14	2947862	1651291	39188967	QTL_ID=25260	Name="Clinical mastitis (EBV)"	holstein (holstein-friesian)	23647142	Sahana et al. (2013)
BovineHD1400000485	14	2947862	1801096	39188967	QTL_ID=25261	Name="Clinical mastitis (EBV)"	holstein (holstein-friesian)	23647142	Sahana et al. (2013)
BovineHD1400000487	14	2952832	1651291	39188967	QTL_ID=25260	Name="Clinical mastitis (EBV)"	holstein (holstein-friesian)	23647142	Sahana et al. (2013)
BovineHD1400000487	14	2952832	1801096	39188967	QTL_ID=25261	Name="Clinical mastitis (EBV)"	holstein (holstein-friesian)	23647142	Sahana et al. (2013)
BovineHD1400000487	14	2952832	2054437	39188967	QTL_ID=25262	Name="Clinical mastitis (EBV)"	holstein (holstein-friesian)	23647142	Sahana et al. (2013)
BovineHD1400000488	14	2958030	2054437	39188967	QTL_ID=25262	Name="Clinical mastitis (EBV)"	holstein (holstein-friesian)	23647142	Sahana et al. (2013)
BovineHD1400000488	14	2958030	1801096	39188967	QTL_ID=25261	Name="Clinical mastitis (EBV)"	holstein (holstein-friesian)	23647142	Sahana et al. (2013)
BovineHD1400000488	14	2958030	1651291	39188967	QTL_ID=25260	Name="Clinical mastitis (EBV)"	holstein (holstein-friesian)	23647142	Sahana et al. (2013)
BovineHD1400000489	14	2959222	2054437	39188967	QTL_ID=25262	Name="Clinical mastitis (EBV)"	holstein (holstein-friesian)	23647142	Sahana et al. (2013)
BovineHD1400000489	14	2959222	1651291	39188967	QTL_ID=25260	Name="Clinical mastitis (EBV)"	holstein (holstein-friesian)	23647142	Sahana et al. (2013)
BovineHD1400000489	14	2959222	1801096	39188967	QTL_ID=25261	Name="Clinical mastitis (EBV)"	holstein (holstein-friesian)	23647142	Sahana et al. (2013)
ARS-BFGL-NGS-59769	14	3006509	1801096	39188967	QTL_ID=25261	Name="Clinical mastitis (EBV)"	holstein (holstein-friesian)	23647142	Sahana et al. (2013)
ARS-BFGL-NGS-59769	14	3006509	1651291	39188967	QTL_ID=25260	Name="Clinical mastitis (EBV)"	holstein (holstein-friesian)	23647142	Sahana et al. (2013)
ARS-BFGL-NGS-59769	14	3006509	2054437	39188967	QTL_ID=25262	Name="Clinical mastitis (EBV)"	holstein (holstein-friesian)	23647142	Sahana et al. (2013)
BovineHD1400024350	14	3048650	1651291	39188967	QTL_ID=25260	Name="Clinical mastitis (EBV)"	holstein (holstein-friesian)	23647142	Sahana et al. (2013)
BovineHD1400024350	14	3048650	1801096	39188967	QTL_ID=25261	Name="Clinical mastitis (EBV)"	holstein (holstein-friesian)	23647142	Sahana et al. (2013)
BovineHD1400024350	14	3048650	2054437	39188967	QTL_ID=25262	Name="Clinical mastitis (EBV)"	holstein (holstein-friesian)	23647142	Sahana et al. (2013)
BovineHD1400000572	14	3224855	2054437	39188967	QTL_ID=25262	Name="Clinical mastitis (EBV)"	holstein (holstein-friesian)	23647142	Sahana et al. (2013)
BovineHD1400000572	14	3224855	1801096	39188967	QTL_ID=25261	Name="Clinical mastitis (EBV)"	holstein (holstein-friesian)	23647142	Sahana et al. (2013)
BovineHD1400000572	14	3224855	1651291	39188967	QTL_ID=25260	Name="Clinical mastitis (EBV)"	holstein (holstein-friesian)	23647142	Sahana et al. (2013)
Hapmap36620-SCAFFOLD50018_7571	14	3297177	1801096	39188967	QTL_ID=25261	Name="Clinical mastitis (EBV)"	holstein (holstein-friesian)	23647142	Sahana et al. (2013)
Hapmap36620-SCAFFOLD50018_7571	14	3297177	2054437	39188967	QTL_ID=25262	Name="Clinical mastitis (EBV)"	holstein (holstein-friesian)	23647142	Sahana et al. (2013)
Hapmap36620-SCAFFOLD50018_7571	14	3297177	1651291	39188967	QTL_ID=25260	Name="Clinical mastitis (EBV)"	holstein (holstein-friesian)	23647142	Sahana et al. (2013)
BovineHD1400000594	14	3303340	1801096	39188967	QTL_ID=25261	Name="Clinical mastitis (EBV)"	holstein (holstein-friesian)	23647142	Sahana et al. (2013)
BovineHD1400000594	14	3303340	1651291	39188967	QTL_ID=25260	Name="Clinical mastitis (EBV)"	holstein (holstein-friesian)	23647142	Sahana et al. (2013)
BovineHD1400000594	14	3303340	2054437	39188967	QTL_ID=25262	Name="Clinical mastitis (EBV)"	holstein (holstein-friesian)	23647142	Sahana et al. (2013)
BovineHD1400000595	14	3306676	1651291	39188967	QTL_ID=25260	Name="Clinical mastitis (EBV)"	holstein (holstein-friesian)	23647142	Sahana et al. (2013)
BovineHD1400000595	14	3306676	2054437	39188967	QTL_ID=25262	Name="Clinical mastitis (EBV)"	holstein (holstein-friesian)	23647142	Sahana et al. (2013)
BovineHD1400000595	14	3306676	1801096	39188967	QTL_ID=25261	Name="Clinical mastitis (EBV)"	holstein (holstein-friesian)	23647142	Sahana et al. (2013)
BovineHD1400000598	14	3314611	1801096	39188967	QTL_ID=25261	Name="Clinical mastitis (EBV)"	holstein (holstein-friesian)	23647142	Sahana et al. (2013)
BovineHD1400000598	14	3314611	1651291	39188967	QTL_ID=25260	Name="Clinical mastitis (EBV)"	holstein (holstein-friesian)	23647142	Sahana et al. (2013)
BovineHD1400000598	14	3314611	2054437	39188967	QTL_ID=25262	Name="Clinical mastitis (EBV)"	holstein (holstein-friesian)	23647142	Sahana et al. (2013)
BovineHD1400000601	14	3323455	1651291	39188967	QTL_ID=25260	Name="Clinical mastitis (EBV)"	holstein (holstein-friesian)	23647142	Sahana et al. (2013)
BovineHD1400000601	14	3323455	2054437	39188967	QTL_ID=25262	Name="Clinical mastitis (EBV)"	holstein (holstein-friesian)	23647142	Sahana et al. (2013)
BovineHD1400000601	14	3323455	1801096	39188967	QTL_ID=25261	Name="Clinical mastitis (EBV)"	holstein (holstein-friesian)	23647142	Sahana et al. (2013)
BovineHD1400000603	14	3328173	2054437	39188967	QTL_ID=25262	Name="Clinical mastitis (EBV)"	holstein (holstein-friesian)	23647142	Sahana et al. (2013)
BovineHD1400000603	14	3328173	1651291	39188967	QTL_ID=25260	Name="Clinical mastitis (EBV)"	holstein (holstein-friesian)	23647142	Sahana et al. (2013)
BovineHD1400000603	14	3328173	1801096	39188967	QTL_ID=25261	Name="Clinical mastitis (EBV)"	holstein (holstein-friesian)	23647142	Sahana et al. (2013)
BovineHD1400000604	14	3329319	1801096	39188967	QTL_ID=25261	Name="Clinical mastitis (EBV)"	holstein (holstein-friesian)	23647142	Sahana et al. (2013)
BovineHD1400000604	14	3329319	1651291	39188967	QTL_ID=25260	Name="Clinical mastitis (EBV)"	holstein (holstein-friesian)	23647142	Sahana et al. (2013)
BovineHD1400000604	14	3329319	2054437	39188967	QTL_ID=25262	Name="Clinical mastitis (EBV)"	holstein (holstein-friesian)	23647142	Sahana et al. (2013)
BovineHD1400000608	14	3343809	1801096	39188967	QTL_ID=25261	Name="Clinical mastitis (EBV)"	holstein (holstein-friesian)	23647142	Sahana et al. (2013)
BovineHD1400000608	14	3343809	1651291	39188967	QTL_ID=25260	Name="Clinical mastitis (EBV)"	holstein (holstein-friesian)	23647142	Sahana et al. (2013)
BovineHD1400000608	14	3343809	2054437	39188967	QTL_ID=25262	Name="Clinical mastitis (EBV)"	holstein (holstein-friesian)	23647142	Sahana et al. (2013)
BovineHD1400000609	14	3348277	1801096	39188967	QTL_ID=25261	Name="Clinical mastitis (EBV)"	holstein (holstein-friesian)	23647142	Sahana et al. (2013)
BovineHD1400000609	14	3348277	1651291	39188967	QTL_ID=25260	Name="Clinical mastitis (EBV)"	holstein (holstein-friesian)	23647142	Sahana et al. (2013)
BovineHD1400000609	14	3348277	2054437	39188967	QTL_ID=25262	Name="Clinical mastitis (EBV)"	holstein (holstein-friesian)	23647142	Sahana et al. (2013)
BovineHD1400000610	14	3349227	1651291	39188967	QTL_ID=25260	Name="Clinical mastitis (EBV)"	holstein (holstein-friesian)	23647142	Sahana et al. (2013)
BovineHD1400000610	14	3349227	2054437	39188967	QTL_ID=25262	Name="Clinical mastitis (EBV)"	holstein (holstein-friesian)	23647142	Sahana et al. (2013)
BovineHD1400000610	14	3349227	1801096	39188967	QTL_ID=25261	Name="Clinical mastitis (EBV)"	holstein (holstein-friesian)	23647142	Sahana et al. (2013)
BovineHD1400000616	14	3371507	1801096	39188967	QTL_ID=25261	Name="Clinical mastitis (EBV)"	holstein (holstein-friesian)	23647142	Sahana et al. (2013)
BovineHD1400000616	14	3371507	1651291	39188967	QTL_ID=25260	Name="Clinical mastitis (EBV)"	holstein (holstein-friesian)	23647142	Sahana et al. (2013)
BovineHD1400000616	14	3371507	2054437	39188967	QTL_ID=25262	Name="Clinical mastitis (EBV)"	holstein (holstein-friesian)	23647142	Sahana et al. (2013)
BovineHD1400000617	14	3376224	1801096	39188967	QTL_ID=25261	Name="Clinical mastitis (EBV)"	holstein (holstein-friesian)	23647142	Sahana et al. (2013)
BovineHD1400000617	14	3376224	2054437	39188967	QTL_ID=25262	Name="Clinical mastitis (EBV)"	holstein (holstein-friesian)	23647142	Sahana et al. (2013)
BovineHD1400000617	14	3376224	1651291	39188967	QTL_ID=25260	Name="Clinical mastitis (EBV)"	holstein (holstein-friesian)	23647142	Sahana et al. (2013)
BovineHD1400000654	14	3464083	2054437	39188967	QTL_ID=25262	Name="Clinical mastitis (EBV)"	holstein (holstein-friesian)	23647142	Sahana et al. (2013)
BovineHD1400000654	14	3464083	1801096	39188967	QTL_ID=25261	Name="Clinical mastitis (EBV)"	holstein (holstein-friesian)	23647142	Sahana et al. (2013)
BovineHD1400000654	14	3464083	1651291	39188967	QTL_ID=25260	Name="Clinical mastitis (EBV)"	holstein (holstein-friesian)	23647142	Sahana et al. (2013)
BovineHD1400000655	14	3464687	1801096	39188967	QTL_ID=25261	Name="Clinical mastitis (EBV)"	holstein (holstein-friesian)	23647142	Sahana et al. (2013)
BovineHD1400000655	14	3464687	2054437	39188967	QTL_ID=25262	Name="Clinical mastitis (EBV)"	holstein (holstein-friesian)	23647142	Sahana et al. (2013)
BovineHD1400000655	14	3464687	1651291	39188967	QTL_ID=25260	Name="Clinical mastitis (EBV)"	holstein (holstein-friesian)	23647142	Sahana et al. (2013)
BovineHD4100010561	14	3466009	1801096	39188967	QTL_ID=25261	Name="Clinical mastitis (EBV)"	holstein (holstein-friesian)	23647142	Sahana et al. (2013)
BovineHD4100010561	14	3466009	2054437	39188967	QTL_ID=25262	Name="Clinical mastitis (EBV)"	holstein (holstein-friesian)	23647142	Sahana et al. (2013)
BovineHD4100010561	14	3466009	1651291	39188967	QTL_ID=25260	Name="Clinical mastitis (EBV)"	holstein (holstein-friesian)	23647142	Sahana et al. (2013)
BovineHD1400000760	14	3759411	1801096	39188967	QTL_ID=25261	Name="Clinical mastitis (EBV)"	holstein (holstein-friesian)	23647142	Sahana et al. (2013)
BovineHD1400000760	14	3759411	1651291	39188967	QTL_ID=25260	Name="Clinical mastitis (EBV)"	holstein (holstein-friesian)	23647142	Sahana et al. (2013)
BovineHD1400000760	14	3759411	2054437	39188967	QTL_ID=25262	Name="Clinical mastitis (EBV)"	holstein (holstein-friesian)	23647142	Sahana et al. (2013)
BovineHD1400000787	14	3860629	1801096	39188967	QTL_ID=25261	Name="Clinical mastitis (EBV)"	holstein (holstein-friesian)	23647142	Sahana et al. (2013)
BovineHD1400000787	14	3860629	1651291	39188967	QTL_ID=25260	Name="Clinical mastitis (EBV)"	holstein (holstein-friesian)	23647142	Sahana et al. (2013)
BovineHD1400000787	14	3860629	2054437	39188967	QTL_ID=25262	Name="Clinical mastitis (EBV)"	holstein (holstein-friesian)	23647142	Sahana et al. (2013)
BovineHD1400000788	14	3866447	1651291	39188967	QTL_ID=25260	Name="Clinical mastitis (EBV)"	holstein (holstein-friesian)	23647142	Sahana et al. (2013)
BovineHD1400000788	14	3866447	1801096	39188967	QTL_ID=25261	Name="Clinical mastitis (EBV)"	holstein (holstein-friesian)	23647142	Sahana et al. (2013)
BovineHD1400000788	14	3866447	2054437	39188967	QTL_ID=25262	Name="Clinical mastitis (EBV)"	holstein (holstein-friesian)	23647142	Sahana et al. (2013)
BovineHD1400000809	14	3942818	2054437	39188967	QTL_ID=25262	Name="Clinical mastitis (EBV)"	holstein (holstein-friesian)	23647142	Sahana et al. (2013)
BovineHD1400000809	14	3942818	1651291	39188967	QTL_ID=25260	Name="Clinical mastitis (EBV)"	holstein (holstein-friesian)	23647142	Sahana et al. (2013)
BovineHD1400000809	14	3942818	1801096	39188967	QTL_ID=25261	Name="Clinical mastitis (EBV)"	holstein (holstein-friesian)	23647142	Sahana et al. (2013)
BovineHD1400000818	14	3988584	1651291	39188967	QTL_ID=25260	Name="Clinical mastitis (EBV)"	holstein (holstein-friesian)	23647142	Sahana et al. (2013)
BovineHD1400000818	14	3988584	1801096	39188967	QTL_ID=25261	Name="Clinical mastitis (EBV)"	holstein (holstein-friesian)	23647142	Sahana et al. (2013)
BovineHD1400000818	14	3988584	2054437	39188967	QTL_ID=25262	Name="Clinical mastitis (EBV)"	holstein (holstein-friesian)	23647142	Sahana et al. (2013)
BovineHD1400000826	14	4010731	1801096	39188967	QTL_ID=25261	Name="Clinical mastitis (EBV)"	holstein (holstein-friesian)	23647142	Sahana et al. (2013)
BovineHD1400000826	14	4010731	2054437	39188967	QTL_ID=25262	Name="Clinical mastitis (EBV)"	holstein (holstein-friesian)	23647142	Sahana et al. (2013)
BovineHD1400000826	14	4010731	1651291	39188967	QTL_ID=25260	Name="Clinical mastitis (EBV)"	holstein (holstein-friesian)	23647142	Sahana et al. (2013)
BovineHD1400000833	14	4041251	1651291	39188967	QTL_ID=25260	Name="Clinical mastitis (EBV)"	holstein (holstein-friesian)	23647142	Sahana et al. (2013)
BovineHD1400000833	14	4041251	2054437	39188967	QTL_ID=25262	Name="Clinical mastitis (EBV)"	holstein (holstein-friesian)	23647142	Sahana et al. (2013)
BovineHD1400000833	14	4041251	1801096	39188967	QTL_ID=25261	Name="Clinical mastitis (EBV)"	holstein (holstein-friesian)	23647142	Sahana et al. (2013)
BovineHD1400000835	14	4044390	1801096	39188967	QTL_ID=25261	Name="Clinical mastitis (EBV)"	holstein (holstein-friesian)	23647142	Sahana et al. (2013)
BovineHD1400000835	14	4044390	2054437	39188967	QTL_ID=25262	Name="Clinical mastitis (EBV)"	holstein (holstein-friesian)	23647142	Sahana et al. (2013)
BovineHD1400000835	14	4044390	1651291	39188967	QTL_ID=25260	Name="Clinical mastitis (EBV)"	holstein (holstein-friesian)	23647142	Sahana et al. (2013)
BovineHD1400000840	14	4057871	1801096	39188967	QTL_ID=25261	Name="Clinical mastitis (EBV)"	holstein (holstein-friesian)	23647142	Sahana et al. (2013)
BovineHD1400000840	14	4057871	2054437	39188967	QTL_ID=25262	Name="Clinical mastitis (EBV)"	holstein (holstein-friesian)	23647142	Sahana et al. (2013)
BovineHD1400000840	14	4057871	1651291	39188967	QTL_ID=25260	Name="Clinical mastitis (EBV)"	holstein (holstein-friesian)	23647142	Sahana et al. (2013)
BovineHD1400000841	14	4059863	2054437	39188967	QTL_ID=25262	Name="Clinical mastitis (EBV)"	holstein (holstein-friesian)	23647142	Sahana et al. (2013)
BovineHD1400000841	14	4059863	1801096	39188967	QTL_ID=25261	Name="Clinical mastitis (EBV)"	holstein (holstein-friesian)	23647142	Sahana et al. (2013)
BovineHD1400000841	14	4059863	1651291	39188967	QTL_ID=25260	Name="Clinical mastitis (EBV)"	holstein (holstein-friesian)	23647142	Sahana et al. (2013)
BovineHD4100010600	14	4063397	1651291	39188967	QTL_ID=25260	Name="Clinical mastitis (EBV)"	holstein (holstein-friesian)	23647142	Sahana et al. (2013)
BovineHD4100010600	14	4063397	1801096	39188967	QTL_ID=25261	Name="Clinical mastitis (EBV)"	holstein (holstein-friesian)	23647142	Sahana et al. (2013)
BovineHD4100010600	14	4063397	2054437	39188967	QTL_ID=25262	Name="Clinical mastitis (EBV)"	holstein (holstein-friesian)	23647142	Sahana et al. (2013)
BovineHD1400000842	14	4070255	1801096	39188967	QTL_ID=25261	Name="Clinical mastitis (EBV)"	holstein (holstein-friesian)	23647142	Sahana et al. (2013)
BovineHD1400000842	14	4070255	1651291	39188967	QTL_ID=25260	Name="Clinical mastitis (EBV)"	holstein (holstein-friesian)	23647142	Sahana et al. (2013)
BovineHD1400000842	14	4070255	2054437	39188967	QTL_ID=25262	Name="Clinical mastitis (EBV)"	holstein (holstein-friesian)	23647142	Sahana et al. (2013)
BovineHD1400000843	14	4075392	1801096	39188967	QTL_ID=25261	Name="Clinical mastitis (EBV)"	holstein (holstein-friesian)	23647142	Sahana et al. (2013)
BovineHD1400000843	14	4075392	2054437	39188967	QTL_ID=25262	Name="Clinical mastitis (EBV)"	holstein (holstein-friesian)	23647142	Sahana et al. (2013)
BovineHD1400000843	14	4075392	1651291	39188967	QTL_ID=25260	Name="Clinical mastitis (EBV)"	holstein (holstein-friesian)	23647142	Sahana et al. (2013)
BovineHD1400000848	14	4082053	1801096	39188967	QTL_ID=25261	Name="Clinical mastitis (EBV)"	holstein (holstein-friesian)	23647142	Sahana et al. (2013)
BovineHD1400000848	14	4082053	2054437	39188967	QTL_ID=25262	Name="Clinical mastitis (EBV)"	holstein (holstein-friesian)	23647142	Sahana et al. (2013)
BovineHD1400000848	14	4082053	1651291	39188967	QTL_ID=25260	Name="Clinical mastitis (EBV)"	holstein (holstein-friesian)	23647142	Sahana et al. (2013)
BovineHD1400000851	14	4091361	1801096	39188967	QTL_ID=25261	Name="Clinical mastitis (EBV)"	holstein (holstein-friesian)	23647142	Sahana et al. (2013)
BovineHD1400000851	14	4091361	1651291	39188967	QTL_ID=25260	Name="Clinical mastitis (EBV)"	holstein (holstein-friesian)	23647142	Sahana et al. (2013)
BovineHD1400000851	14	4091361	2054437	39188967	QTL_ID=25262	Name="Clinical mastitis (EBV)"	holstein (holstein-friesian)	23647142	Sahana et al. (2013)
BovineHD1400000855	14	4094826	1801096	39188967	QTL_ID=25261	Name="Clinical mastitis (EBV)"	holstein (holstein-friesian)	23647142	Sahana et al. (2013)
BovineHD1400000855	14	4094826	1651291	39188967	QTL_ID=25260	Name="Clinical mastitis (EBV)"	holstein (holstein-friesian)	23647142	Sahana et al. (2013)
BovineHD1400000855	14	4094826	2054437	39188967	QTL_ID=25262	Name="Clinical mastitis (EBV)"	holstein (holstein-friesian)	23647142	Sahana et al. (2013)
BovineHD4100010603	14	4100475	1801096	39188967	QTL_ID=25261	Name="Clinical mastitis (EBV)"	holstein (holstein-friesian)	23647142	Sahana et al. (2013)
BovineHD4100010603	14	4100475	2054437	39188967	QTL_ID=25262	Name="Clinical mastitis (EBV)"	holstein (holstein-friesian)	23647142	Sahana et al. (2013)
BovineHD4100010603	14	4100475	1651291	39188967	QTL_ID=25260	Name="Clinical mastitis (EBV)"	holstein (holstein-friesian)	23647142	Sahana et al. (2013)
ARS-BFGL-NGS-22111	14	4103850	1801096	39188967	QTL_ID=25261	Name="Clinical mastitis (EBV)"	holstein (holstein-friesian)	23647142	Sahana et al. (2013)
ARS-BFGL-NGS-22111	14	4103850	2054437	39188967	QTL_ID=25262	Name="Clinical mastitis (EBV)"	holstein (holstein-friesian)	23647142	Sahana et al. (2013)
ARS-BFGL-NGS-22111	14	4103850	1651291	39188967	QTL_ID=25260	Name="Clinical mastitis (EBV)"	holstein (holstein-friesian)	23647142	Sahana et al. (2013)
UA-IFASA-7269	14	4127413	1801096	39188967	QTL_ID=25261	Name="Clinical mastitis (EBV)"	holstein (holstein-friesian)	23647142	Sahana et al. (2013)
UA-IFASA-7269	14	4127413	2054437	39188967	QTL_ID=25262	Name="Clinical mastitis (EBV)"	holstein (holstein-friesian)	23647142	Sahana et al. (2013)
UA-IFASA-7269	14	4127413	1651291	39188967	QTL_ID=25260	Name="Clinical mastitis (EBV)"	holstein (holstein-friesian)	23647142	Sahana et al. (2013)
Hapmap26072-BTC-065132	14	4149375	2054437	39188967	QTL_ID=25262	Name="Clinical mastitis (EBV)"	holstein (holstein-friesian)	23647142	Sahana et al. (2013)
Hapmap26072-BTC-065132	14	4149375	1801096	39188967	QTL_ID=25261	Name="Clinical mastitis (EBV)"	holstein (holstein-friesian)	23647142	Sahana et al. (2013)
Hapmap26072-BTC-065132	14	4149375	1651291	39188967	QTL_ID=25260	Name="Clinical mastitis (EBV)"	holstein (holstein-friesian)	23647142	Sahana et al. (2013)
BovineHD1400000951	14	4357192	1801096	39188967	QTL_ID=25261	Name="Clinical mastitis (EBV)"	holstein (holstein-friesian)	23647142	Sahana et al. (2013)
BovineHD1400000951	14	4357192	1651291	39188967	QTL_ID=25260	Name="Clinical mastitis (EBV)"	holstein (holstein-friesian)	23647142	Sahana et al. (2013)
BovineHD1400000951	14	4357192	2054437	39188967	QTL_ID=25262	Name="Clinical mastitis (EBV)"	holstein (holstein-friesian)	23647142	Sahana et al. (2013)
BovineHD1400000954	14	4360346	1801096	39188967	QTL_ID=25261	Name="Clinical mastitis (EBV)"	holstein (holstein-friesian)	23647142	Sahana et al. (2013)
BovineHD1400000954	14	4360346	2054437	39188967	QTL_ID=25262	Name="Clinical mastitis (EBV)"	holstein (holstein-friesian)	23647142	Sahana et al. (2013)
BovineHD1400000954	14	4360346	1651291	39188967	QTL_ID=25260	Name="Clinical mastitis (EBV)"	holstein (holstein-friesian)	23647142	Sahana et al. (2013)
BovineHD1400000955	14	4361187	1801096	39188967	QTL_ID=25261	Name="Clinical mastitis (EBV)"	holstein (holstein-friesian)	23647142	Sahana et al. (2013)
BovineHD1400000955	14	4361187	1651291	39188967	QTL_ID=25260	Name="Clinical mastitis (EBV)"	holstein (holstein-friesian)	23647142	Sahana et al. (2013)
BovineHD1400000955	14	4361187	2054437	39188967	QTL_ID=25262	Name="Clinical mastitis (EBV)"	holstein (holstein-friesian)	23647142	Sahana et al. (2013)
BovineHD1400000958	14	4364109	1801096	39188967	QTL_ID=25261	Name="Clinical mastitis (EBV)"	holstein (holstein-friesian)	23647142	Sahana et al. (2013)
BovineHD1400000958	14	4364109	1651291	39188967	QTL_ID=25260	Name="Clinical mastitis (EBV)"	holstein (holstein-friesian)	23647142	Sahana et al. (2013)
BovineHD1400000958	14	4364109	2054437	39188967	QTL_ID=25262	Name="Clinical mastitis (EBV)"	holstein (holstein-friesian)	23647142	Sahana et al. (2013)
ARS-BFGL-NGS-100480	14	4364952	1801096	39188967	QTL_ID=25261	Name="Clinical mastitis (EBV)"	holstein (holstein-friesian)	23647142	Sahana et al. (2013)
ARS-BFGL-NGS-100480	14	4364952	1651291	39188967	QTL_ID=25260	Name="Clinical mastitis (EBV)"	holstein (holstein-friesian)	23647142	Sahana et al. (2013)
ARS-BFGL-NGS-100480	14	4364952	2054437	39188967	QTL_ID=25262	Name="Clinical mastitis (EBV)"	holstein (holstein-friesian)	23647142	Sahana et al. (2013)
BovineHD1400000959	14	4365736	1801096	39188967	QTL_ID=25261	Name="Clinical mastitis (EBV)"	holstein (holstein-friesian)	23647142	Sahana et al. (2013)
BovineHD1400000959	14	4365736	1651291	39188967	QTL_ID=25260	Name="Clinical mastitis (EBV)"	holstein (holstein-friesian)	23647142	Sahana et al. (2013)
BovineHD1400000959	14	4365736	2054437	39188967	QTL_ID=25262	Name="Clinical mastitis (EBV)"	holstein (holstein-friesian)	23647142	Sahana et al. (2013)
BovineHD1400000960	14	4366846	2054437	39188967	QTL_ID=25262	Name="Clinical mastitis (EBV)"	holstein (holstein-friesian)	23647142	Sahana et al. (2013)
BovineHD1400000960	14	4366846	1651291	39188967	QTL_ID=25260	Name="Clinical mastitis (EBV)"	holstein (holstein-friesian)	23647142	Sahana et al. (2013)
BovineHD1400000960	14	4366846	1801096	39188967	QTL_ID=25261	Name="Clinical mastitis (EBV)"	holstein (holstein-friesian)	23647142	Sahana et al. (2013)
BovineHD1400000961	14	4369830	1651291	39188967	QTL_ID=25260	Name="Clinical mastitis (EBV)"	holstein (holstein-friesian)	23647142	Sahana et al. (2013)
BovineHD1400000961	14	4369830	1801096	39188967	QTL_ID=25261	Name="Clinical mastitis (EBV)"	holstein (holstein-friesian)	23647142	Sahana et al. (2013)
BovineHD1400000961	14	4369830	2054437	39188967	QTL_ID=25262	Name="Clinical mastitis (EBV)"	holstein (holstein-friesian)	23647142	Sahana et al. (2013)
BovineHD4100010649	14	4706738	1801096	39188967	QTL_ID=25261	Name="Clinical mastitis (EBV)"	holstein (holstein-friesian)	23647142	Sahana et al. (2013)
BovineHD4100010649	14	4706738	1651291	39188967	QTL_ID=25260	Name="Clinical mastitis (EBV)"	holstein (holstein-friesian)	23647142	Sahana et al. (2013)
BovineHD4100010649	14	4706738	2054437	39188967	QTL_ID=25262	Name="Clinical mastitis (EBV)"	holstein (holstein-friesian)	23647142	Sahana et al. (2013)
BovineHD1400001400	14	5494134	1801096	39188967	QTL_ID=25261	Name="Clinical mastitis (EBV)"	holstein (holstein-friesian)	23647142	Sahana et al. (2013)
BovineHD1400001400	14	5494134	2054437	39188967	QTL_ID=25262	Name="Clinical mastitis (EBV)"	holstein (holstein-friesian)	23647142	Sahana et al. (2013)
BovineHD1400001400	14	5494134	1651291	39188967	QTL_ID=25260	Name="Clinical mastitis (EBV)"	holstein (holstein-friesian)	23647142	Sahana et al. (2013)
ARS-BFGL-NGS-115947	14	5494654	1651291	39188967	QTL_ID=25260	Name="Clinical mastitis (EBV)"	holstein (holstein-friesian)	23647142	Sahana et al. (2013)
ARS-BFGL-NGS-115947	14	5494654	2054437	39188967	QTL_ID=25262	Name="Clinical mastitis (EBV)"	holstein (holstein-friesian)	23647142	Sahana et al. (2013)
ARS-BFGL-NGS-115947	14	5494654	1801096	39188967	QTL_ID=25261	Name="Clinical mastitis (EBV)"	holstein (holstein-friesian)	23647142	Sahana et al. (2013)
BovineHD1400001476	14	5647605	2054437	39188967	QTL_ID=25262	Name="Clinical mastitis (EBV)"	holstein (holstein-friesian)	23647142	Sahana et al. (2013)
BovineHD1400001476	14	5647605	1801096	39188967	QTL_ID=25261	Name="Clinical mastitis (EBV)"	holstein (holstein-friesian)	23647142	Sahana et al. (2013)
BovineHD1400001476	14	5647605	1651291	39188967	QTL_ID=25260	Name="Clinical mastitis (EBV)"	holstein (holstein-friesian)	23647142	Sahana et al. (2013)
ARS-BFGL-BAC-8730	14	7926827	2054437	39188967	QTL_ID=25262	Name="Clinical mastitis (EBV)"	holstein (holstein-friesian)	23647142	Sahana et al. (2013)
ARS-BFGL-BAC-8730	14	7926827	1651291	39188967	QTL_ID=25260	Name="Clinical mastitis (EBV)"	holstein (holstein-friesian)	23647142	Sahana et al. (2013)
ARS-BFGL-BAC-8730	14	7926827	1801096	39188967	QTL_ID=25261	Name="Clinical mastitis (EBV)"	holstein (holstein-friesian)	23647142	Sahana et al. (2013)
BovineHD1400003084	14	10926164	1651291	39188967	QTL_ID=25260	Name="Clinical mastitis (EBV)"	holstein (holstein-friesian)	23647142	Sahana et al. (2013)
BovineHD1400003084	14	10926164	2054437	39188967	QTL_ID=25262	Name="Clinical mastitis (EBV)"	holstein (holstein-friesian)	23647142	Sahana et al. (2013)
BovineHD1400003084	14	10926164	1801096	39188967	QTL_ID=25261	Name="Clinical mastitis (EBV)"	holstein (holstein-friesian)	23647142	Sahana et al. (2013)
BovineHD1400003159	14	11149881	1801096	39188967	QTL_ID=25261	Name="Clinical mastitis (EBV)"	holstein (holstein-friesian)	23647142	Sahana et al. (2013)
BovineHD1400003159	14	11149881	1651291	39188967	QTL_ID=25260	Name="Clinical mastitis (EBV)"	holstein (holstein-friesian)	23647142	Sahana et al. (2013)
BovineHD1400003159	14	11149881	2054437	39188967	QTL_ID=25262	Name="Clinical mastitis (EBV)"	holstein (holstein-friesian)	23647142	Sahana et al. (2013)
UA-IFASA-6753	14	13432581	2054437	39188967	QTL_ID=25262	Name="Clinical mastitis (EBV)"	holstein (holstein-friesian)	23647142	Sahana et al. (2013)
UA-IFASA-6753	14	13432581	1801096	39188967	QTL_ID=25261	Name="Clinical mastitis (EBV)"	holstein (holstein-friesian)	23647142	Sahana et al. (2013)
UA-IFASA-6753	14	13432581	1651291	39188967	QTL_ID=25260	Name="Clinical mastitis (EBV)"	holstein (holstein-friesian)	23647142	Sahana et al. (2013)
ARS-BFGL-NGS-77195	14	13468736	1801096	39188967	QTL_ID=25261	Name="Clinical mastitis (EBV)"	holstein (holstein-friesian)	23647142	Sahana et al. (2013)
ARS-BFGL-NGS-77195	14	13468736	1651291	39188967	QTL_ID=25260	Name="Clinical mastitis (EBV)"	holstein (holstein-friesian)	23647142	Sahana et al. (2013)
ARS-BFGL-NGS-77195	14	13468736	2054437	39188967	QTL_ID=25262	Name="Clinical mastitis (EBV)"	holstein (holstein-friesian)	23647142	Sahana et al. (2013)
BovineHD1500011669	15	42120154	29494122	59721040	QTL_ID=20794	Name="Shear force"	hereford,limousin,Angus	22497286	McClure et al. (2012)
ARS-BFGL-NGS-107234	15	53166998	29494122	59721040	QTL_ID=20794	Name="Shear force"	hereford,limousin,Angus	22497286	McClure et al. (2012)
BovineHD1500015413	15	53383971	29494122	59721040	QTL_ID=20794	Name="Shear force"	hereford,limousin,Angus	22497286	McClure et al. (2012)
BovineHD1500015575	15	53993070	29494122	59721040	QTL_ID=20794	Name="Shear force"	hereford,limousin,Angus	22497286	McClure et al. (2012)
BovineHD1500015577	15	54005235	29494122	59721040	QTL_ID=20794	Name="Shear force"	hereford,limousin,Angus	22497286	McClure et al. (2012)
BovineHD1500015579	15	54018173	29494122	59721040	QTL_ID=20794	Name="Shear force"	hereford,limousin,Angus	22497286	McClure et al. (2012)
BovineHD1500015607	15	54098847	29494122	59721040	QTL_ID=20794	Name="Shear force"	hereford,limousin,Angus	22497286	McClure et al. (2012)
ARS-BFGL-NGS-4613	15	54170684	29494122	59721040	QTL_ID=20794	Name="Shear force"	hereford,limousin,Angus	22497286	McClure et al. (2012)
BovineHD1500016713	15	57861914	29494122	59721040	QTL_ID=20794	Name="Shear force"	hereford,limousin,Angus	22497286	McClure et al. (2012)
BovineHD1500016767	15	58025340	29494122	59721040	QTL_ID=20794	Name="Shear force"	hereford,limousin,Angus	22497286	McClure et al. (2012)
BovineHD1500016768	15	58025923	29494122	59721040	QTL_ID=20794	Name="Shear force"	hereford,limousin,Angus	22497286	McClure et al. (2012)
BovineHD1500016769	15	58026574	29494122	59721040	QTL_ID=20794	Name="Shear force"	hereford,limousin,Angus	22497286	McClure et al. (2012)
BovineHD1700002497	17	8842592	8625576	10293746	QTL_ID=30534	Name="Calf size (direct)"	holstein (holstein-friesian)	22888914	Hoglund et al. (2012)
BovineHD1900002859	19	10498223	9509350	10895604	QTL_ID=15784	Name="Milk alpha-casein percentage"	holstein (holstein-friesian)	21605784	Schopen et al. (2011)
BovineHD1900002859	19	10498223	9509350	10895604	QTL_ID=15814	Name="Male Fertility"	holstein (holstein-friesian)	21854943	Blaschek et al. (2011)
BovineHD1900002859	19	10498223	9509350	10895604	QTL_ID=15489	Name="Gestation length"	holstein (holstein-friesian)	22034999	Maltecca et al. (2011)
BovineHD1900002859	19	10498223	9509350	10895604	QTL_ID=15490	Name="Gestation length"	brown swiss	22034999	Maltecca et al. (2011)
BovineHD1900002859	19	10498223	9509350	10895604	QTL_ID=15491	Name="Gestation length"	holstein (holstein-friesian)	22034999	Maltecca et al. (2011)
BovineHD1900002859	19	10498223	9509350	10895604	QTL_ID=15492	Name="Gestation length"	brown swiss	22034999	Maltecca et al. (2011)
BovineHD1900002859	19	10498223	9509350	10895604	QTL_ID=15493	Name="Gestation length"	holstein (holstein-friesian)	22034999	Maltecca et al. (2011)
BovineHD1900002859	19	10498223	9509350	10895604	QTL_ID=15494	Name="Gestation length"	brown swiss	22034999	Maltecca et al. (2011)
BovineHD1900002859	19	10498223	9509350	10895604	QTL_ID=15495	Name="Gestation length"	holstein (holstein-friesian)	22034999	Maltecca et al. (2011)
BovineHD1900002859	19	10498223	9509350	10895604	QTL_ID=15496	Name="Gestation length"	brown swiss	22034999	Maltecca et al. (2011)
BovineHD1900002859	19	10498223	9509350	10895604	QTL_ID=15497	Name="Gestation length"	holstein (holstein-friesian)	22034999	Maltecca et al. (2011)
BovineHD1900002859	19	10498223	9509350	10895604	QTL_ID=15498	Name="Gestation length"	brown swiss	22034999	Maltecca et al. (2011)
BovineHD1900002859	19	10498223	9509350	10895604	QTL_ID=15499	Name="Gestation length"	holstein (holstein-friesian)	22034999	Maltecca et al. (2011)
BovineHD1900002859	19	10498223	9509350	10895604	QTL_ID=15500	Name="Gestation length"	brown swiss	22034999	Maltecca et al. (2011)
BovineHD1900002859	19	10498223	9509350	10895604	QTL_ID=15501	Name="Gestation length"	holstein (holstein-friesian)	22034999	Maltecca et al. (2011)
BovineHD1900002859	19	10498223	9509350	10895604	QTL_ID=15502	Name="Gestation length"	brown swiss	22034999	Maltecca et al. (2011)
BovineHD1900002859	19	10498223	9509350	10895604	QTL_ID=15503	Name="Gestation length"	holstein (holstein-friesian)	22034999	Maltecca et al. (2011)
BovineHD1900002859	19	10498223	9509350	10895604	QTL_ID=15504	Name="Gestation length"	brown swiss	22034999	Maltecca et al. (2011)
BovineHD1900002859	19	10498223	9509350	10895604	QTL_ID=15506	Name="Gestation length"	brown swiss	22034999	Maltecca et al. (2011)
BovineHD1900002859	19	10498223	9509350	10895604	QTL_ID=15505	Name="Gestation length"	holstein (holstein-friesian)	22034999	Maltecca et al. (2011)
BovineHD1900002859	19	10498223	9509350	10895604	QTL_ID=15507	Name="Gestation length"	holstein (holstein-friesian)	22034999	Maltecca et al. (2011)
BovineHD1900002859	19	10498223	9509350	10895604	QTL_ID=15508	Name="Gestation length"	brown swiss	22034999	Maltecca et al. (2011)
BovineHD1900002859	19	10498223	9509350	10895604	QTL_ID=15509	Name="Gestation length"	holstein (holstein-friesian)	22034999	Maltecca et al. (2011)
BovineHD1900002859	19	10498223	9509350	10895604	QTL_ID=15510	Name="Gestation length"	brown swiss	22034999	Maltecca et al. (2011)
BovineHD1900002859	19	10498223	9509350	10895604	QTL_ID=15511	Name="Gestation length"	holstein (holstein-friesian)	22034999	Maltecca et al. (2011)
BovineHD1900002859	19	10498223	9509350	10895604	QTL_ID=15512	Name="Gestation length"	brown swiss	22034999	Maltecca et al. (2011)
BovineHD1900002859	19	10498223	9509350	10895604	QTL_ID=15513	Name="Gestation length"	holstein (holstein-friesian)	22034999	Maltecca et al. (2011)
BovineHD1900002859	19	10498223	9509350	10895604	QTL_ID=15514	Name="Gestation length"	brown swiss	22034999	Maltecca et al. (2011)
BovineHD1900002859	19	10498223	9509350	10895604	QTL_ID=15515	Name="Gestation length"	holstein (holstein-friesian)	22034999	Maltecca et al. (2011)
BovineHD1900002859	19	10498223	9509350	10895604	QTL_ID=15516	Name="Gestation length"	brown swiss	22034999	Maltecca et al. (2011)
BovineHD1900002859	19	10498223	9509350	10895604	QTL_ID=15517	Name="Gestation length"	holstein (holstein-friesian)	22034999	Maltecca et al. (2011)
BovineHD1900002859	19	10498223	9509350	10895604	QTL_ID=15518	Name="Gestation length"	brown swiss	22034999	Maltecca et al. (2011)
BovineHD1900002859	19	10498223	9509350	10895604	QTL_ID=15519	Name="Gestation length"	holstein (holstein-friesian)	22034999	Maltecca et al. (2011)
BovineHD1900002859	19	10498223	9509350	10895604	QTL_ID=15520	Name="Gestation length"	brown swiss	22034999	Maltecca et al. (2011)
BovineHD1900002859	19	10498223	9509350	10895604	QTL_ID=15521	Name="Gestation length"	holstein (holstein-friesian)	22034999	Maltecca et al. (2011)
BovineHD1900002859	19	10498223	9509350	10895604	QTL_ID=15522	Name="Gestation length"	brown swiss	22034999	Maltecca et al. (2011)
BovineHD1900002859	19	10498223	9509350	10895604	QTL_ID=15523	Name="Gestation length"	holstein (holstein-friesian)	22034999	Maltecca et al. (2011)
BovineHD1900002859	19	10498223	9509350	10895604	QTL_ID=15524	Name="Gestation length"	brown swiss	22034999	Maltecca et al. (2011)
BovineHD1900002859	19	10498223	9509350	10895604	QTL_ID=15525	Name="Gestation length"	holstein (holstein-friesian)	22034999	Maltecca et al. (2011)
BovineHD1900002859	19	10498223	9509350	10895604	QTL_ID=15526	Name="Gestation length"	brown swiss	22034999	Maltecca et al. (2011)
BovineHD1900002859	19	10498223	9098951	10964604	QTL_ID=30548	Name="Calf size (direct)"	holstein (holstein-friesian)	22888914	Hoglund et al. (2012)
BovineHD2000008284	20	28033517	19414518	28741687	QTL_ID=15210	Name="Calving index"	holstein (holstein-friesian)	21183059	Sahana et al. (2011)
BovineHD2000008284	20	28033517	19414518	28741687	QTL_ID=15211	Name="Calf size (maternal)"	holstein (holstein-friesian)	21183059	Sahana et al. (2011)
BovineHD2000008284	20	28033517	19414518	28741687	QTL_ID=15212	Name="Calf size (direct)"	holstein (holstein-friesian)	21183059	Sahana et al. (2011)
BovineHD2000008284	20	28033517	19414518	28741687	QTL_ID=15213	Name="Calving ease (maternal)"	holstein (holstein-friesian)	21183059	Sahana et al. (2011)
BovineHD2000008408	20	28410345	19414518	28741687	QTL_ID=15210	Name="Calving index"	holstein (holstein-friesian)	21183059	Sahana et al. (2011)
BovineHD2000008408	20	28410345	19414518	28741687	QTL_ID=15211	Name="Calf size (maternal)"	holstein (holstein-friesian)	21183059	Sahana et al. (2011)
BovineHD2000008408	20	28410345	19414518	28741687	QTL_ID=15213	Name="Calving ease (maternal)"	holstein (holstein-friesian)	21183059	Sahana et al. (2011)
BovineHD2000008408	20	28410345	19414518	28741687	QTL_ID=15212	Name="Calf size (direct)"	holstein (holstein-friesian)	21183059	Sahana et al. (2011)
BovineHD2000008284	20	28033517	18046673	47449338	QTL_ID=20540	Name="Fat thickness at the 12th rib"	brangus	22194170	Baeza et al. (2011)
BovineHD2000008284	20	28033517	18046673	47449338	QTL_ID=20539	Name="Intramuscular fat"	brangus	22194170	Baeza et al. (2011)
BovineHD2000008284	20	28033517	18046673	47449338	QTL_ID=20541	Name="Longissimus muscle area"	brangus	22194170	Baeza et al. (2011)
BovineHD2000008284	20	28033517	18046673	47449338	QTL_ID=20542	Name="Fat thickness at the 12th rib"	brangus	22194170	Baeza et al. (2011)
BovineHD2000008284	20	28033517	18046673	47449338	QTL_ID=20543	Name="Intramuscular fat"	brangus	22194170	Baeza et al. (2011)
BovineHD2000008408	20	28410345	18046673	47449338	QTL_ID=20539	Name="Intramuscular fat"	brangus	22194170	Baeza et al. (2011)
BovineHD2000008408	20	28410345	18046673	47449338	QTL_ID=20540	Name="Fat thickness at the 12th rib"	brangus	22194170	Baeza et al. (2011)
BovineHD2000008408	20	28410345	18046673	47449338	QTL_ID=20541	Name="Longissimus muscle area"	brangus	22194170	Baeza et al. (2011)
BovineHD2000008408	20	28410345	18046673	47449338	QTL_ID=20542	Name="Fat thickness at the 12th rib"	brangus	22194170	Baeza et al. (2011)
BovineHD2000008408	20	28410345	18046673	47449338	QTL_ID=20543	Name="Intramuscular fat"	brangus	22194170	Baeza et al. (2011)
BovineHD2000009033	20	31309672	18046673	47449338	QTL_ID=20542	Name="Fat thickness at the 12th rib"	brangus	22194170	Baeza et al. (2011)
BovineHD2000009033	20	31309672	18046673	47449338	QTL_ID=20540	Name="Fat thickness at the 12th rib"	brangus	22194170	Baeza et al. (2011)
BovineHD2000009033	20	31309672	18046673	47449338	QTL_ID=20539	Name="Intramuscular fat"	brangus	22194170	Baeza et al. (2011)
BovineHD2000009033	20	31309672	18046673	47449338	QTL_ID=20541	Name="Longissimus muscle area"	brangus	22194170	Baeza et al. (2011)
BovineHD2000009033	20	31309672	18046673	47449338	QTL_ID=20543	Name="Intramuscular fat"	brangus	22194170	Baeza et al. (2011)
BovineHD2000009039	20	31319758	18046673	47449338	QTL_ID=20543	Name="Intramuscular fat"	brangus	22194170	Baeza et al. (2011)
BovineHD2000009039	20	31319758	18046673	47449338	QTL_ID=20540	Name="Fat thickness at the 12th rib"	brangus	22194170	Baeza et al. (2011)
BovineHD2000009039	20	31319758	18046673	47449338	QTL_ID=20542	Name="Fat thickness at the 12th rib"	brangus	22194170	Baeza et al. (2011)
BovineHD2000009039	20	31319758	18046673	47449338	QTL_ID=20539	Name="Intramuscular fat"	brangus	22194170	Baeza et al. (2011)
BovineHD2000009039	20	31319758	18046673	47449338	QTL_ID=20541	Name="Longissimus muscle area"	brangus	22194170	Baeza et al. (2011)
BovineHD2000009041	20	31328589	18046673	47449338	QTL_ID=20541	Name="Longissimus muscle area"	brangus	22194170	Baeza et al. (2011)
BovineHD2000009041	20	31328589	18046673	47449338	QTL_ID=20539	Name="Intramuscular fat"	brangus	22194170	Baeza et al. (2011)
BovineHD2000009041	20	31328589	18046673	47449338	QTL_ID=20542	Name="Fat thickness at the 12th rib"	brangus	22194170	Baeza et al. (2011)
BovineHD2000009041	20	31328589	18046673	47449338	QTL_ID=20540	Name="Fat thickness at the 12th rib"	brangus	22194170	Baeza et al. (2011)
BovineHD2000009041	20	31328589	18046673	47449338	QTL_ID=20543	Name="Intramuscular fat"	brangus	22194170	Baeza et al. (2011)
BovineHD2000009042	20	31330728	18046673	47449338	QTL_ID=20539	Name="Intramuscular fat"	brangus	22194170	Baeza et al. (2011)
BovineHD2000009042	20	31330728	18046673	47449338	QTL_ID=20540	Name="Fat thickness at the 12th rib"	brangus	22194170	Baeza et al. (2011)
BovineHD2000009042	20	31330728	18046673	47449338	QTL_ID=20541	Name="Longissimus muscle area"	brangus	22194170	Baeza et al. (2011)
BovineHD2000009042	20	31330728	18046673	47449338	QTL_ID=20543	Name="Intramuscular fat"	brangus	22194170	Baeza et al. (2011)
BovineHD2000009042	20	31330728	18046673	47449338	QTL_ID=20542	Name="Fat thickness at the 12th rib"	brangus	22194170	Baeza et al. (2011)
BovineHD2000009044	20	31341534	18046673	47449338	QTL_ID=20539	Name="Intramuscular fat"	brangus	22194170	Baeza et al. (2011)
BovineHD2000009044	20	31341534	18046673	47449338	QTL_ID=20540	Name="Fat thickness at the 12th rib"	brangus	22194170	Baeza et al. (2011)
BovineHD2000009044	20	31341534	18046673	47449338	QTL_ID=20542	Name="Fat thickness at the 12th rib"	brangus	22194170	Baeza et al. (2011)
BovineHD2000009044	20	31341534	18046673	47449338	QTL_ID=20543	Name="Intramuscular fat"	brangus	22194170	Baeza et al. (2011)
BovineHD2000009044	20	31341534	18046673	47449338	QTL_ID=20541	Name="Longissimus muscle area"	brangus	22194170	Baeza et al. (2011)
BovineHD2000009046	20	31354904	18046673	47449338	QTL_ID=20539	Name="Intramuscular fat"	brangus	22194170	Baeza et al. (2011)
BovineHD2000009046	20	31354904	18046673	47449338	QTL_ID=20542	Name="Fat thickness at the 12th rib"	brangus	22194170	Baeza et al. (2011)
BovineHD2000009046	20	31354904	18046673	47449338	QTL_ID=20540	Name="Fat thickness at the 12th rib"	brangus	22194170	Baeza et al. (2011)
BovineHD2000009046	20	31354904	18046673	47449338	QTL_ID=20543	Name="Intramuscular fat"	brangus	22194170	Baeza et al. (2011)
BovineHD2000009046	20	31354904	18046673	47449338	QTL_ID=20541	Name="Longissimus muscle area"	brangus	22194170	Baeza et al. (2011)
BovineHD2000009066	20	31440004	18046673	47449338	QTL_ID=20541	Name="Longissimus muscle area"	brangus	22194170	Baeza et al. (2011)
BovineHD2000009066	20	31440004	18046673	47449338	QTL_ID=20539	Name="Intramuscular fat"	brangus	22194170	Baeza et al. (2011)
BovineHD2000009066	20	31440004	18046673	47449338	QTL_ID=20542	Name="Fat thickness at the 12th rib"	brangus	22194170	Baeza et al. (2011)
BovineHD2000009066	20	31440004	18046673	47449338	QTL_ID=20540	Name="Fat thickness at the 12th rib"	brangus	22194170	Baeza et al. (2011)
BovineHD2000009066	20	31440004	18046673	47449338	QTL_ID=20543	Name="Intramuscular fat"	brangus	22194170	Baeza et al. (2011)
BovineHD2000009067	20	31440760	18046673	47449338	QTL_ID=20540	Name="Fat thickness at the 12th rib"	brangus	22194170	Baeza et al. (2011)
BovineHD2000009067	20	31440760	18046673	47449338	QTL_ID=20539	Name="Intramuscular fat"	brangus	22194170	Baeza et al. (2011)
BovineHD2000009067	20	31440760	18046673	47449338	QTL_ID=20542	Name="Fat thickness at the 12th rib"	brangus	22194170	Baeza et al. (2011)
BovineHD2000009067	20	31440760	18046673	47449338	QTL_ID=20541	Name="Longissimus muscle area"	brangus	22194170	Baeza et al. (2011)
BovineHD2000009067	20	31440760	18046673	47449338	QTL_ID=20543	Name="Intramuscular fat"	brangus	22194170	Baeza et al. (2011)
BovineHD2000009279	20	32221903	18046673	47449338	QTL_ID=20543	Name="Intramuscular fat"	brangus	22194170	Baeza et al. (2011)
BovineHD2000009279	20	32221903	18046673	47449338	QTL_ID=20540	Name="Fat thickness at the 12th rib"	brangus	22194170	Baeza et al. (2011)
BovineHD2000009279	20	32221903	18046673	47449338	QTL_ID=20542	Name="Fat thickness at the 12th rib"	brangus	22194170	Baeza et al. (2011)
BovineHD2000009279	20	32221903	18046673	47449338	QTL_ID=20541	Name="Longissimus muscle area"	brangus	22194170	Baeza et al. (2011)
BovineHD2000009279	20	32221903	18046673	47449338	QTL_ID=20539	Name="Intramuscular fat"	brangus	22194170	Baeza et al. (2011)
BovineHD2000009280	20	32223776	18046673	47449338	QTL_ID=20542	Name="Fat thickness at the 12th rib"	brangus	22194170	Baeza et al. (2011)
BovineHD2000009280	20	32223776	18046673	47449338	QTL_ID=20543	Name="Intramuscular fat"	brangus	22194170	Baeza et al. (2011)
BovineHD2000009280	20	32223776	18046673	47449338	QTL_ID=20540	Name="Fat thickness at the 12th rib"	brangus	22194170	Baeza et al. (2011)
BovineHD2000009280	20	32223776	18046673	47449338	QTL_ID=20541	Name="Longissimus muscle area"	brangus	22194170	Baeza et al. (2011)
BovineHD2000009280	20	32223776	18046673	47449338	QTL_ID=20539	Name="Intramuscular fat"	brangus	22194170	Baeza et al. (2011)
BovineHD2000009282	20	32230322	18046673	47449338	QTL_ID=20542	Name="Fat thickness at the 12th rib"	brangus	22194170	Baeza et al. (2011)
BovineHD2000009282	20	32230322	18046673	47449338	QTL_ID=20543	Name="Intramuscular fat"	brangus	22194170	Baeza et al. (2011)
BovineHD2000009282	20	32230322	18046673	47449338	QTL_ID=20540	Name="Fat thickness at the 12th rib"	brangus	22194170	Baeza et al. (2011)
BovineHD2000009282	20	32230322	18046673	47449338	QTL_ID=20541	Name="Longissimus muscle area"	brangus	22194170	Baeza et al. (2011)
BovineHD2000009282	20	32230322	18046673	47449338	QTL_ID=20539	Name="Intramuscular fat"	brangus	22194170	Baeza et al. (2011)
BovineHD2000008284	20	28033517	17096136	54974432	QTL_ID=20810	Name="Shear force"	charolais,hereford,limousin	22497286	McClure et al. (2012)
BovineHD2000008408	20	28410345	17096136	54974432	QTL_ID=20810	Name="Shear force"	charolais,hereford,limousin	22497286	McClure et al. (2012)
BovineHD2000009033	20	31309672	17096136	54974432	QTL_ID=20810	Name="Shear force"	charolais,hereford,limousin	22497286	McClure et al. (2012)
BovineHD2000009039	20	31319758	17096136	54974432	QTL_ID=20810	Name="Shear force"	charolais,hereford,limousin	22497286	McClure et al. (2012)
BovineHD2000009041	20	31328589	17096136	54974432	QTL_ID=20810	Name="Shear force"	charolais,hereford,limousin	22497286	McClure et al. (2012)
BovineHD2000009042	20	31330728	17096136	54974432	QTL_ID=20810	Name="Shear force"	charolais,hereford,limousin	22497286	McClure et al. (2012)
BovineHD2000009044	20	31341534	17096136	54974432	QTL_ID=20810	Name="Shear force"	charolais,hereford,limousin	22497286	McClure et al. (2012)
BovineHD2000009046	20	31354904	17096136	54974432	QTL_ID=20810	Name="Shear force"	charolais,hereford,limousin	22497286	McClure et al. (2012)
BovineHD2000009066	20	31440004	17096136	54974432	QTL_ID=20810	Name="Shear force"	charolais,hereford,limousin	22497286	McClure et al. (2012)
BovineHD2000009067	20	31440760	17096136	54974432	QTL_ID=20810	Name="Shear force"	charolais,hereford,limousin	22497286	McClure et al. (2012)
BovineHD2000009279	20	32221903	17096136	54974432	QTL_ID=20810	Name="Shear force"	charolais,hereford,limousin	22497286	McClure et al. (2012)
BovineHD2000009280	20	32223776	17096136	54974432	QTL_ID=20810	Name="Shear force"	charolais,hereford,limousin	22497286	McClure et al. (2012)
BovineHD2000009282	20	32230322	17096136	54974432	QTL_ID=20810	Name="Shear force"	charolais,hereford,limousin	22497286	McClure et al. (2012)
BovineHD2000008284	20	28033517	27460666	29770651	QTL_ID=20966	Name="Average Daily Gain"	Angus	22497295	Rolf et al. (2012)
BovineHD2000008284	20	28033517	27460666	29770651	QTL_ID=21083	Name="Residual feed intake"	Angus	22497295	Rolf et al. (2012)
BovineHD2000008284	20	28033517	27460666	29770651	QTL_ID=20965	Name="Average Daily Gain"	Angus	22497295	Rolf et al. (2012)
BovineHD2000008284	20	28033517	27460666	29770651	QTL_ID=21085	Name="Residual feed intake"	Angus	22497295	Rolf et al. (2012)
BovineHD2000008284	20	28033517	27460666	29770651	QTL_ID=21020	Name="Average daily feed intake"	Angus	22497295	Rolf et al. (2012)
BovineHD2000008284	20	28033517	27460666	29770651	QTL_ID=21082	Name="Residual feed intake"	Angus	22497295	Rolf et al. (2012)
BovineHD2000008284	20	28033517	27460666	29770651	QTL_ID=21084	Name="Residual feed intake"	Angus	22497295	Rolf et al. (2012)
BovineHD2000008408	20	28410345	27460666	29770651	QTL_ID=21083	Name="Residual feed intake"	Angus	22497295	Rolf et al. (2012)
BovineHD2000008408	20	28410345	27460666	29770651	QTL_ID=21084	Name="Residual feed intake"	Angus	22497295	Rolf et al. (2012)
BovineHD2000008408	20	28410345	27460666	29770651	QTL_ID=21082	Name="Residual feed intake"	Angus	22497295	Rolf et al. (2012)
BovineHD2000008408	20	28410345	27460666	29770651	QTL_ID=20966	Name="Average Daily Gain"	Angus	22497295	Rolf et al. (2012)
BovineHD2000008408	20	28410345	27460666	29770651	QTL_ID=20965	Name="Average Daily Gain"	Angus	22497295	Rolf et al. (2012)
BovineHD2000008408	20	28410345	27460666	29770651	QTL_ID=21085	Name="Residual feed intake"	Angus	22497295	Rolf et al. (2012)
BovineHD2000008408	20	28410345	27460666	29770651	QTL_ID=21020	Name="Average daily feed intake"	Angus	22497295	Rolf et al. (2012)
BovineHD2000008284	20	28033517	27460666	29770651	QTL_ID=21143	Name="Age at puberty"	brahman	22554198	Fortes et al. (2013)
BovineHD2000008408	20	28410345	27460666	29770651	QTL_ID=21143	Name="Age at puberty"	brahman	22554198	Fortes et al. (2013)
BovineHD2000009033	20	31309672	30445920	32113216	QTL_ID=30779	Name="Milk fat percentage (EBV)"	holstein (holstein-friesian)	22792397	Wang et al. (2012)
BovineHD2000009039	20	31319758	30445920	32113216	QTL_ID=30779	Name="Milk fat percentage (EBV)"	holstein (holstein-friesian)	22792397	Wang et al. (2012)
BovineHD2000009041	20	31328589	30445920	32113216	QTL_ID=30779	Name="Milk fat percentage (EBV)"	holstein (holstein-friesian)	22792397	Wang et al. (2012)
BovineHD2000009042	20	31330728	30445920	32113216	QTL_ID=30779	Name="Milk fat percentage (EBV)"	holstein (holstein-friesian)	22792397	Wang et al. (2012)
BovineHD2000009044	20	31341534	30445920	32113216	QTL_ID=30779	Name="Milk fat percentage (EBV)"	holstein (holstein-friesian)	22792397	Wang et al. (2012)
BovineHD2000009046	20	31354904	30445920	32113216	QTL_ID=30779	Name="Milk fat percentage (EBV)"	holstein (holstein-friesian)	22792397	Wang et al. (2012)
BovineHD2000009066	20	31440004	30445920	32113216	QTL_ID=30779	Name="Milk fat percentage (EBV)"	holstein (holstein-friesian)	22792397	Wang et al. (2012)
BovineHD2000009067	20	31440760	30445920	32113216	QTL_ID=30779	Name="Milk fat percentage (EBV)"	holstein (holstein-friesian)	22792397	Wang et al. (2012)
BovineHD2000008284	20	28033517	25397209	29029740	QTL_ID=30551	Name="Calving index"	holstein (holstein-friesian)	22888914	Hoglund et al. (2012)
BovineHD2000008408	20	28410345	28238581	29611759	QTL_ID=30553	Name="Calving ease (maternal)"	holstein (holstein-friesian)	22888914	Hoglund et al. (2012)
BovineHD2000008408	20	28410345	25397209	29029740	QTL_ID=30551	Name="Calving index"	holstein (holstein-friesian)	22888914	Hoglund et al. (2012)
BovineHD2000009033	20	31309672	30445920	32113216	QTL_ID=30596	Name="Early embryonic survival"	holstein (holstein-friesian)	22921614	Hoglund et al. (2012)
BovineHD2000009033	20	31309672	30445920	32113216	QTL_ID=30595	Name="Fertilization rate"	holstein (holstein-friesian)	22921614	Hoglund et al. (2012)
BovineHD2000009033	20	31309672	30445920	32113216	QTL_ID=30591	Name="Sire conception rate"	holstein (holstein-friesian)	22921614	Hoglund et al. (2012)
BovineHD2000009033	20	31309672	30445920	32113216	QTL_ID=30592	Name="Sire conception rate"	holstein (holstein-friesian)	22921614	Hoglund et al. (2012)
BovineHD2000009033	20	31309672	30445920	32113216	QTL_ID=30590	Name="Sire conception rate"	holstein (holstein-friesian)	22921614	Hoglund et al. (2012)
BovineHD2000009039	20	31319758	30445920	32113216	QTL_ID=30595	Name="Fertilization rate"	holstein (holstein-friesian)	22921614	Hoglund et al. (2012)
BovineHD2000009039	20	31319758	30445920	32113216	QTL_ID=30592	Name="Sire conception rate"	holstein (holstein-friesian)	22921614	Hoglund et al. (2012)
BovineHD2000009039	20	31319758	30445920	32113216	QTL_ID=30596	Name="Early embryonic survival"	holstein (holstein-friesian)	22921614	Hoglund et al. (2012)
BovineHD2000009039	20	31319758	30445920	32113216	QTL_ID=30591	Name="Sire conception rate"	holstein (holstein-friesian)	22921614	Hoglund et al. (2012)
BovineHD2000009039	20	31319758	30445920	32113216	QTL_ID=30590	Name="Sire conception rate"	holstein (holstein-friesian)	22921614	Hoglund et al. (2012)
BovineHD2000009041	20	31328589	30445920	32113216	QTL_ID=30590	Name="Sire conception rate"	holstein (holstein-friesian)	22921614	Hoglund et al. (2012)
BovineHD2000009041	20	31328589	30445920	32113216	QTL_ID=30592	Name="Sire conception rate"	holstein (holstein-friesian)	22921614	Hoglund et al. (2012)
BovineHD2000009041	20	31328589	30445920	32113216	QTL_ID=30591	Name="Sire conception rate"	holstein (holstein-friesian)	22921614	Hoglund et al. (2012)
BovineHD2000009041	20	31328589	30445920	32113216	QTL_ID=30595	Name="Fertilization rate"	holstein (holstein-friesian)	22921614	Hoglund et al. (2012)
BovineHD2000009041	20	31328589	30445920	32113216	QTL_ID=30596	Name="Early embryonic survival"	holstein (holstein-friesian)	22921614	Hoglund et al. (2012)
BovineHD2000009042	20	31330728	30445920	32113216	QTL_ID=30590	Name="Sire conception rate"	holstein (holstein-friesian)	22921614	Hoglund et al. (2012)
BovineHD2000009042	20	31330728	30445920	32113216	QTL_ID=30591	Name="Sire conception rate"	holstein (holstein-friesian)	22921614	Hoglund et al. (2012)
BovineHD2000009042	20	31330728	30445920	32113216	QTL_ID=30595	Name="Fertilization rate"	holstein (holstein-friesian)	22921614	Hoglund et al. (2012)
BovineHD2000009042	20	31330728	30445920	32113216	QTL_ID=30596	Name="Early embryonic survival"	holstein (holstein-friesian)	22921614	Hoglund et al. (2012)
BovineHD2000009042	20	31330728	30445920	32113216	QTL_ID=30592	Name="Sire conception rate"	holstein (holstein-friesian)	22921614	Hoglund et al. (2012)
BovineHD2000009044	20	31341534	30445920	32113216	QTL_ID=30592	Name="Sire conception rate"	holstein (holstein-friesian)	22921614	Hoglund et al. (2012)
BovineHD2000009044	20	31341534	30445920	32113216	QTL_ID=30590	Name="Sire conception rate"	holstein (holstein-friesian)	22921614	Hoglund et al. (2012)
BovineHD2000009044	20	31341534	30445920	32113216	QTL_ID=30595	Name="Fertilization rate"	holstein (holstein-friesian)	22921614	Hoglund et al. (2012)
BovineHD2000009044	20	31341534	30445920	32113216	QTL_ID=30591	Name="Sire conception rate"	holstein (holstein-friesian)	22921614	Hoglund et al. (2012)
BovineHD2000009044	20	31341534	30445920	32113216	QTL_ID=30596	Name="Early embryonic survival"	holstein (holstein-friesian)	22921614	Hoglund et al. (2012)
BovineHD2000009046	20	31354904	30445920	32113216	QTL_ID=30596	Name="Early embryonic survival"	holstein (holstein-friesian)	22921614	Hoglund et al. (2012)
BovineHD2000009046	20	31354904	30445920	32113216	QTL_ID=30591	Name="Sire conception rate"	holstein (holstein-friesian)	22921614	Hoglund et al. (2012)
BovineHD2000009046	20	31354904	30445920	32113216	QTL_ID=30592	Name="Sire conception rate"	holstein (holstein-friesian)	22921614	Hoglund et al. (2012)
BovineHD2000009046	20	31354904	30445920	32113216	QTL_ID=30595	Name="Fertilization rate"	holstein (holstein-friesian)	22921614	Hoglund et al. (2012)
BovineHD2000009046	20	31354904	30445920	32113216	QTL_ID=30590	Name="Sire conception rate"	holstein (holstein-friesian)	22921614	Hoglund et al. (2012)
BovineHD2000009066	20	31440004	30445920	32113216	QTL_ID=30595	Name="Fertilization rate"	holstein (holstein-friesian)	22921614	Hoglund et al. (2012)
BovineHD2000009066	20	31440004	30445920	32113216	QTL_ID=30596	Name="Early embryonic survival"	holstein (holstein-friesian)	22921614	Hoglund et al. (2012)
BovineHD2000009066	20	31440004	30445920	32113216	QTL_ID=30590	Name="Sire conception rate"	holstein (holstein-friesian)	22921614	Hoglund et al. (2012)
BovineHD2000009066	20	31440004	30445920	32113216	QTL_ID=30591	Name="Sire conception rate"	holstein (holstein-friesian)	22921614	Hoglund et al. (2012)
BovineHD2000009066	20	31440004	30445920	32113216	QTL_ID=30592	Name="Sire conception rate"	holstein (holstein-friesian)	22921614	Hoglund et al. (2012)
BovineHD2000009067	20	31440760	30445920	32113216	QTL_ID=30590	Name="Sire conception rate"	holstein (holstein-friesian)	22921614	Hoglund et al. (2012)
BovineHD2000009067	20	31440760	30445920	32113216	QTL_ID=30596	Name="Early embryonic survival"	holstein (holstein-friesian)	22921614	Hoglund et al. (2012)
BovineHD2000009067	20	31440760	30445920	32113216	QTL_ID=30595	Name="Fertilization rate"	holstein (holstein-friesian)	22921614	Hoglund et al. (2012)
BovineHD2000009067	20	31440760	30445920	32113216	QTL_ID=30592	Name="Sire conception rate"	holstein (holstein-friesian)	22921614	Hoglund et al. (2012)
BovineHD2000009067	20	31440760	30445920	32113216	QTL_ID=30591	Name="Sire conception rate"	holstein (holstein-friesian)	22921614	Hoglund et al. (2012)
BovineHD2000009066	20	31440004	31390885	33498488	QTL_ID=37228	Name="Lean meat yield"	holstein (holstein-friesian)	25273628	Doran et al. (2014)
BovineHD2000009066	20	31440004	31390885	33498488	QTL_ID=37198	Name="Lean meat yield"	holstein (holstein-friesian)	25273628	Doran et al. (2014)
BovineHD2000009066	20	31440004	31390885	33498488	QTL_ID=36700	Name="Lean meat yield"	holstein (holstein-friesian)	25273628	Doran et al. (2014)
BovineHD2000009066	20	31440004	31390885	33498488	QTL_ID=36965	Name="Lean meat yield"	holstein (holstein-friesian)	25273628	Doran et al. (2014)
BovineHD2000009066	20	31440004	31390885	33498488	QTL_ID=37207	Name="Lean meat yield"	holstein (holstein-friesian)	25273628	Doran et al. (2014)
BovineHD2000009066	20	31440004	31390885	33498488	QTL_ID=37195	Name="Lean meat yield"	holstein (holstein-friesian)	25273628	Doran et al. (2014)
BovineHD2000009066	20	31440004	31390885	33498488	QTL_ID=36701	Name="Lean meat yield"	holstein (holstein-friesian)	25273628	Doran et al. (2014)
BovineHD2000009066	20	31440004	31390885	33498488	QTL_ID=36958	Name="Lean meat yield"	holstein (holstein-friesian)	25273628	Doran et al. (2014)
BovineHD2000009066	20	31440004	31390885	33498488	QTL_ID=37204	Name="Lean meat yield"	holstein (holstein-friesian)	25273628	Doran et al. (2014)
BovineHD2000009066	20	31440004	31390885	33498488	QTL_ID=36924	Name="Lean meat yield"	holstein (holstein-friesian)	25273628	Doran et al. (2014)
BovineHD2000009066	20	31440004	31390885	33498488	QTL_ID=36702	Name="Lean meat yield"	holstein (holstein-friesian)	25273628	Doran et al. (2014)
BovineHD2000009066	20	31440004	31390885	33498488	QTL_ID=36713	Name="Lean meat yield"	holstein (holstein-friesian)	25273628	Doran et al. (2014)
BovineHD2000009066	20	31440004	31390885	33498488	QTL_ID=36917	Name="Lean meat yield"	holstein (holstein-friesian)	25273628	Doran et al. (2014)
BovineHD2000009066	20	31440004	31390885	33498488	QTL_ID=37177	Name="Lean meat yield"	holstein (holstein-friesian)	25273628	Doran et al. (2014)
BovineHD2000009066	20	31440004	31390885	33498488	QTL_ID=36704	Name="Lean meat yield"	holstein (holstein-friesian)	25273628	Doran et al. (2014)
BovineHD2000009066	20	31440004	31390885	33498488	QTL_ID=36929	Name="Lean meat yield"	holstein (holstein-friesian)	25273628	Doran et al. (2014)
BovineHD2000009066	20	31440004	31390885	33498488	QTL_ID=36731	Name="Lean meat yield"	holstein (holstein-friesian)	25273628	Doran et al. (2014)
BovineHD2000009066	20	31440004	31390885	33498488	QTL_ID=36908	Name="Lean meat yield"	holstein (holstein-friesian)	25273628	Doran et al. (2014)
BovineHD2000009066	20	31440004	31390885	33498488	QTL_ID=36712	Name="Lean meat yield"	holstein (holstein-friesian)	25273628	Doran et al. (2014)
BovineHD2000009066	20	31440004	31390885	33498488	QTL_ID=37115	Name="Lean meat yield"	holstein (holstein-friesian)	25273628	Doran et al. (2014)
BovineHD2000009066	20	31440004	31390885	33498488	QTL_ID=37187	Name="Lean meat yield"	holstein (holstein-friesian)	25273628	Doran et al. (2014)
BovineHD2000009066	20	31440004	31390885	33498488	QTL_ID=37136	Name="Lean meat yield"	holstein (holstein-friesian)	25273628	Doran et al. (2014)
BovineHD2000009066	20	31440004	31390885	33498488	QTL_ID=36894	Name="Lean meat yield"	holstein (holstein-friesian)	25273628	Doran et al. (2014)
BovineHD2000009066	20	31440004	31390885	33498488	QTL_ID=37069	Name="Lean meat yield"	holstein (holstein-friesian)	25273628	Doran et al. (2014)
BovineHD2000009066	20	31440004	31390885	33498488	QTL_ID=37232	Name="Carcass weight"	holstein (holstein-friesian)	25273628	Doran et al. (2014)
BovineHD2000009066	20	31440004	31390885	33498488	QTL_ID=36904	Name="Lean meat yield"	holstein (holstein-friesian)	25273628	Doran et al. (2014)
BovineHD2000009066	20	31440004	31390885	33498488	QTL_ID=36890	Name="Lean meat yield"	holstein (holstein-friesian)	25273628	Doran et al. (2014)
BovineHD2000009066	20	31440004	31390885	33498488	QTL_ID=37055	Name="Lean meat yield"	holstein (holstein-friesian)	25273628	Doran et al. (2014)
BovineHD2000009066	20	31440004	31390885	33498488	QTL_ID=37170	Name="Lean meat yield"	holstein (holstein-friesian)	25273628	Doran et al. (2014)
BovineHD2000009066	20	31440004	31390885	33498488	QTL_ID=36898	Name="Lean meat yield"	holstein (holstein-friesian)	25273628	Doran et al. (2014)
BovineHD2000009066	20	31440004	31390885	33498488	QTL_ID=37270	Name="Carcass weight"	holstein (holstein-friesian)	25273628	Doran et al. (2014)
BovineHD2000009066	20	31440004	31390885	33498488	QTL_ID=36739	Name="Lean meat yield"	holstein (holstein-friesian)	25273628	Doran et al. (2014)
BovineHD2000009066	20	31440004	31390885	33498488	QTL_ID=36905	Name="Lean meat yield"	holstein (holstein-friesian)	25273628	Doran et al. (2014)
BovineHD2000009066	20	31440004	31390885	33498488	QTL_ID=37261	Name="Carcass weight"	holstein (holstein-friesian)	25273628	Doran et al. (2014)
BovineHD2000009066	20	31440004	31390885	33498488	QTL_ID=37013	Name="Lean meat yield"	holstein (holstein-friesian)	25273628	Doran et al. (2014)
BovineHD2000009066	20	31440004	31390885	33498488	QTL_ID=37271	Name="Carcass weight"	holstein (holstein-friesian)	25273628	Doran et al. (2014)
BovineHD2000009066	20	31440004	31390885	33498488	QTL_ID=36876	Name="Lean meat yield"	holstein (holstein-friesian)	25273628	Doran et al. (2014)
BovineHD2000009066	20	31440004	31390885	33498488	QTL_ID=37022	Name="Lean meat yield"	holstein (holstein-friesian)	25273628	Doran et al. (2014)
BovineHD2000009066	20	31440004	31390885	33498488	QTL_ID=37131	Name="Lean meat yield"	holstein (holstein-friesian)	25273628	Doran et al. (2014)
BovineHD2000009066	20	31440004	31390885	33498488	QTL_ID=37278	Name="Carcass weight"	holstein (holstein-friesian)	25273628	Doran et al. (2014)
BovineHD2000009066	20	31440004	31390885	33498488	QTL_ID=37248	Name="Carcass weight"	holstein (holstein-friesian)	25273628	Doran et al. (2014)
BovineHD2000009066	20	31440004	31390885	33498488	QTL_ID=37018	Name="Lean meat yield"	holstein (holstein-friesian)	25273628	Doran et al. (2014)
BovineHD2000009066	20	31440004	31390885	33498488	QTL_ID=36829	Name="Lean meat yield"	holstein (holstein-friesian)	25273628	Doran et al. (2014)
BovineHD2000009066	20	31440004	31390885	33498488	QTL_ID=36877	Name="Lean meat yield"	holstein (holstein-friesian)	25273628	Doran et al. (2014)
BovineHD2000009066	20	31440004	31390885	33498488	QTL_ID=37029	Name="Lean meat yield"	holstein (holstein-friesian)	25273628	Doran et al. (2014)
BovineHD2000009066	20	31440004	31390885	33498488	QTL_ID=37288	Name="Carcass weight"	holstein (holstein-friesian)	25273628	Doran et al. (2014)
BovineHD2000009066	20	31440004	31390885	33498488	QTL_ID=36823	Name="Lean meat yield"	holstein (holstein-friesian)	25273628	Doran et al. (2014)
BovineHD2000009066	20	31440004	31390885	33498488	QTL_ID=36992	Name="Lean meat yield"	holstein (holstein-friesian)	25273628	Doran et al. (2014)
BovineHD2000009066	20	31440004	31390885	33498488	QTL_ID=37286	Name="Carcass weight"	holstein (holstein-friesian)	25273628	Doran et al. (2014)
BovineHD2000009066	20	31440004	31390885	33498488	QTL_ID=37008	Name="Lean meat yield"	holstein (holstein-friesian)	25273628	Doran et al. (2014)
BovineHD2000009066	20	31440004	31390885	33498488	QTL_ID=36813	Name="Lean meat yield"	holstein (holstein-friesian)	25273628	Doran et al. (2014)
BovineHD2000009066	20	31440004	31390885	33498488	QTL_ID=36871	Name="Lean meat yield"	holstein (holstein-friesian)	25273628	Doran et al. (2014)
BovineHD2000009066	20	31440004	31390885	33498488	QTL_ID=37287	Name="Carcass weight"	holstein (holstein-friesian)	25273628	Doran et al. (2014)
BovineHD2000009066	20	31440004	31390885	33498488	QTL_ID=36977	Name="Lean meat yield"	holstein (holstein-friesian)	25273628	Doran et al. (2014)
BovineHD2000009066	20	31440004	31390885	33498488	QTL_ID=36998	Name="Lean meat yield"	holstein (holstein-friesian)	25273628	Doran et al. (2014)
BovineHD2000009066	20	31440004	31390885	33498488	QTL_ID=37285	Name="Carcass weight"	holstein (holstein-friesian)	25273628	Doran et al. (2014)
BovineHD2000009066	20	31440004	31390885	33498488	QTL_ID=36699	Name="Lean meat yield"	holstein (holstein-friesian)	25273628	Doran et al. (2014)
BovineHD2000009066	20	31440004	31390885	33498488	QTL_ID=36976	Name="Lean meat yield"	holstein (holstein-friesian)	25273628	Doran et al. (2014)
BovineHD2000009066	20	31440004	31390885	33498488	QTL_ID=36866	Name="Lean meat yield"	holstein (holstein-friesian)	25273628	Doran et al. (2014)
BovineHD2000009066	20	31440004	31390885	33498488	QTL_ID=36697	Name="Lean meat yield"	holstein (holstein-friesian)	25273628	Doran et al. (2014)
BovineHD2000009066	20	31440004	31390885	33498488	QTL_ID=36839	Name="Lean meat yield"	holstein (holstein-friesian)	25273628	Doran et al. (2014)
BovineHD2000009066	20	31440004	31390885	33498488	QTL_ID=37289	Name="Carcass weight"	holstein (holstein-friesian)	25273628	Doran et al. (2014)
BovineHD2000009066	20	31440004	31390885	33498488	QTL_ID=36985	Name="Lean meat yield"	holstein (holstein-friesian)	25273628	Doran et al. (2014)
BovineHD2000009066	20	31440004	31390885	33498488	QTL_ID=36698	Name="Lean meat yield"	holstein (holstein-friesian)	25273628	Doran et al. (2014)
BovineHD2000009066	20	31440004	31390885	33498488	QTL_ID=36982	Name="Lean meat yield"	holstein (holstein-friesian)	25273628	Doran et al. (2014)
BovineHD2000009066	20	31440004	31390885	33498488	QTL_ID=36804	Name="Lean meat yield"	holstein (holstein-friesian)	25273628	Doran et al. (2014)
BovineHD2000009066	20	31440004	31390885	33498488	QTL_ID=36984	Name="Lean meat yield"	holstein (holstein-friesian)	25273628	Doran et al. (2014)
BovineHD2000009066	20	31440004	31390885	33498488	QTL_ID=36952	Name="Lean meat yield"	holstein (holstein-friesian)	25273628	Doran et al. (2014)
BovineHD2000009066	20	31440004	31390885	33498488	QTL_ID=37268	Name="Carcass weight"	holstein (holstein-friesian)	25273628	Doran et al. (2014)
BovineHD2000009067	20	31440760	31390885	33498488	QTL_ID=37195	Name="Lean meat yield"	holstein (holstein-friesian)	25273628	Doran et al. (2014)
BovineHD2000009067	20	31440760	31390885	33498488	QTL_ID=37198	Name="Lean meat yield"	holstein (holstein-friesian)	25273628	Doran et al. (2014)
BovineHD2000009067	20	31440760	31390885	33498488	QTL_ID=37204	Name="Lean meat yield"	holstein (holstein-friesian)	25273628	Doran et al. (2014)
BovineHD2000009067	20	31440760	31390885	33498488	QTL_ID=37008	Name="Lean meat yield"	holstein (holstein-friesian)	25273628	Doran et al. (2014)
BovineHD2000009067	20	31440760	31390885	33498488	QTL_ID=37018	Name="Lean meat yield"	holstein (holstein-friesian)	25273628	Doran et al. (2014)
BovineHD2000009067	20	31440760	31390885	33498488	QTL_ID=37115	Name="Lean meat yield"	holstein (holstein-friesian)	25273628	Doran et al. (2014)
BovineHD2000009067	20	31440760	31390885	33498488	QTL_ID=36998	Name="Lean meat yield"	holstein (holstein-friesian)	25273628	Doran et al. (2014)
BovineHD2000009067	20	31440760	31390885	33498488	QTL_ID=37170	Name="Lean meat yield"	holstein (holstein-friesian)	25273628	Doran et al. (2014)
BovineHD2000009067	20	31440760	31390885	33498488	QTL_ID=37228	Name="Lean meat yield"	holstein (holstein-friesian)	25273628	Doran et al. (2014)
BovineHD2000009067	20	31440760	31390885	33498488	QTL_ID=37069	Name="Lean meat yield"	holstein (holstein-friesian)	25273628	Doran et al. (2014)
BovineHD2000009067	20	31440760	31390885	33498488	QTL_ID=37177	Name="Lean meat yield"	holstein (holstein-friesian)	25273628	Doran et al. (2014)
BovineHD2000009067	20	31440760	31390885	33498488	QTL_ID=37022	Name="Lean meat yield"	holstein (holstein-friesian)	25273628	Doran et al. (2014)
BovineHD2000009067	20	31440760	31390885	33498488	QTL_ID=37131	Name="Lean meat yield"	holstein (holstein-friesian)	25273628	Doran et al. (2014)
BovineHD2000009067	20	31440760	31390885	33498488	QTL_ID=36700	Name="Lean meat yield"	holstein (holstein-friesian)	25273628	Doran et al. (2014)
BovineHD2000009067	20	31440760	31390885	33498488	QTL_ID=37055	Name="Lean meat yield"	holstein (holstein-friesian)	25273628	Doran et al. (2014)
BovineHD2000009067	20	31440760	31390885	33498488	QTL_ID=36985	Name="Lean meat yield"	holstein (holstein-friesian)	25273628	Doran et al. (2014)
BovineHD2000009067	20	31440760	31390885	33498488	QTL_ID=37207	Name="Lean meat yield"	holstein (holstein-friesian)	25273628	Doran et al. (2014)
BovineHD2000009067	20	31440760	31390885	33498488	QTL_ID=36977	Name="Lean meat yield"	holstein (holstein-friesian)	25273628	Doran et al. (2014)
BovineHD2000009067	20	31440760	31390885	33498488	QTL_ID=36701	Name="Lean meat yield"	holstein (holstein-friesian)	25273628	Doran et al. (2014)
BovineHD2000009067	20	31440760	31390885	33498488	QTL_ID=37136	Name="Lean meat yield"	holstein (holstein-friesian)	25273628	Doran et al. (2014)
BovineHD2000009067	20	31440760	31390885	33498488	QTL_ID=36699	Name="Lean meat yield"	holstein (holstein-friesian)	25273628	Doran et al. (2014)
BovineHD2000009067	20	31440760	31390885	33498488	QTL_ID=36992	Name="Lean meat yield"	holstein (holstein-friesian)	25273628	Doran et al. (2014)
BovineHD2000009067	20	31440760	31390885	33498488	QTL_ID=36952	Name="Lean meat yield"	holstein (holstein-friesian)	25273628	Doran et al. (2014)
BovineHD2000009067	20	31440760	31390885	33498488	QTL_ID=36982	Name="Lean meat yield"	holstein (holstein-friesian)	25273628	Doran et al. (2014)
BovineHD2000009067	20	31440760	31390885	33498488	QTL_ID=36917	Name="Lean meat yield"	holstein (holstein-friesian)	25273628	Doran et al. (2014)
BovineHD2000009067	20	31440760	31390885	33498488	QTL_ID=36704	Name="Lean meat yield"	holstein (holstein-friesian)	25273628	Doran et al. (2014)
BovineHD2000009067	20	31440760	31390885	33498488	QTL_ID=36929	Name="Lean meat yield"	holstein (holstein-friesian)	25273628	Doran et al. (2014)
BovineHD2000009067	20	31440760	31390885	33498488	QTL_ID=36731	Name="Lean meat yield"	holstein (holstein-friesian)	25273628	Doran et al. (2014)
BovineHD2000009067	20	31440760	31390885	33498488	QTL_ID=36908	Name="Lean meat yield"	holstein (holstein-friesian)	25273628	Doran et al. (2014)
BovineHD2000009067	20	31440760	31390885	33498488	QTL_ID=36958	Name="Lean meat yield"	holstein (holstein-friesian)	25273628	Doran et al. (2014)
BovineHD2000009067	20	31440760	31390885	33498488	QTL_ID=37187	Name="Lean meat yield"	holstein (holstein-friesian)	25273628	Doran et al. (2014)
BovineHD2000009067	20	31440760	31390885	33498488	QTL_ID=36984	Name="Lean meat yield"	holstein (holstein-friesian)	25273628	Doran et al. (2014)
BovineHD2000009067	20	31440760	31390885	33498488	QTL_ID=37029	Name="Lean meat yield"	holstein (holstein-friesian)	25273628	Doran et al. (2014)
BovineHD2000009067	20	31440760	31390885	33498488	QTL_ID=36976	Name="Lean meat yield"	holstein (holstein-friesian)	25273628	Doran et al. (2014)
BovineHD2000009067	20	31440760	31390885	33498488	QTL_ID=37261	Name="Carcass weight"	holstein (holstein-friesian)	25273628	Doran et al. (2014)
BovineHD2000009067	20	31440760	31390885	33498488	QTL_ID=36713	Name="Lean meat yield"	holstein (holstein-friesian)	25273628	Doran et al. (2014)
BovineHD2000009067	20	31440760	31390885	33498488	QTL_ID=37271	Name="Carcass weight"	holstein (holstein-friesian)	25273628	Doran et al. (2014)
BovineHD2000009067	20	31440760	31390885	33498488	QTL_ID=36965	Name="Lean meat yield"	holstein (holstein-friesian)	25273628	Doran et al. (2014)
BovineHD2000009067	20	31440760	31390885	33498488	QTL_ID=36904	Name="Lean meat yield"	holstein (holstein-friesian)	25273628	Doran et al. (2014)
BovineHD2000009067	20	31440760	31390885	33498488	QTL_ID=36890	Name="Lean meat yield"	holstein (holstein-friesian)	25273628	Doran et al. (2014)
BovineHD2000009067	20	31440760	31390885	33498488	QTL_ID=37278	Name="Carcass weight"	holstein (holstein-friesian)	25273628	Doran et al. (2014)
BovineHD2000009067	20	31440760	31390885	33498488	QTL_ID=36712	Name="Lean meat yield"	holstein (holstein-friesian)	25273628	Doran et al. (2014)
BovineHD2000009067	20	31440760	31390885	33498488	QTL_ID=36924	Name="Lean meat yield"	holstein (holstein-friesian)	25273628	Doran et al. (2014)
BovineHD2000009067	20	31440760	31390885	33498488	QTL_ID=37013	Name="Lean meat yield"	holstein (holstein-friesian)	25273628	Doran et al. (2014)
BovineHD2000009067	20	31440760	31390885	33498488	QTL_ID=36739	Name="Lean meat yield"	holstein (holstein-friesian)	25273628	Doran et al. (2014)
BovineHD2000009067	20	31440760	31390885	33498488	QTL_ID=36905	Name="Lean meat yield"	holstein (holstein-friesian)	25273628	Doran et al. (2014)
BovineHD2000009067	20	31440760	31390885	33498488	QTL_ID=36894	Name="Lean meat yield"	holstein (holstein-friesian)	25273628	Doran et al. (2014)
BovineHD2000009067	20	31440760	31390885	33498488	QTL_ID=36823	Name="Lean meat yield"	holstein (holstein-friesian)	25273628	Doran et al. (2014)
BovineHD2000009067	20	31440760	31390885	33498488	QTL_ID=37232	Name="Carcass weight"	holstein (holstein-friesian)	25273628	Doran et al. (2014)
BovineHD2000009067	20	31440760	31390885	33498488	QTL_ID=37286	Name="Carcass weight"	holstein (holstein-friesian)	25273628	Doran et al. (2014)
BovineHD2000009067	20	31440760	31390885	33498488	QTL_ID=37289	Name="Carcass weight"	holstein (holstein-friesian)	25273628	Doran et al. (2014)
BovineHD2000009067	20	31440760	31390885	33498488	QTL_ID=36813	Name="Lean meat yield"	holstein (holstein-friesian)	25273628	Doran et al. (2014)
BovineHD2000009067	20	31440760	31390885	33498488	QTL_ID=37248	Name="Carcass weight"	holstein (holstein-friesian)	25273628	Doran et al. (2014)
BovineHD2000009067	20	31440760	31390885	33498488	QTL_ID=36898	Name="Lean meat yield"	holstein (holstein-friesian)	25273628	Doran et al. (2014)
BovineHD2000009067	20	31440760	31390885	33498488	QTL_ID=37270	Name="Carcass weight"	holstein (holstein-friesian)	25273628	Doran et al. (2014)
BovineHD2000009067	20	31440760	31390885	33498488	QTL_ID=36804	Name="Lean meat yield"	holstein (holstein-friesian)	25273628	Doran et al. (2014)
BovineHD2000009067	20	31440760	31390885	33498488	QTL_ID=37288	Name="Carcass weight"	holstein (holstein-friesian)	25273628	Doran et al. (2014)
BovineHD2000009067	20	31440760	31390885	33498488	QTL_ID=37285	Name="Carcass weight"	holstein (holstein-friesian)	25273628	Doran et al. (2014)
BovineHD2000009067	20	31440760	31390885	33498488	QTL_ID=36876	Name="Lean meat yield"	holstein (holstein-friesian)	25273628	Doran et al. (2014)
BovineHD2000009067	20	31440760	31390885	33498488	QTL_ID=36697	Name="Lean meat yield"	holstein (holstein-friesian)	25273628	Doran et al. (2014)
BovineHD2000009067	20	31440760	31390885	33498488	QTL_ID=36839	Name="Lean meat yield"	holstein (holstein-friesian)	25273628	Doran et al. (2014)
BovineHD2000009067	20	31440760	31390885	33498488	QTL_ID=36829	Name="Lean meat yield"	holstein (holstein-friesian)	25273628	Doran et al. (2014)
BovineHD2000009067	20	31440760	31390885	33498488	QTL_ID=36877	Name="Lean meat yield"	holstein (holstein-friesian)	25273628	Doran et al. (2014)
BovineHD2000009067	20	31440760	31390885	33498488	QTL_ID=36871	Name="Lean meat yield"	holstein (holstein-friesian)	25273628	Doran et al. (2014)
BovineHD2000009067	20	31440760	31390885	33498488	QTL_ID=37287	Name="Carcass weight"	holstein (holstein-friesian)	25273628	Doran et al. (2014)
BovineHD2000009067	20	31440760	31390885	33498488	QTL_ID=36866	Name="Lean meat yield"	holstein (holstein-friesian)	25273628	Doran et al. (2014)
BovineHD2000009067	20	31440760	31390885	33498488	QTL_ID=36702	Name="Lean meat yield"	holstein (holstein-friesian)	25273628	Doran et al. (2014)
BovineHD2000009067	20	31440760	31390885	33498488	QTL_ID=37268	Name="Carcass weight"	holstein (holstein-friesian)	25273628	Doran et al. (2014)
BovineHD2000009067	20	31440760	31390885	33498488	QTL_ID=36698	Name="Lean meat yield"	holstein (holstein-friesian)	25273628	Doran et al. (2014)
BovineHD2000009279	20	32221903	31390885	33498488	QTL_ID=37204	Name="Lean meat yield"	holstein (holstein-friesian)	25273628	Doran et al. (2014)
BovineHD2000009279	20	32221903	31390885	33498488	QTL_ID=37131	Name="Lean meat yield"	holstein (holstein-friesian)	25273628	Doran et al. (2014)
BovineHD2000009279	20	32221903	31390885	33498488	QTL_ID=37069	Name="Lean meat yield"	holstein (holstein-friesian)	25273628	Doran et al. (2014)
BovineHD2000009279	20	32221903	31390885	33498488	QTL_ID=37018	Name="Lean meat yield"	holstein (holstein-friesian)	25273628	Doran et al. (2014)
BovineHD2000009279	20	32221903	31390885	33498488	QTL_ID=37207	Name="Lean meat yield"	holstein (holstein-friesian)	25273628	Doran et al. (2014)
BovineHD2000009279	20	32221903	31390885	33498488	QTL_ID=37198	Name="Lean meat yield"	holstein (holstein-friesian)	25273628	Doran et al. (2014)
BovineHD2000009279	20	32221903	31390885	33498488	QTL_ID=37055	Name="Lean meat yield"	holstein (holstein-friesian)	25273628	Doran et al. (2014)
BovineHD2000009279	20	32221903	31390885	33498488	QTL_ID=37170	Name="Lean meat yield"	holstein (holstein-friesian)	25273628	Doran et al. (2014)
BovineHD2000009279	20	32221903	31390885	33498488	QTL_ID=36898	Name="Lean meat yield"	holstein (holstein-friesian)	25273628	Doran et al. (2014)
BovineHD2000009279	20	32221903	31390885	33498488	QTL_ID=36977	Name="Lean meat yield"	holstein (holstein-friesian)	25273628	Doran et al. (2014)
BovineHD2000009279	20	32221903	31390885	33498488	QTL_ID=37228	Name="Lean meat yield"	holstein (holstein-friesian)	25273628	Doran et al. (2014)
BovineHD2000009279	20	32221903	31390885	33498488	QTL_ID=37022	Name="Lean meat yield"	holstein (holstein-friesian)	25273628	Doran et al. (2014)
BovineHD2000009279	20	32221903	31390885	33498488	QTL_ID=37008	Name="Lean meat yield"	holstein (holstein-friesian)	25273628	Doran et al. (2014)
BovineHD2000009279	20	32221903	31390885	33498488	QTL_ID=36965	Name="Lean meat yield"	holstein (holstein-friesian)	25273628	Doran et al. (2014)
BovineHD2000009279	20	32221903	31390885	33498488	QTL_ID=36985	Name="Lean meat yield"	holstein (holstein-friesian)	25273628	Doran et al. (2014)
BovineHD2000009279	20	32221903	31390885	33498488	QTL_ID=36929	Name="Lean meat yield"	holstein (holstein-friesian)	25273628	Doran et al. (2014)
BovineHD2000009279	20	32221903	31390885	33498488	QTL_ID=36890	Name="Lean meat yield"	holstein (holstein-friesian)	25273628	Doran et al. (2014)
BovineHD2000009279	20	32221903	31390885	33498488	QTL_ID=37115	Name="Lean meat yield"	holstein (holstein-friesian)	25273628	Doran et al. (2014)
BovineHD2000009279	20	32221903	31390885	33498488	QTL_ID=36958	Name="Lean meat yield"	holstein (holstein-friesian)	25273628	Doran et al. (2014)
BovineHD2000009279	20	32221903	31390885	33498488	QTL_ID=36698	Name="Lean meat yield"	holstein (holstein-friesian)	25273628	Doran et al. (2014)
BovineHD2000009279	20	32221903	31390885	33498488	QTL_ID=37187	Name="Lean meat yield"	holstein (holstein-friesian)	25273628	Doran et al. (2014)
BovineHD2000009279	20	32221903	31390885	33498488	QTL_ID=37029	Name="Lean meat yield"	holstein (holstein-friesian)	25273628	Doran et al. (2014)
BovineHD2000009279	20	32221903	31390885	33498488	QTL_ID=36992	Name="Lean meat yield"	holstein (holstein-friesian)	25273628	Doran et al. (2014)
BovineHD2000009279	20	32221903	31390885	33498488	QTL_ID=36952	Name="Lean meat yield"	holstein (holstein-friesian)	25273628	Doran et al. (2014)
BovineHD2000009279	20	32221903	31390885	33498488	QTL_ID=36917	Name="Lean meat yield"	holstein (holstein-friesian)	25273628	Doran et al. (2014)
BovineHD2000009279	20	32221903	31390885	33498488	QTL_ID=36982	Name="Lean meat yield"	holstein (holstein-friesian)	25273628	Doran et al. (2014)
BovineHD2000009279	20	32221903	31390885	33498488	QTL_ID=36904	Name="Lean meat yield"	holstein (holstein-friesian)	25273628	Doran et al. (2014)
BovineHD2000009279	20	32221903	31390885	33498488	QTL_ID=36839	Name="Lean meat yield"	holstein (holstein-friesian)	25273628	Doran et al. (2014)
BovineHD2000009279	20	32221903	31390885	33498488	QTL_ID=36700	Name="Lean meat yield"	holstein (holstein-friesian)	25273628	Doran et al. (2014)
BovineHD2000009279	20	32221903	31390885	33498488	QTL_ID=36908	Name="Lean meat yield"	holstein (holstein-friesian)	25273628	Doran et al. (2014)
BovineHD2000009279	20	32221903	31390885	33498488	QTL_ID=37268	Name="Carcass weight"	holstein (holstein-friesian)	25273628	Doran et al. (2014)
BovineHD2000009279	20	32221903	31390885	33498488	QTL_ID=36829	Name="Lean meat yield"	holstein (holstein-friesian)	25273628	Doran et al. (2014)
BovineHD2000009279	20	32221903	31390885	33498488	QTL_ID=36924	Name="Lean meat yield"	holstein (holstein-friesian)	25273628	Doran et al. (2014)
BovineHD2000009279	20	32221903	31390885	33498488	QTL_ID=37136	Name="Lean meat yield"	holstein (holstein-friesian)	25273628	Doran et al. (2014)
BovineHD2000009279	20	32221903	31390885	33498488	QTL_ID=36866	Name="Lean meat yield"	holstein (holstein-friesian)	25273628	Doran et al. (2014)
BovineHD2000009279	20	32221903	31390885	33498488	QTL_ID=36894	Name="Lean meat yield"	holstein (holstein-friesian)	25273628	Doran et al. (2014)
BovineHD2000009279	20	32221903	31390885	33498488	QTL_ID=36876	Name="Lean meat yield"	holstein (holstein-friesian)	25273628	Doran et al. (2014)
BovineHD2000009279	20	32221903	31390885	33498488	QTL_ID=36697	Name="Lean meat yield"	holstein (holstein-friesian)	25273628	Doran et al. (2014)
BovineHD2000009279	20	32221903	31390885	33498488	QTL_ID=36713	Name="Lean meat yield"	holstein (holstein-friesian)	25273628	Doran et al. (2014)
BovineHD2000009279	20	32221903	31390885	33498488	QTL_ID=37271	Name="Carcass weight"	holstein (holstein-friesian)	25273628	Doran et al. (2014)
BovineHD2000009279	20	32221903	31390885	33498488	QTL_ID=36813	Name="Lean meat yield"	holstein (holstein-friesian)	25273628	Doran et al. (2014)
BovineHD2000009279	20	32221903	31390885	33498488	QTL_ID=36871	Name="Lean meat yield"	holstein (holstein-friesian)	25273628	Doran et al. (2014)
BovineHD2000009279	20	32221903	31390885	33498488	QTL_ID=37013	Name="Lean meat yield"	holstein (holstein-friesian)	25273628	Doran et al. (2014)
BovineHD2000009279	20	32221903	31390885	33498488	QTL_ID=36731	Name="Lean meat yield"	holstein (holstein-friesian)	25273628	Doran et al. (2014)
BovineHD2000009279	20	32221903	31390885	33498488	QTL_ID=36701	Name="Lean meat yield"	holstein (holstein-friesian)	25273628	Doran et al. (2014)
BovineHD2000009279	20	32221903	31390885	33498488	QTL_ID=36984	Name="Lean meat yield"	holstein (holstein-friesian)	25273628	Doran et al. (2014)
BovineHD2000009279	20	32221903	31390885	33498488	QTL_ID=36699	Name="Lean meat yield"	holstein (holstein-friesian)	25273628	Doran et al. (2014)
BovineHD2000009279	20	32221903	31390885	33498488	QTL_ID=36823	Name="Lean meat yield"	holstein (holstein-friesian)	25273628	Doran et al. (2014)
BovineHD2000009279	20	32221903	31390885	33498488	QTL_ID=36702	Name="Lean meat yield"	holstein (holstein-friesian)	25273628	Doran et al. (2014)
BovineHD2000009279	20	32221903	31390885	33498488	QTL_ID=36704	Name="Lean meat yield"	holstein (holstein-friesian)	25273628	Doran et al. (2014)
BovineHD2000009279	20	32221903	31390885	33498488	QTL_ID=37288	Name="Carcass weight"	holstein (holstein-friesian)	25273628	Doran et al. (2014)
BovineHD2000009279	20	32221903	31390885	33498488	QTL_ID=37289	Name="Carcass weight"	holstein (holstein-friesian)	25273628	Doran et al. (2014)
BovineHD2000009279	20	32221903	31390885	33498488	QTL_ID=37177	Name="Lean meat yield"	holstein (holstein-friesian)	25273628	Doran et al. (2014)
BovineHD2000009279	20	32221903	31390885	33498488	QTL_ID=36877	Name="Lean meat yield"	holstein (holstein-friesian)	25273628	Doran et al. (2014)
BovineHD2000009279	20	32221903	31390885	33498488	QTL_ID=36804	Name="Lean meat yield"	holstein (holstein-friesian)	25273628	Doran et al. (2014)
BovineHD2000009279	20	32221903	31390885	33498488	QTL_ID=36976	Name="Lean meat yield"	holstein (holstein-friesian)	25273628	Doran et al. (2014)
BovineHD2000009279	20	32221903	31390885	33498488	QTL_ID=37195	Name="Lean meat yield"	holstein (holstein-friesian)	25273628	Doran et al. (2014)
BovineHD2000009279	20	32221903	31390885	33498488	QTL_ID=36739	Name="Lean meat yield"	holstein (holstein-friesian)	25273628	Doran et al. (2014)
BovineHD2000009279	20	32221903	31390885	33498488	QTL_ID=37261	Name="Carcass weight"	holstein (holstein-friesian)	25273628	Doran et al. (2014)
BovineHD2000009279	20	32221903	31390885	33498488	QTL_ID=36712	Name="Lean meat yield"	holstein (holstein-friesian)	25273628	Doran et al. (2014)
BovineHD2000009279	20	32221903	31390885	33498488	QTL_ID=36905	Name="Lean meat yield"	holstein (holstein-friesian)	25273628	Doran et al. (2014)
BovineHD2000009279	20	32221903	31390885	33498488	QTL_ID=37232	Name="Carcass weight"	holstein (holstein-friesian)	25273628	Doran et al. (2014)
BovineHD2000009279	20	32221903	31390885	33498488	QTL_ID=37286	Name="Carcass weight"	holstein (holstein-friesian)	25273628	Doran et al. (2014)
BovineHD2000009279	20	32221903	31390885	33498488	QTL_ID=37285	Name="Carcass weight"	holstein (holstein-friesian)	25273628	Doran et al. (2014)
BovineHD2000009279	20	32221903	31390885	33498488	QTL_ID=36998	Name="Lean meat yield"	holstein (holstein-friesian)	25273628	Doran et al. (2014)
BovineHD2000009279	20	32221903	31390885	33498488	QTL_ID=37278	Name="Carcass weight"	holstein (holstein-friesian)	25273628	Doran et al. (2014)
BovineHD2000009279	20	32221903	31390885	33498488	QTL_ID=37248	Name="Carcass weight"	holstein (holstein-friesian)	25273628	Doran et al. (2014)
BovineHD2000009279	20	32221903	31390885	33498488	QTL_ID=37287	Name="Carcass weight"	holstein (holstein-friesian)	25273628	Doran et al. (2014)
BovineHD2000009279	20	32221903	31390885	33498488	QTL_ID=37270	Name="Carcass weight"	holstein (holstein-friesian)	25273628	Doran et al. (2014)
BovineHD2000009280	20	32223776	31390885	33498488	QTL_ID=36929	Name="Lean meat yield"	holstein (holstein-friesian)	25273628	Doran et al. (2014)
BovineHD2000009280	20	32223776	31390885	33498488	QTL_ID=37170	Name="Lean meat yield"	holstein (holstein-friesian)	25273628	Doran et al. (2014)
BovineHD2000009280	20	32223776	31390885	33498488	QTL_ID=36904	Name="Lean meat yield"	holstein (holstein-friesian)	25273628	Doran et al. (2014)
BovineHD2000009280	20	32223776	31390885	33498488	QTL_ID=37131	Name="Lean meat yield"	holstein (holstein-friesian)	25273628	Doran et al. (2014)
BovineHD2000009280	20	32223776	31390885	33498488	QTL_ID=37198	Name="Lean meat yield"	holstein (holstein-friesian)	25273628	Doran et al. (2014)
BovineHD2000009280	20	32223776	31390885	33498488	QTL_ID=36908	Name="Lean meat yield"	holstein (holstein-friesian)	25273628	Doran et al. (2014)
BovineHD2000009280	20	32223776	31390885	33498488	QTL_ID=36898	Name="Lean meat yield"	holstein (holstein-friesian)	25273628	Doran et al. (2014)
BovineHD2000009280	20	32223776	31390885	33498488	QTL_ID=36958	Name="Lean meat yield"	holstein (holstein-friesian)	25273628	Doran et al. (2014)
BovineHD2000009280	20	32223776	31390885	33498488	QTL_ID=36890	Name="Lean meat yield"	holstein (holstein-friesian)	25273628	Doran et al. (2014)
BovineHD2000009280	20	32223776	31390885	33498488	QTL_ID=37055	Name="Lean meat yield"	holstein (holstein-friesian)	25273628	Doran et al. (2014)
BovineHD2000009280	20	32223776	31390885	33498488	QTL_ID=37022	Name="Lean meat yield"	holstein (holstein-friesian)	25273628	Doran et al. (2014)
BovineHD2000009280	20	32223776	31390885	33498488	QTL_ID=36839	Name="Lean meat yield"	holstein (holstein-friesian)	25273628	Doran et al. (2014)
BovineHD2000009280	20	32223776	31390885	33498488	QTL_ID=37204	Name="Lean meat yield"	holstein (holstein-friesian)	25273628	Doran et al. (2014)
BovineHD2000009280	20	32223776	31390885	33498488	QTL_ID=37115	Name="Lean meat yield"	holstein (holstein-friesian)	25273628	Doran et al. (2014)
BovineHD2000009280	20	32223776	31390885	33498488	QTL_ID=36985	Name="Lean meat yield"	holstein (holstein-friesian)	25273628	Doran et al. (2014)
BovineHD2000009280	20	32223776	31390885	33498488	QTL_ID=37018	Name="Lean meat yield"	holstein (holstein-friesian)	25273628	Doran et al. (2014)
BovineHD2000009280	20	32223776	31390885	33498488	QTL_ID=37136	Name="Lean meat yield"	holstein (holstein-friesian)	25273628	Doran et al. (2014)
BovineHD2000009280	20	32223776	31390885	33498488	QTL_ID=36952	Name="Lean meat yield"	holstein (holstein-friesian)	25273628	Doran et al. (2014)
BovineHD2000009280	20	32223776	31390885	33498488	QTL_ID=36917	Name="Lean meat yield"	holstein (holstein-friesian)	25273628	Doran et al. (2014)
BovineHD2000009280	20	32223776	31390885	33498488	QTL_ID=36876	Name="Lean meat yield"	holstein (holstein-friesian)	25273628	Doran et al. (2014)
BovineHD2000009280	20	32223776	31390885	33498488	QTL_ID=36982	Name="Lean meat yield"	holstein (holstein-friesian)	25273628	Doran et al. (2014)
BovineHD2000009280	20	32223776	31390885	33498488	QTL_ID=37008	Name="Lean meat yield"	holstein (holstein-friesian)	25273628	Doran et al. (2014)
BovineHD2000009280	20	32223776	31390885	33498488	QTL_ID=36813	Name="Lean meat yield"	holstein (holstein-friesian)	25273628	Doran et al. (2014)
BovineHD2000009280	20	32223776	31390885	33498488	QTL_ID=37207	Name="Lean meat yield"	holstein (holstein-friesian)	25273628	Doran et al. (2014)
BovineHD2000009280	20	32223776	31390885	33498488	QTL_ID=36871	Name="Lean meat yield"	holstein (holstein-friesian)	25273628	Doran et al. (2014)
BovineHD2000009280	20	32223776	31390885	33498488	QTL_ID=36829	Name="Lean meat yield"	holstein (holstein-friesian)	25273628	Doran et al. (2014)
BovineHD2000009280	20	32223776	31390885	33498488	QTL_ID=36701	Name="Lean meat yield"	holstein (holstein-friesian)	25273628	Doran et al. (2014)
BovineHD2000009280	20	32223776	31390885	33498488	QTL_ID=37187	Name="Lean meat yield"	holstein (holstein-friesian)	25273628	Doran et al. (2014)
BovineHD2000009280	20	32223776	31390885	33498488	QTL_ID=37228	Name="Lean meat yield"	holstein (holstein-friesian)	25273628	Doran et al. (2014)
BovineHD2000009280	20	32223776	31390885	33498488	QTL_ID=36992	Name="Lean meat yield"	holstein (holstein-friesian)	25273628	Doran et al. (2014)
BovineHD2000009280	20	32223776	31390885	33498488	QTL_ID=36713	Name="Lean meat yield"	holstein (holstein-friesian)	25273628	Doran et al. (2014)
BovineHD2000009280	20	32223776	31390885	33498488	QTL_ID=36700	Name="Lean meat yield"	holstein (holstein-friesian)	25273628	Doran et al. (2014)
BovineHD2000009280	20	32223776	31390885	33498488	QTL_ID=36965	Name="Lean meat yield"	holstein (holstein-friesian)	25273628	Doran et al. (2014)
BovineHD2000009280	20	32223776	31390885	33498488	QTL_ID=36704	Name="Lean meat yield"	holstein (holstein-friesian)	25273628	Doran et al. (2014)
BovineHD2000009280	20	32223776	31390885	33498488	QTL_ID=37268	Name="Carcass weight"	holstein (holstein-friesian)	25273628	Doran et al. (2014)
BovineHD2000009280	20	32223776	31390885	33498488	QTL_ID=37195	Name="Lean meat yield"	holstein (holstein-friesian)	25273628	Doran et al. (2014)
BovineHD2000009280	20	32223776	31390885	33498488	QTL_ID=37248	Name="Carcass weight"	holstein (holstein-friesian)	25273628	Doran et al. (2014)
BovineHD2000009280	20	32223776	31390885	33498488	QTL_ID=36877	Name="Lean meat yield"	holstein (holstein-friesian)	25273628	Doran et al. (2014)
BovineHD2000009280	20	32223776	31390885	33498488	QTL_ID=36976	Name="Lean meat yield"	holstein (holstein-friesian)	25273628	Doran et al. (2014)
BovineHD2000009280	20	32223776	31390885	33498488	QTL_ID=37029	Name="Lean meat yield"	holstein (holstein-friesian)	25273628	Doran et al. (2014)
BovineHD2000009280	20	32223776	31390885	33498488	QTL_ID=37013	Name="Lean meat yield"	holstein (holstein-friesian)	25273628	Doran et al. (2014)
BovineHD2000009280	20	32223776	31390885	33498488	QTL_ID=36702	Name="Lean meat yield"	holstein (holstein-friesian)	25273628	Doran et al. (2014)
BovineHD2000009280	20	32223776	31390885	33498488	QTL_ID=36697	Name="Lean meat yield"	holstein (holstein-friesian)	25273628	Doran et al. (2014)
BovineHD2000009280	20	32223776	31390885	33498488	QTL_ID=37232	Name="Carcass weight"	holstein (holstein-friesian)	25273628	Doran et al. (2014)
BovineHD2000009280	20	32223776	31390885	33498488	QTL_ID=37177	Name="Lean meat yield"	holstein (holstein-friesian)	25273628	Doran et al. (2014)
BovineHD2000009280	20	32223776	31390885	33498488	QTL_ID=36924	Name="Lean meat yield"	holstein (holstein-friesian)	25273628	Doran et al. (2014)
BovineHD2000009280	20	32223776	31390885	33498488	QTL_ID=36698	Name="Lean meat yield"	holstein (holstein-friesian)	25273628	Doran et al. (2014)
BovineHD2000009280	20	32223776	31390885	33498488	QTL_ID=36731	Name="Lean meat yield"	holstein (holstein-friesian)	25273628	Doran et al. (2014)
BovineHD2000009280	20	32223776	31390885	33498488	QTL_ID=36894	Name="Lean meat yield"	holstein (holstein-friesian)	25273628	Doran et al. (2014)
BovineHD2000009280	20	32223776	31390885	33498488	QTL_ID=36823	Name="Lean meat yield"	holstein (holstein-friesian)	25273628	Doran et al. (2014)
BovineHD2000009280	20	32223776	31390885	33498488	QTL_ID=36804	Name="Lean meat yield"	holstein (holstein-friesian)	25273628	Doran et al. (2014)
BovineHD2000009280	20	32223776	31390885	33498488	QTL_ID=36905	Name="Lean meat yield"	holstein (holstein-friesian)	25273628	Doran et al. (2014)
BovineHD2000009280	20	32223776	31390885	33498488	QTL_ID=37286	Name="Carcass weight"	holstein (holstein-friesian)	25273628	Doran et al. (2014)
BovineHD2000009280	20	32223776	31390885	33498488	QTL_ID=37261	Name="Carcass weight"	holstein (holstein-friesian)	25273628	Doran et al. (2014)
BovineHD2000009280	20	32223776	31390885	33498488	QTL_ID=37271	Name="Carcass weight"	holstein (holstein-friesian)	25273628	Doran et al. (2014)
BovineHD2000009280	20	32223776	31390885	33498488	QTL_ID=37278	Name="Carcass weight"	holstein (holstein-friesian)	25273628	Doran et al. (2014)
BovineHD2000009280	20	32223776	31390885	33498488	QTL_ID=36699	Name="Lean meat yield"	holstein (holstein-friesian)	25273628	Doran et al. (2014)
BovineHD2000009280	20	32223776	31390885	33498488	QTL_ID=37287	Name="Carcass weight"	holstein (holstein-friesian)	25273628	Doran et al. (2014)
BovineHD2000009280	20	32223776	31390885	33498488	QTL_ID=37289	Name="Carcass weight"	holstein (holstein-friesian)	25273628	Doran et al. (2014)
BovineHD2000009280	20	32223776	31390885	33498488	QTL_ID=36998	Name="Lean meat yield"	holstein (holstein-friesian)	25273628	Doran et al. (2014)
BovineHD2000009280	20	32223776	31390885	33498488	QTL_ID=36984	Name="Lean meat yield"	holstein (holstein-friesian)	25273628	Doran et al. (2014)
BovineHD2000009280	20	32223776	31390885	33498488	QTL_ID=36712	Name="Lean meat yield"	holstein (holstein-friesian)	25273628	Doran et al. (2014)
BovineHD2000009280	20	32223776	31390885	33498488	QTL_ID=37288	Name="Carcass weight"	holstein (holstein-friesian)	25273628	Doran et al. (2014)
BovineHD2000009280	20	32223776	31390885	33498488	QTL_ID=36866	Name="Lean meat yield"	holstein (holstein-friesian)	25273628	Doran et al. (2014)
BovineHD2000009280	20	32223776	31390885	33498488	QTL_ID=37285	Name="Carcass weight"	holstein (holstein-friesian)	25273628	Doran et al. (2014)
BovineHD2000009280	20	32223776	31390885	33498488	QTL_ID=37069	Name="Lean meat yield"	holstein (holstein-friesian)	25273628	Doran et al. (2014)
BovineHD2000009280	20	32223776	31390885	33498488	QTL_ID=37270	Name="Carcass weight"	holstein (holstein-friesian)	25273628	Doran et al. (2014)
BovineHD2000009280	20	32223776	31390885	33498488	QTL_ID=36977	Name="Lean meat yield"	holstein (holstein-friesian)	25273628	Doran et al. (2014)
BovineHD2000009280	20	32223776	31390885	33498488	QTL_ID=36739	Name="Lean meat yield"	holstein (holstein-friesian)	25273628	Doran et al. (2014)
BovineHD2000009282	20	32230322	31390885	33498488	QTL_ID=37207	Name="Lean meat yield"	holstein (holstein-friesian)	25273628	Doran et al. (2014)
BovineHD2000009282	20	32230322	31390885	33498488	QTL_ID=36908	Name="Lean meat yield"	holstein (holstein-friesian)	25273628	Doran et al. (2014)
BovineHD2000009282	20	32230322	31390885	33498488	QTL_ID=36952	Name="Lean meat yield"	holstein (holstein-friesian)	25273628	Doran et al. (2014)
BovineHD2000009282	20	32230322	31390885	33498488	QTL_ID=36982	Name="Lean meat yield"	holstein (holstein-friesian)	25273628	Doran et al. (2014)
BovineHD2000009282	20	32230322	31390885	33498488	QTL_ID=36704	Name="Lean meat yield"	holstein (holstein-friesian)	25273628	Doran et al. (2014)
BovineHD2000009282	20	32230322	31390885	33498488	QTL_ID=36904	Name="Lean meat yield"	holstein (holstein-friesian)	25273628	Doran et al. (2014)
BovineHD2000009282	20	32230322	31390885	33498488	QTL_ID=36890	Name="Lean meat yield"	holstein (holstein-friesian)	25273628	Doran et al. (2014)
BovineHD2000009282	20	32230322	31390885	33498488	QTL_ID=37232	Name="Carcass weight"	holstein (holstein-friesian)	25273628	Doran et al. (2014)
BovineHD2000009282	20	32230322	31390885	33498488	QTL_ID=37248	Name="Carcass weight"	holstein (holstein-friesian)	25273628	Doran et al. (2014)
BovineHD2000009282	20	32230322	31390885	33498488	QTL_ID=36701	Name="Lean meat yield"	holstein (holstein-friesian)	25273628	Doran et al. (2014)
BovineHD2000009282	20	32230322	31390885	33498488	QTL_ID=36894	Name="Lean meat yield"	holstein (holstein-friesian)	25273628	Doran et al. (2014)
BovineHD2000009282	20	32230322	31390885	33498488	QTL_ID=37055	Name="Lean meat yield"	holstein (holstein-friesian)	25273628	Doran et al. (2014)
BovineHD2000009282	20	32230322	31390885	33498488	QTL_ID=36876	Name="Lean meat yield"	holstein (holstein-friesian)	25273628	Doran et al. (2014)
BovineHD2000009282	20	32230322	31390885	33498488	QTL_ID=37228	Name="Lean meat yield"	holstein (holstein-friesian)	25273628	Doran et al. (2014)
BovineHD2000009282	20	32230322	31390885	33498488	QTL_ID=37131	Name="Lean meat yield"	holstein (holstein-friesian)	25273628	Doran et al. (2014)
BovineHD2000009282	20	32230322	31390885	33498488	QTL_ID=37198	Name="Lean meat yield"	holstein (holstein-friesian)	25273628	Doran et al. (2014)
BovineHD2000009282	20	32230322	31390885	33498488	QTL_ID=36698	Name="Lean meat yield"	holstein (holstein-friesian)	25273628	Doran et al. (2014)
BovineHD2000009282	20	32230322	31390885	33498488	QTL_ID=37022	Name="Lean meat yield"	holstein (holstein-friesian)	25273628	Doran et al. (2014)
BovineHD2000009282	20	32230322	31390885	33498488	QTL_ID=36958	Name="Lean meat yield"	holstein (holstein-friesian)	25273628	Doran et al. (2014)
BovineHD2000009282	20	32230322	31390885	33498488	QTL_ID=37008	Name="Lean meat yield"	holstein (holstein-friesian)	25273628	Doran et al. (2014)
BovineHD2000009282	20	32230322	31390885	33498488	QTL_ID=36924	Name="Lean meat yield"	holstein (holstein-friesian)	25273628	Doran et al. (2014)
BovineHD2000009282	20	32230322	31390885	33498488	QTL_ID=36871	Name="Lean meat yield"	holstein (holstein-friesian)	25273628	Doran et al. (2014)
BovineHD2000009282	20	32230322	31390885	33498488	QTL_ID=36905	Name="Lean meat yield"	holstein (holstein-friesian)	25273628	Doran et al. (2014)
BovineHD2000009282	20	32230322	31390885	33498488	QTL_ID=37136	Name="Lean meat yield"	holstein (holstein-friesian)	25273628	Doran et al. (2014)
BovineHD2000009282	20	32230322	31390885	33498488	QTL_ID=36823	Name="Lean meat yield"	holstein (holstein-friesian)	25273628	Doran et al. (2014)
BovineHD2000009282	20	32230322	31390885	33498488	QTL_ID=36992	Name="Lean meat yield"	holstein (holstein-friesian)	25273628	Doran et al. (2014)
BovineHD2000009282	20	32230322	31390885	33498488	QTL_ID=37286	Name="Carcass weight"	holstein (holstein-friesian)	25273628	Doran et al. (2014)
BovineHD2000009282	20	32230322	31390885	33498488	QTL_ID=37268	Name="Carcass weight"	holstein (holstein-friesian)	25273628	Doran et al. (2014)
BovineHD2000009282	20	32230322	31390885	33498488	QTL_ID=37289	Name="Carcass weight"	holstein (holstein-friesian)	25273628	Doran et al. (2014)
BovineHD2000009282	20	32230322	31390885	33498488	QTL_ID=36813	Name="Lean meat yield"	holstein (holstein-friesian)	25273628	Doran et al. (2014)
BovineHD2000009282	20	32230322	31390885	33498488	QTL_ID=36985	Name="Lean meat yield"	holstein (holstein-friesian)	25273628	Doran et al. (2014)
BovineHD2000009282	20	32230322	31390885	33498488	QTL_ID=37287	Name="Carcass weight"	holstein (holstein-friesian)	25273628	Doran et al. (2014)
BovineHD2000009282	20	32230322	31390885	33498488	QTL_ID=36898	Name="Lean meat yield"	holstein (holstein-friesian)	25273628	Doran et al. (2014)
BovineHD2000009282	20	32230322	31390885	33498488	QTL_ID=37115	Name="Lean meat yield"	holstein (holstein-friesian)	25273628	Doran et al. (2014)
BovineHD2000009282	20	32230322	31390885	33498488	QTL_ID=36976	Name="Lean meat yield"	holstein (holstein-friesian)	25273628	Doran et al. (2014)
BovineHD2000009282	20	32230322	31390885	33498488	QTL_ID=37187	Name="Lean meat yield"	holstein (holstein-friesian)	25273628	Doran et al. (2014)
BovineHD2000009282	20	32230322	31390885	33498488	QTL_ID=36984	Name="Lean meat yield"	holstein (holstein-friesian)	25273628	Doran et al. (2014)
BovineHD2000009282	20	32230322	31390885	33498488	QTL_ID=36713	Name="Lean meat yield"	holstein (holstein-friesian)	25273628	Doran et al. (2014)
BovineHD2000009282	20	32230322	31390885	33498488	QTL_ID=36697	Name="Lean meat yield"	holstein (holstein-friesian)	25273628	Doran et al. (2014)
BovineHD2000009282	20	32230322	31390885	33498488	QTL_ID=36839	Name="Lean meat yield"	holstein (holstein-friesian)	25273628	Doran et al. (2014)
BovineHD2000009282	20	32230322	31390885	33498488	QTL_ID=37177	Name="Lean meat yield"	holstein (holstein-friesian)	25273628	Doran et al. (2014)
BovineHD2000009282	20	32230322	31390885	33498488	QTL_ID=36965	Name="Lean meat yield"	holstein (holstein-friesian)	25273628	Doran et al. (2014)
BovineHD2000009282	20	32230322	31390885	33498488	QTL_ID=37278	Name="Carcass weight"	holstein (holstein-friesian)	25273628	Doran et al. (2014)
BovineHD2000009282	20	32230322	31390885	33498488	QTL_ID=36731	Name="Lean meat yield"	holstein (holstein-friesian)	25273628	Doran et al. (2014)
BovineHD2000009282	20	32230322	31390885	33498488	QTL_ID=37170	Name="Lean meat yield"	holstein (holstein-friesian)	25273628	Doran et al. (2014)
BovineHD2000009282	20	32230322	31390885	33498488	QTL_ID=36804	Name="Lean meat yield"	holstein (holstein-friesian)	25273628	Doran et al. (2014)
BovineHD2000009282	20	32230322	31390885	33498488	QTL_ID=37270	Name="Carcass weight"	holstein (holstein-friesian)	25273628	Doran et al. (2014)
BovineHD2000009282	20	32230322	31390885	33498488	QTL_ID=36739	Name="Lean meat yield"	holstein (holstein-friesian)	25273628	Doran et al. (2014)
BovineHD2000009282	20	32230322	31390885	33498488	QTL_ID=36699	Name="Lean meat yield"	holstein (holstein-friesian)	25273628	Doran et al. (2014)
BovineHD2000009282	20	32230322	31390885	33498488	QTL_ID=37013	Name="Lean meat yield"	holstein (holstein-friesian)	25273628	Doran et al. (2014)
BovineHD2000009282	20	32230322	31390885	33498488	QTL_ID=36917	Name="Lean meat yield"	holstein (holstein-friesian)	25273628	Doran et al. (2014)
BovineHD2000009282	20	32230322	31390885	33498488	QTL_ID=36700	Name="Lean meat yield"	holstein (holstein-friesian)	25273628	Doran et al. (2014)
BovineHD2000009282	20	32230322	31390885	33498488	QTL_ID=36829	Name="Lean meat yield"	holstein (holstein-friesian)	25273628	Doran et al. (2014)
BovineHD2000009282	20	32230322	31390885	33498488	QTL_ID=36929	Name="Lean meat yield"	holstein (holstein-friesian)	25273628	Doran et al. (2014)
BovineHD2000009282	20	32230322	31390885	33498488	QTL_ID=37195	Name="Lean meat yield"	holstein (holstein-friesian)	25273628	Doran et al. (2014)
BovineHD2000009282	20	32230322	31390885	33498488	QTL_ID=36702	Name="Lean meat yield"	holstein (holstein-friesian)	25273628	Doran et al. (2014)
BovineHD2000009282	20	32230322	31390885	33498488	QTL_ID=37288	Name="Carcass weight"	holstein (holstein-friesian)	25273628	Doran et al. (2014)
BovineHD2000009282	20	32230322	31390885	33498488	QTL_ID=36998	Name="Lean meat yield"	holstein (holstein-friesian)	25273628	Doran et al. (2014)
BovineHD2000009282	20	32230322	31390885	33498488	QTL_ID=37204	Name="Lean meat yield"	holstein (holstein-friesian)	25273628	Doran et al. (2014)
BovineHD2000009282	20	32230322	31390885	33498488	QTL_ID=37069	Name="Lean meat yield"	holstein (holstein-friesian)	25273628	Doran et al. (2014)
BovineHD2000009282	20	32230322	31390885	33498488	QTL_ID=37285	Name="Carcass weight"	holstein (holstein-friesian)	25273628	Doran et al. (2014)
BovineHD2000009282	20	32230322	31390885	33498488	QTL_ID=36877	Name="Lean meat yield"	holstein (holstein-friesian)	25273628	Doran et al. (2014)
BovineHD2000009282	20	32230322	31390885	33498488	QTL_ID=36712	Name="Lean meat yield"	holstein (holstein-friesian)	25273628	Doran et al. (2014)
BovineHD2000009282	20	32230322	31390885	33498488	QTL_ID=37018	Name="Lean meat yield"	holstein (holstein-friesian)	25273628	Doran et al. (2014)
BovineHD2000009282	20	32230322	31390885	33498488	QTL_ID=37029	Name="Lean meat yield"	holstein (holstein-friesian)	25273628	Doran et al. (2014)
BovineHD2000009282	20	32230322	31390885	33498488	QTL_ID=37271	Name="Carcass weight"	holstein (holstein-friesian)	25273628	Doran et al. (2014)
BovineHD2000009282	20	32230322	31390885	33498488	QTL_ID=37261	Name="Carcass weight"	holstein (holstein-friesian)	25273628	Doran et al. (2014)
BovineHD2000009282	20	32230322	31390885	33498488	QTL_ID=36977	Name="Lean meat yield"	holstein (holstein-friesian)	25273628	Doran et al. (2014)
BovineHD2000009282	20	32230322	31390885	33498488	QTL_ID=36866	Name="Lean meat yield"	holstein (holstein-friesian)	25273628	Doran et al. (2014)
BovineHD2000009066	20	31440004	31390885	33498488	QTL_ID=37419	Name="Facial pigmentation"	Fleckvieh	25515556	Meszaros et al. (2015)
BovineHD2000009067	20	31440760	31390885	33498488	QTL_ID=37419	Name="Facial pigmentation"	Fleckvieh	25515556	Meszaros et al. (2015)
BovineHD2000009279	20	32221903	31390885	33498488	QTL_ID=37419	Name="Facial pigmentation"	Fleckvieh	25515556	Meszaros et al. (2015)
BovineHD2000009280	20	32223776	31390885	33498488	QTL_ID=37419	Name="Facial pigmentation"	Fleckvieh	25515556	Meszaros et al. (2015)
BovineHD2000009282	20	32230322	31390885	33498488	QTL_ID=37419	Name="Facial pigmentation"	Fleckvieh	25515556	Meszaros et al. (2015)
BovineHD4100016309	23	50457026	50009589	50971212	QTL_ID=24044	Name="Infectious bovine keratoconjunctivitis susceptibility"	Angus	23530766	Kizilkaya et al. (2013)
BovineHD2300014709	23	50462108	50009589	50971212	QTL_ID=24044	Name="Infectious bovine keratoconjunctivitis susceptibility"	Angus	23530766	Kizilkaya et al. (2013)
BovineHD2300014712	23	50478385	50009589	50971212	QTL_ID=24044	Name="Infectious bovine keratoconjunctivitis susceptibility"	Angus	23530766	Kizilkaya et al. (2013)
BovineHD2300014713	23	50485257	50009589	50971212	QTL_ID=24044	Name="Infectious bovine keratoconjunctivitis susceptibility"	Angus	23530766	Kizilkaya et al. (2013)
BovineHD4100016309	23	50457026	50009589	50975452	QTL_ID=31195	Name="Heat tolerance"	piedmontese,simmental,Angus	24362770	Howard et al. (2014)
BovineHD2300014709	23	50462108	50009589	50975452	QTL_ID=31195	Name="Heat tolerance"	piedmontese,simmental,Angus	24362770	Howard et al. (2014)
BovineHD2300014712	23	50478385	50009589	50975452	QTL_ID=31195	Name="Heat tolerance"	piedmontese,simmental,Angus	24362770	Howard et al. (2014)
BovineHD2300014713	23	50485257	50009589	50975452	QTL_ID=31195	Name="Heat tolerance"	piedmontese,simmental,Angus	24362770	Howard et al. (2014)

## Sheet: Fat_production(FAT)
SNPID	Chromosome	Position	QTL_start	QTL_end	QTL_ID	Associated_trait_name	Breed	PUBMED_ID	Reference
BovineHD0500002783	5	9805772	9509350	10895604	QTL_ID=15763	Name="Milk protein percentage"	holstein (holstein-friesian)	21605784	Schopen et al. (2011)
BovineHD0500002783	5	9805772	9509350	10895604	QTL_ID=15762	Name="Milk alpha-lactalbumin percentage"	holstein (holstein-friesian)	21605784	Schopen et al. (2011)
BovineHD0500002783	5	9805772	9509350	10895604	QTL_ID=15808	Name="Male Fertility"	holstein (holstein-friesian)	21854943	Blaschek et al. (2011)
BovineHD0500002783	5	9805772	9509350	10895604	QTL_ID=15294	Name="Retained placenta (DYD)"	norwegian red	21906098	Olsen et al. (2011)
BovineHD0500002783	5	9805772	9509350	10895604	QTL_ID=15408	Name="Gestation length"	brown swiss	22034999	Maltecca et al. (2011)
BovineHD0500002783	5	9805772	9509350	10895604	QTL_ID=15409	Name="Gestation length"	holstein (holstein-friesian)	22034999	Maltecca et al. (2011)
BovineHD0500002783	5	9805772	9509350	10895604	QTL_ID=15411	Name="Gestation length"	holstein (holstein-friesian)	22034999	Maltecca et al. (2011)
BovineHD0500002783	5	9805772	9509350	10895604	QTL_ID=15399	Name="Gestation length"	holstein (holstein-friesian)	22034999	Maltecca et al. (2011)
BovineHD0500002783	5	9805772	9509350	10895604	QTL_ID=15400	Name="Gestation length"	brown swiss	22034999	Maltecca et al. (2011)
BovineHD0500002783	5	9805772	9509350	10895604	QTL_ID=15410	Name="Gestation length"	brown swiss	22034999	Maltecca et al. (2011)
BovineHD0500002783	5	9805772	9509350	10895604	QTL_ID=15402	Name="Gestation length"	brown swiss	22034999	Maltecca et al. (2011)
BovineHD0500002783	5	9805772	9509350	10895604	QTL_ID=15403	Name="Gestation length"	holstein (holstein-friesian)	22034999	Maltecca et al. (2011)
BovineHD0500002783	5	9805772	9509350	10895604	QTL_ID=15404	Name="Gestation length"	brown swiss	22034999	Maltecca et al. (2011)
BovineHD0500002783	5	9805772	9509350	10895604	QTL_ID=15401	Name="Gestation length"	holstein (holstein-friesian)	22034999	Maltecca et al. (2011)
BovineHD0500002783	5	9805772	9509350	10895604	QTL_ID=15406	Name="Gestation length"	brown swiss	22034999	Maltecca et al. (2011)
BovineHD0500002783	5	9805772	9509350	10895604	QTL_ID=15407	Name="Gestation length"	holstein (holstein-friesian)	22034999	Maltecca et al. (2011)
BovineHD0500002783	5	9805772	9509350	10895604	QTL_ID=15417	Name="Gestation length"	holstein (holstein-friesian)	22034999	Maltecca et al. (2011)
BovineHD0500002783	5	9805772	9509350	10895604	QTL_ID=15418	Name="Gestation length"	brown swiss	22034999	Maltecca et al. (2011)
BovineHD0500002783	5	9805772	9509350	10895604	QTL_ID=15412	Name="Gestation length"	brown swiss	22034999	Maltecca et al. (2011)
BovineHD0500002783	5	9805772	9509350	10895604	QTL_ID=15413	Name="Gestation length"	holstein (holstein-friesian)	22034999	Maltecca et al. (2011)
BovineHD0500002783	5	9805772	9509350	10895604	QTL_ID=15414	Name="Gestation length"	brown swiss	22034999	Maltecca et al. (2011)
BovineHD0500002783	5	9805772	9509350	10895604	QTL_ID=15415	Name="Gestation length"	holstein (holstein-friesian)	22034999	Maltecca et al. (2011)
BovineHD0500002783	5	9805772	9509350	10895604	QTL_ID=15416	Name="Gestation length"	brown swiss	22034999	Maltecca et al. (2011)
BovineHD0500002783	5	9805772	9509350	10895604	QTL_ID=15405	Name="Gestation length"	holstein (holstein-friesian)	22034999	Maltecca et al. (2011)
BovineHD0500002783	5	9805772	9509350	10895604	QTL_ID=15393	Name="Gestation length"	holstein (holstein-friesian)	22034999	Maltecca et al. (2011)
BovineHD0500002783	5	9805772	9509350	10895604	QTL_ID=15394	Name="Gestation length"	brown swiss	22034999	Maltecca et al. (2011)
BovineHD0500002783	5	9805772	9509350	10895604	QTL_ID=15395	Name="Gestation length"	holstein (holstein-friesian)	22034999	Maltecca et al. (2011)
BovineHD0500002783	5	9805772	9509350	10895604	QTL_ID=15396	Name="Gestation length"	brown swiss	22034999	Maltecca et al. (2011)
BovineHD0500002783	5	9805772	9509350	10895604	QTL_ID=15397	Name="Gestation length"	holstein (holstein-friesian)	22034999	Maltecca et al. (2011)
BovineHD0500002783	5	9805772	9509350	10895604	QTL_ID=15398	Name="Gestation length"	brown swiss	22034999	Maltecca et al. (2011)
BovineHD0500025075	5	88388051	88109377	89423473	QTL_ID=22585	Name="Sire conception rate"	holstein (holstein-friesian)	22742504	Penagaricano et al. (2012)
BovineHD0500025075	5	88388051	88109377	89423473	QTL_ID=22579	Name="Sire conception rate"	holstein (holstein-friesian)	22742504	Penagaricano et al. (2012)
BovineHD0500025146	5	88700568	88109377	89423473	QTL_ID=22585	Name="Sire conception rate"	holstein (holstein-friesian)	22742504	Penagaricano et al. (2012)
BovineHD0500025146	5	88700568	88109377	89423473	QTL_ID=22579	Name="Sire conception rate"	holstein (holstein-friesian)	22742504	Penagaricano et al. (2012)
BovineHD0500025147	5	88702470	88109377	89423473	QTL_ID=22585	Name="Sire conception rate"	holstein (holstein-friesian)	22742504	Penagaricano et al. (2012)
BovineHD0500025147	5	88702470	88109377	89423473	QTL_ID=22579	Name="Sire conception rate"	holstein (holstein-friesian)	22742504	Penagaricano et al. (2012)
BovineHD0500025075	5	88388051	88109377	89423473	QTL_ID=22649	Name="Dry matter intake"	holstein (holstein-friesian)	23031337	Veerkamp et al. (2012)
BovineHD0500025075	5	88388051	88109377	89423473	QTL_ID=22648	Name="Dry matter intake"	holstein (holstein-friesian)	23031337	Veerkamp et al. (2012)
BovineHD0500025075	5	88388051	88109377	89423473	QTL_ID=22634	Name="Body condition score"	holstein (holstein-friesian)	23031337	Veerkamp et al. (2012)
BovineHD0500025075	5	88388051	88109377	89423473	QTL_ID=22664	Name="Milk yield (ECM)"	holstein (holstein-friesian)	23031337	Veerkamp et al. (2012)
BovineHD0500025146	5	88700568	88109377	89423473	QTL_ID=22664	Name="Milk yield (ECM)"	holstein (holstein-friesian)	23031337	Veerkamp et al. (2012)
BovineHD0500025146	5	88700568	88109377	89423473	QTL_ID=22649	Name="Dry matter intake"	holstein (holstein-friesian)	23031337	Veerkamp et al. (2012)
BovineHD0500025146	5	88700568	88109377	89423473	QTL_ID=22648	Name="Dry matter intake"	holstein (holstein-friesian)	23031337	Veerkamp et al. (2012)
BovineHD0500025146	5	88700568	88109377	89423473	QTL_ID=22634	Name="Body condition score"	holstein (holstein-friesian)	23031337	Veerkamp et al. (2012)
BovineHD0500025147	5	88702470	88109377	89423473	QTL_ID=22649	Name="Dry matter intake"	holstein (holstein-friesian)	23031337	Veerkamp et al. (2012)
BovineHD0500025147	5	88702470	88109377	89423473	QTL_ID=22648	Name="Dry matter intake"	holstein (holstein-friesian)	23031337	Veerkamp et al. (2012)
BovineHD0500025147	5	88702470	88109377	89423473	QTL_ID=22664	Name="Milk yield (ECM)"	holstein (holstein-friesian)	23031337	Veerkamp et al. (2012)
BovineHD0500025147	5	88702470	88109377	89423473	QTL_ID=22634	Name="Body condition score"	holstein (holstein-friesian)	23031337	Veerkamp et al. (2012)
BovineHD0500025075	5	88388051	88109377	89423473	QTL_ID=22684	Name="Milk yield"	brown swiss	23031427	Guo et al. (2012)
BovineHD0500025075	5	88388051	88109377	89423473	QTL_ID=22690	Name="Milk fat yield"	brown swiss	23031427	Guo et al. (2012)
BovineHD0500025146	5	88700568	88109377	89423473	QTL_ID=22684	Name="Milk yield"	brown swiss	23031427	Guo et al. (2012)
BovineHD0500025146	5	88700568	88109377	89423473	QTL_ID=22690	Name="Milk fat yield"	brown swiss	23031427	Guo et al. (2012)
BovineHD0500025147	5	88702470	88109377	89423473	QTL_ID=22684	Name="Milk yield"	brown swiss	23031427	Guo et al. (2012)
BovineHD0500025147	5	88702470	88109377	89423473	QTL_ID=22690	Name="Milk fat yield"	brown swiss	23031427	Guo et al. (2012)
BovineHD0500024723	5	87211716	47539203	90486800	QTL_ID=22864	Name="Intramuscular fat"	brangus	23038745	Peters et al. (2012)
BovineHD0500024724	5	87212909	47539203	90486800	QTL_ID=22864	Name="Intramuscular fat"	brangus	23038745	Peters et al. (2012)
BovineHD0500024725	5	87214648	47539203	90486800	QTL_ID=22864	Name="Intramuscular fat"	brangus	23038745	Peters et al. (2012)
BovineHD0500024726	5	87218219	47539203	90486800	QTL_ID=22864	Name="Intramuscular fat"	brangus	23038745	Peters et al. (2012)
BovineHD0500024732	5	87226300	47539203	90486800	QTL_ID=22864	Name="Intramuscular fat"	brangus	23038745	Peters et al. (2012)
BovineHD0500024733	5	87227842	47539203	90486800	QTL_ID=22864	Name="Intramuscular fat"	brangus	23038745	Peters et al. (2012)
BovineHD0500024735	5	87229278	47539203	90486800	QTL_ID=22864	Name="Intramuscular fat"	brangus	23038745	Peters et al. (2012)
BovineHD0500024736	5	87232328	47539203	90486800	QTL_ID=22864	Name="Intramuscular fat"	brangus	23038745	Peters et al. (2012)
BovineHD0500024796	5	87435508	47539203	90486800	QTL_ID=22864	Name="Intramuscular fat"	brangus	23038745	Peters et al. (2012)
BovineHD0500024822	5	87497611	47539203	90486800	QTL_ID=22864	Name="Intramuscular fat"	brangus	23038745	Peters et al. (2012)
BovineHD0500025075	5	88388051	47539203	90486800	QTL_ID=22864	Name="Intramuscular fat"	brangus	23038745	Peters et al. (2012)
BovineHD0500025146	5	88700568	47539203	90486800	QTL_ID=22864	Name="Intramuscular fat"	brangus	23038745	Peters et al. (2012)
BovineHD0500025147	5	88702470	47539203	90486800	QTL_ID=22864	Name="Intramuscular fat"	brangus	23038745	Peters et al. (2012)
BovineHD0500025415	5	89508399	47539203	90486800	QTL_ID=22864	Name="Intramuscular fat"	brangus	23038745	Peters et al. (2012)
BovineHD0500025488	5	89716815	47539203	90486800	QTL_ID=22864	Name="Intramuscular fat"	brangus	23038745	Peters et al. (2012)
BovineHD0500002783	5	9805772	9126222	9950705	QTL_ID=24043	Name="Infectious bovine keratoconjunctivitis susceptibility"	Angus	23530766	Kizilkaya et al. (2013)
BovineHD0500025415	5	89508399	89391763	90453063	QTL_ID=20529	Name="C22:1 fatty acid content"	Angus	24156620	Saatchi et al. (2013)
BovineHD0500025488	5	89716815	89391763	90453063	QTL_ID=20529	Name="C22:1 fatty acid content"	Angus	24156620	Saatchi et al. (2013)
BovineHD0500002783	5	9805772	9126222	9950705	QTL_ID=31179	Name="Cold tolerance"	piedmontese,simmental,Angus	24362770	Howard et al. (2014)
BovineHD0500025415	5	89508399	89274989	90200159	QTL_ID=24070	Name="Somatic cell score"	holstein (holstein-friesian)	24485673	Abdel-Shafy et al. (2014)
BovineHD0500025488	5	89716815	89274989	90200159	QTL_ID=24070	Name="Somatic cell score"	holstein (holstein-friesian)	24485673	Abdel-Shafy et al. (2014)
BovineHD0600011197	6	41267273	18046673	47449338	QTL_ID=20571	Name="Milk kappa-casein content"	holstein (holstein-friesian),jersey	22192223	Huang et al. (2012)
BovineHD0600011197	6	41267273	18046673	47449338	QTL_ID=20593	Name="Milk protein content"	holstein (holstein-friesian),jersey	22192223	Huang et al. (2012)
BovineHD0600011197	6	41267273	18046673	47449338	QTL_ID=20595	Name="Milk alpha-casein to beta-casein ratio"	holstein (holstein-friesian),jersey	22192223	Huang et al. (2012)
BovineHD0600011197	6	41267273	18046673	47449338	QTL_ID=20558	Name="Milk alpha-casein content"	holstein (holstein-friesian),jersey	22192223	Huang et al. (2012)
BovineHD0600011197	6	41267273	18046673	47449338	QTL_ID=20596	Name="Milk alpha-casein to beta-casein ratio"	holstein (holstein-friesian),jersey	22192223	Huang et al. (2012)
BovineHD0600011197	6	41267273	18046673	47449338	QTL_ID=20559	Name="Milk beta-casein content"	holstein (holstein-friesian),jersey	22192223	Huang et al. (2012)
BovineHD0600011197	6	41267273	18046673	47449338	QTL_ID=20588	Name="Milk protein content"	holstein (holstein-friesian),jersey	22192223	Huang et al. (2012)
BovineHD0600011197	6	41267273	18046673	47449338	QTL_ID=20560	Name="Milk beta-casein content"	holstein (holstein-friesian),jersey	22192223	Huang et al. (2012)
BovineHD0600011197	6	41267273	18046673	47449338	QTL_ID=20561	Name="Milk beta-casein content"	holstein (holstein-friesian),jersey	22192223	Huang et al. (2012)
BovineHD0600011197	6	41267273	18046673	47449338	QTL_ID=20589	Name="Milk protein content"	holstein (holstein-friesian),jersey	22192223	Huang et al. (2012)
BovineHD0600011197	6	41267273	18046673	47449338	QTL_ID=20562	Name="Milk beta-casein content"	holstein (holstein-friesian),jersey	22192223	Huang et al. (2012)
BovineHD0600011197	6	41267273	18046673	47449338	QTL_ID=20563	Name="Milk beta-casein content"	holstein (holstein-friesian),jersey	22192223	Huang et al. (2012)
BovineHD0600011197	6	41267273	18046673	47449338	QTL_ID=20590	Name="Milk protein content"	holstein (holstein-friesian),jersey	22192223	Huang et al. (2012)
BovineHD0600011197	6	41267273	18046673	47449338	QTL_ID=20591	Name="Milk protein content"	holstein (holstein-friesian),jersey	22192223	Huang et al. (2012)
BovineHD0600011197	6	41267273	18046673	47449338	QTL_ID=20564	Name="Milk kappa-casein content"	holstein (holstein-friesian),jersey	22192223	Huang et al. (2012)
BovineHD0600011197	6	41267273	18046673	47449338	QTL_ID=20565	Name="Milk kappa-casein content"	holstein (holstein-friesian),jersey	22192223	Huang et al. (2012)
BovineHD0600011197	6	41267273	18046673	47449338	QTL_ID=20566	Name="Milk kappa-casein content"	holstein (holstein-friesian),jersey	22192223	Huang et al. (2012)
BovineHD0600011197	6	41267273	18046673	47449338	QTL_ID=20567	Name="Milk kappa-casein content"	holstein (holstein-friesian),jersey	22192223	Huang et al. (2012)
BovineHD0600011197	6	41267273	18046673	47449338	QTL_ID=20568	Name="Milk kappa-casein content"	holstein (holstein-friesian),jersey	22192223	Huang et al. (2012)
BovineHD0600011197	6	41267273	18046673	47449338	QTL_ID=20569	Name="Milk kappa-casein content"	holstein (holstein-friesian),jersey	22192223	Huang et al. (2012)
BovineHD0600011197	6	41267273	18046673	47449338	QTL_ID=20570	Name="Milk kappa-casein content"	holstein (holstein-friesian),jersey	22192223	Huang et al. (2012)
BovineHD0600011197	6	41267273	18046673	47449338	QTL_ID=20592	Name="Milk protein content"	holstein (holstein-friesian),jersey	22192223	Huang et al. (2012)
BovineHD0600011197	6	41267273	18046673	47449338	QTL_ID=20572	Name="Milk kappa-casein content"	holstein (holstein-friesian),jersey	22192223	Huang et al. (2012)
BovineHD0600011197	6	41267273	18046673	47449338	QTL_ID=20573	Name="Milk kappa-casein content"	holstein (holstein-friesian),jersey	22192223	Huang et al. (2012)
BovineHD0600011197	6	41267273	18046673	47449338	QTL_ID=20574	Name="Milk kappa-casein content"	holstein (holstein-friesian),jersey	22192223	Huang et al. (2012)
BovineHD0600011197	6	41267273	18046673	47449338	QTL_ID=20575	Name="Milk kappa-casein content"	holstein (holstein-friesian),jersey	22192223	Huang et al. (2012)
BovineHD0600011197	6	41267273	18046673	47449338	QTL_ID=20576	Name="Milk kappa-casein content"	holstein (holstein-friesian),jersey	22192223	Huang et al. (2012)
BovineHD0600011197	6	41267273	18046673	47449338	QTL_ID=20577	Name="Milk kappa-casein content"	holstein (holstein-friesian),jersey	22192223	Huang et al. (2012)
BovineHD0600011197	6	41267273	18046673	47449338	QTL_ID=20578	Name="Milk kappa-casein content"	holstein (holstein-friesian),jersey	22192223	Huang et al. (2012)
BovineHD0600011197	6	41267273	18046673	47449338	QTL_ID=20579	Name="Milk kappa-casein content"	holstein (holstein-friesian),jersey	22192223	Huang et al. (2012)
BovineHD0600011197	6	41267273	18046673	47449338	QTL_ID=20594	Name="Milk protein content"	holstein (holstein-friesian),jersey	22192223	Huang et al. (2012)
BovineHD0600011197	6	41267273	20861111	107632157	QTL_ID=20763	Name="Shear force"	charolais,limousin,simmental,Angus	22497286	McClure et al. (2012)
BovineHD0600011197	6	41267273	20861111	106490910	QTL_ID=20764	Name="Shear force"	limousin,simmental,Angus	22497286	McClure et al. (2012)
BovineHD0600011197	6	41267273	35494455	45045368	QTL_ID=20838	Name="Teat number"	Fleckvieh	22497297	Pausch et al. (2012)
BovineHD0600011197	6	41267273	40616281	41583121	QTL_ID=24536	Name="Body weight (birth)"	shorthorn	24906442	Saatchi et al. (2014)
BovineHD0600011197	6	41267273	40616281	41583121	QTL_ID=24722	Name="Body weight (weaning)"	shorthorn	24906442	Saatchi et al. (2014)
BovineHD0600011197	6	41267273	40616281	41583121	QTL_ID=24789	Name="Body weight (yearling)"	shorthorn	24906442	Saatchi et al. (2014)
BovineHD1100020737	11	72672750	24573237	105985714	QTL_ID=31760	Name="Stearic acid content"	nelore	24666668	Cesar et al. (2014)
BovineHD1400002717	14	9649040	9509350	10895604	QTL_ID=15258	Name="Subcutaneous rump fat thickness"	brahman,hereford,Angus	21421834	Bolormaa et al. (2011)
BovineHD1400002717	14	9649040	9509350	10895604	QTL_ID=15253	Name="Subcutaneous rump fat thickness"	brahman,hereford,Angus	21421834	Bolormaa et al. (2011)
BovineHD1400002717	14	9649040	9509350	10895604	QTL_ID=15254	Name="Subcutaneous rump fat thickness"	brahman,hereford,Angus	21421834	Bolormaa et al. (2011)
BovineHD1400002717	14	9649040	9509350	10895604	QTL_ID=15259	Name="Intramuscular fat"	brahman,hereford,Angus	21421834	Bolormaa et al. (2011)
BovineHD1400002717	14	9649040	9509350	10895604	QTL_ID=15257	Name="Subcutaneous rump fat thickness"	brahman,hereford,Angus	21421834	Bolormaa et al. (2011)
BovineHD1400002717	14	9649040	9509350	10895604	QTL_ID=15255	Name="Subcutaneous rump fat thickness"	brahman,hereford,Angus	21421834	Bolormaa et al. (2011)
BovineHD1400002717	14	9649040	9509350	10895604	QTL_ID=15256	Name="Subcutaneous rump fat thickness"	brahman,hereford,Angus	21421834	Bolormaa et al. (2011)
BovineHD1400002728	14	9689109	9509350	10895604	QTL_ID=15253	Name="Subcutaneous rump fat thickness"	brahman,hereford,Angus	21421834	Bolormaa et al. (2011)
BovineHD1400002728	14	9689109	9509350	10895604	QTL_ID=15255	Name="Subcutaneous rump fat thickness"	brahman,hereford,Angus	21421834	Bolormaa et al. (2011)
BovineHD1400002728	14	9689109	9509350	10895604	QTL_ID=15259	Name="Intramuscular fat"	brahman,hereford,Angus	21421834	Bolormaa et al. (2011)
BovineHD1400002728	14	9689109	9509350	10895604	QTL_ID=15256	Name="Subcutaneous rump fat thickness"	brahman,hereford,Angus	21421834	Bolormaa et al. (2011)
BovineHD1400002728	14	9689109	9509350	10895604	QTL_ID=15258	Name="Subcutaneous rump fat thickness"	brahman,hereford,Angus	21421834	Bolormaa et al. (2011)
BovineHD1400002728	14	9689109	9509350	10895604	QTL_ID=15257	Name="Subcutaneous rump fat thickness"	brahman,hereford,Angus	21421834	Bolormaa et al. (2011)
BovineHD1400002728	14	9689109	9509350	10895604	QTL_ID=15254	Name="Subcutaneous rump fat thickness"	brahman,hereford,Angus	21421834	Bolormaa et al. (2011)
BovineHD1400002785	14	9866887	9509350	10895604	QTL_ID=15254	Name="Subcutaneous rump fat thickness"	brahman,hereford,Angus	21421834	Bolormaa et al. (2011)
BovineHD1400002785	14	9866887	9509350	10895604	QTL_ID=15259	Name="Intramuscular fat"	brahman,hereford,Angus	21421834	Bolormaa et al. (2011)
BovineHD1400002785	14	9866887	9509350	10895604	QTL_ID=15257	Name="Subcutaneous rump fat thickness"	brahman,hereford,Angus	21421834	Bolormaa et al. (2011)
BovineHD1400002785	14	9866887	9509350	10895604	QTL_ID=15255	Name="Subcutaneous rump fat thickness"	brahman,hereford,Angus	21421834	Bolormaa et al. (2011)
BovineHD1400002785	14	9866887	9509350	10895604	QTL_ID=15256	Name="Subcutaneous rump fat thickness"	brahman,hereford,Angus	21421834	Bolormaa et al. (2011)
BovineHD1400002785	14	9866887	9509350	10895604	QTL_ID=15258	Name="Subcutaneous rump fat thickness"	brahman,hereford,Angus	21421834	Bolormaa et al. (2011)
BovineHD1400002785	14	9866887	9509350	10895604	QTL_ID=15253	Name="Subcutaneous rump fat thickness"	brahman,hereford,Angus	21421834	Bolormaa et al. (2011)
BovineHD4100011003	14	9890828	9509350	10895604	QTL_ID=15255	Name="Subcutaneous rump fat thickness"	brahman,hereford,Angus	21421834	Bolormaa et al. (2011)
BovineHD4100011003	14	9890828	9509350	10895604	QTL_ID=15253	Name="Subcutaneous rump fat thickness"	brahman,hereford,Angus	21421834	Bolormaa et al. (2011)
BovineHD4100011003	14	9890828	9509350	10895604	QTL_ID=15256	Name="Subcutaneous rump fat thickness"	brahman,hereford,Angus	21421834	Bolormaa et al. (2011)
BovineHD4100011003	14	9890828	9509350	10895604	QTL_ID=15257	Name="Subcutaneous rump fat thickness"	brahman,hereford,Angus	21421834	Bolormaa et al. (2011)
BovineHD4100011003	14	9890828	9509350	10895604	QTL_ID=15254	Name="Subcutaneous rump fat thickness"	brahman,hereford,Angus	21421834	Bolormaa et al. (2011)
BovineHD4100011003	14	9890828	9509350	10895604	QTL_ID=15259	Name="Intramuscular fat"	brahman,hereford,Angus	21421834	Bolormaa et al. (2011)
BovineHD4100011003	14	9890828	9509350	10895604	QTL_ID=15258	Name="Subcutaneous rump fat thickness"	brahman,hereford,Angus	21421834	Bolormaa et al. (2011)
ARS-BFGL-BAC-2036	14	9906433	9509350	10895604	QTL_ID=15259	Name="Intramuscular fat"	brahman,hereford,Angus	21421834	Bolormaa et al. (2011)
ARS-BFGL-BAC-2036	14	9906433	9509350	10895604	QTL_ID=15257	Name="Subcutaneous rump fat thickness"	brahman,hereford,Angus	21421834	Bolormaa et al. (2011)
ARS-BFGL-BAC-2036	14	9906433	9509350	10895604	QTL_ID=15253	Name="Subcutaneous rump fat thickness"	brahman,hereford,Angus	21421834	Bolormaa et al. (2011)
ARS-BFGL-BAC-2036	14	9906433	9509350	10895604	QTL_ID=15254	Name="Subcutaneous rump fat thickness"	brahman,hereford,Angus	21421834	Bolormaa et al. (2011)
ARS-BFGL-BAC-2036	14	9906433	9509350	10895604	QTL_ID=15258	Name="Subcutaneous rump fat thickness"	brahman,hereford,Angus	21421834	Bolormaa et al. (2011)
ARS-BFGL-BAC-2036	14	9906433	9509350	10895604	QTL_ID=15255	Name="Subcutaneous rump fat thickness"	brahman,hereford,Angus	21421834	Bolormaa et al. (2011)
ARS-BFGL-BAC-2036	14	9906433	9509350	10895604	QTL_ID=15256	Name="Subcutaneous rump fat thickness"	brahman,hereford,Angus	21421834	Bolormaa et al. (2011)
BovineHD4100011004	14	9920828	9509350	10895604	QTL_ID=15253	Name="Subcutaneous rump fat thickness"	brahman,hereford,Angus	21421834	Bolormaa et al. (2011)
BovineHD4100011004	14	9920828	9509350	10895604	QTL_ID=15259	Name="Intramuscular fat"	brahman,hereford,Angus	21421834	Bolormaa et al. (2011)
BovineHD4100011004	14	9920828	9509350	10895604	QTL_ID=15256	Name="Subcutaneous rump fat thickness"	brahman,hereford,Angus	21421834	Bolormaa et al. (2011)
BovineHD4100011004	14	9920828	9509350	10895604	QTL_ID=15257	Name="Subcutaneous rump fat thickness"	brahman,hereford,Angus	21421834	Bolormaa et al. (2011)
BovineHD4100011004	14	9920828	9509350	10895604	QTL_ID=15254	Name="Subcutaneous rump fat thickness"	brahman,hereford,Angus	21421834	Bolormaa et al. (2011)
BovineHD4100011004	14	9920828	9509350	10895604	QTL_ID=15258	Name="Subcutaneous rump fat thickness"	brahman,hereford,Angus	21421834	Bolormaa et al. (2011)
BovineHD4100011004	14	9920828	9509350	10895604	QTL_ID=15255	Name="Subcutaneous rump fat thickness"	brahman,hereford,Angus	21421834	Bolormaa et al. (2011)
BovineHD1400002802	14	9939640	9509350	10895604	QTL_ID=15254	Name="Subcutaneous rump fat thickness"	brahman,hereford,Angus	21421834	Bolormaa et al. (2011)
BovineHD1400002802	14	9939640	9509350	10895604	QTL_ID=15259	Name="Intramuscular fat"	brahman,hereford,Angus	21421834	Bolormaa et al. (2011)
BovineHD1400002802	14	9939640	9509350	10895604	QTL_ID=15258	Name="Subcutaneous rump fat thickness"	brahman,hereford,Angus	21421834	Bolormaa et al. (2011)
BovineHD1400002802	14	9939640	9509350	10895604	QTL_ID=15255	Name="Subcutaneous rump fat thickness"	brahman,hereford,Angus	21421834	Bolormaa et al. (2011)
BovineHD1400002802	14	9939640	9509350	10895604	QTL_ID=15253	Name="Subcutaneous rump fat thickness"	brahman,hereford,Angus	21421834	Bolormaa et al. (2011)
BovineHD1400002802	14	9939640	9509350	10895604	QTL_ID=15256	Name="Subcutaneous rump fat thickness"	brahman,hereford,Angus	21421834	Bolormaa et al. (2011)
BovineHD1400002802	14	9939640	9509350	10895604	QTL_ID=15257	Name="Subcutaneous rump fat thickness"	brahman,hereford,Angus	21421834	Bolormaa et al. (2011)
BovineHD1400002808	14	9957815	9509350	10895604	QTL_ID=15254	Name="Subcutaneous rump fat thickness"	brahman,hereford,Angus	21421834	Bolormaa et al. (2011)
BovineHD1400002808	14	9957815	9509350	10895604	QTL_ID=15255	Name="Subcutaneous rump fat thickness"	brahman,hereford,Angus	21421834	Bolormaa et al. (2011)
BovineHD1400002808	14	9957815	9509350	10895604	QTL_ID=15253	Name="Subcutaneous rump fat thickness"	brahman,hereford,Angus	21421834	Bolormaa et al. (2011)
BovineHD1400002808	14	9957815	9509350	10895604	QTL_ID=15256	Name="Subcutaneous rump fat thickness"	brahman,hereford,Angus	21421834	Bolormaa et al. (2011)
BovineHD1400002808	14	9957815	9509350	10895604	QTL_ID=15259	Name="Intramuscular fat"	brahman,hereford,Angus	21421834	Bolormaa et al. (2011)
BovineHD1400002808	14	9957815	9509350	10895604	QTL_ID=15257	Name="Subcutaneous rump fat thickness"	brahman,hereford,Angus	21421834	Bolormaa et al. (2011)
BovineHD1400002808	14	9957815	9509350	10895604	QTL_ID=15258	Name="Subcutaneous rump fat thickness"	brahman,hereford,Angus	21421834	Bolormaa et al. (2011)
BovineHD1400002889	14	10216219	9509350	10895604	QTL_ID=15255	Name="Subcutaneous rump fat thickness"	brahman,hereford,Angus	21421834	Bolormaa et al. (2011)
BovineHD1400002889	14	10216219	9509350	10895604	QTL_ID=15254	Name="Subcutaneous rump fat thickness"	brahman,hereford,Angus	21421834	Bolormaa et al. (2011)
BovineHD1400002889	14	10216219	9509350	10895604	QTL_ID=15259	Name="Intramuscular fat"	brahman,hereford,Angus	21421834	Bolormaa et al. (2011)
BovineHD1400002889	14	10216219	9509350	10895604	QTL_ID=15256	Name="Subcutaneous rump fat thickness"	brahman,hereford,Angus	21421834	Bolormaa et al. (2011)
BovineHD1400002889	14	10216219	9509350	10895604	QTL_ID=15258	Name="Subcutaneous rump fat thickness"	brahman,hereford,Angus	21421834	Bolormaa et al. (2011)
BovineHD1400002889	14	10216219	9509350	10895604	QTL_ID=15257	Name="Subcutaneous rump fat thickness"	brahman,hereford,Angus	21421834	Bolormaa et al. (2011)
BovineHD1400002889	14	10216219	9509350	10895604	QTL_ID=15253	Name="Subcutaneous rump fat thickness"	brahman,hereford,Angus	21421834	Bolormaa et al. (2011)
BovineHD1400002976	14	10528046	9509350	10895604	QTL_ID=15256	Name="Subcutaneous rump fat thickness"	brahman,hereford,Angus	21421834	Bolormaa et al. (2011)
BovineHD1400002976	14	10528046	9509350	10895604	QTL_ID=15258	Name="Subcutaneous rump fat thickness"	brahman,hereford,Angus	21421834	Bolormaa et al. (2011)
BovineHD1400002976	14	10528046	9509350	10895604	QTL_ID=15255	Name="Subcutaneous rump fat thickness"	brahman,hereford,Angus	21421834	Bolormaa et al. (2011)
BovineHD1400002976	14	10528046	9509350	10895604	QTL_ID=15259	Name="Intramuscular fat"	brahman,hereford,Angus	21421834	Bolormaa et al. (2011)
BovineHD1400002976	14	10528046	9509350	10895604	QTL_ID=15254	Name="Subcutaneous rump fat thickness"	brahman,hereford,Angus	21421834	Bolormaa et al. (2011)
BovineHD1400002976	14	10528046	9509350	10895604	QTL_ID=15253	Name="Subcutaneous rump fat thickness"	brahman,hereford,Angus	21421834	Bolormaa et al. (2011)
BovineHD1400002976	14	10528046	9509350	10895604	QTL_ID=15257	Name="Subcutaneous rump fat thickness"	brahman,hereford,Angus	21421834	Bolormaa et al. (2011)
BovineHD1400002978	14	10533407	9509350	10895604	QTL_ID=15258	Name="Subcutaneous rump fat thickness"	brahman,hereford,Angus	21421834	Bolormaa et al. (2011)
BovineHD1400002978	14	10533407	9509350	10895604	QTL_ID=15254	Name="Subcutaneous rump fat thickness"	brahman,hereford,Angus	21421834	Bolormaa et al. (2011)
BovineHD1400002978	14	10533407	9509350	10895604	QTL_ID=15255	Name="Subcutaneous rump fat thickness"	brahman,hereford,Angus	21421834	Bolormaa et al. (2011)
BovineHD1400002978	14	10533407	9509350	10895604	QTL_ID=15257	Name="Subcutaneous rump fat thickness"	brahman,hereford,Angus	21421834	Bolormaa et al. (2011)
BovineHD1400002978	14	10533407	9509350	10895604	QTL_ID=15253	Name="Subcutaneous rump fat thickness"	brahman,hereford,Angus	21421834	Bolormaa et al. (2011)
BovineHD1400002978	14	10533407	9509350	10895604	QTL_ID=15256	Name="Subcutaneous rump fat thickness"	brahman,hereford,Angus	21421834	Bolormaa et al. (2011)
BovineHD1400002978	14	10533407	9509350	10895604	QTL_ID=15259	Name="Intramuscular fat"	brahman,hereford,Angus	21421834	Bolormaa et al. (2011)
BovineHD4100011054	14	10540732	9509350	10895604	QTL_ID=15255	Name="Subcutaneous rump fat thickness"	brahman,hereford,Angus	21421834	Bolormaa et al. (2011)
BovineHD4100011054	14	10540732	9509350	10895604	QTL_ID=15258	Name="Subcutaneous rump fat thickness"	brahman,hereford,Angus	21421834	Bolormaa et al. (2011)
BovineHD4100011054	14	10540732	9509350	10895604	QTL_ID=15253	Name="Subcutaneous rump fat thickness"	brahman,hereford,Angus	21421834	Bolormaa et al. (2011)
BovineHD4100011054	14	10540732	9509350	10895604	QTL_ID=15259	Name="Intramuscular fat"	brahman,hereford,Angus	21421834	Bolormaa et al. (2011)
BovineHD4100011054	14	10540732	9509350	10895604	QTL_ID=15256	Name="Subcutaneous rump fat thickness"	brahman,hereford,Angus	21421834	Bolormaa et al. (2011)
BovineHD4100011054	14	10540732	9509350	10895604	QTL_ID=15254	Name="Subcutaneous rump fat thickness"	brahman,hereford,Angus	21421834	Bolormaa et al. (2011)
BovineHD4100011054	14	10540732	9509350	10895604	QTL_ID=15257	Name="Subcutaneous rump fat thickness"	brahman,hereford,Angus	21421834	Bolormaa et al. (2011)
BovineHD4100011056	14	10558921	9509350	10895604	QTL_ID=15255	Name="Subcutaneous rump fat thickness"	brahman,hereford,Angus	21421834	Bolormaa et al. (2011)
BovineHD4100011056	14	10558921	9509350	10895604	QTL_ID=15258	Name="Subcutaneous rump fat thickness"	brahman,hereford,Angus	21421834	Bolormaa et al. (2011)
BovineHD4100011056	14	10558921	9509350	10895604	QTL_ID=15254	Name="Subcutaneous rump fat thickness"	brahman,hereford,Angus	21421834	Bolormaa et al. (2011)
BovineHD4100011056	14	10558921	9509350	10895604	QTL_ID=15259	Name="Intramuscular fat"	brahman,hereford,Angus	21421834	Bolormaa et al. (2011)
BovineHD4100011056	14	10558921	9509350	10895604	QTL_ID=15257	Name="Subcutaneous rump fat thickness"	brahman,hereford,Angus	21421834	Bolormaa et al. (2011)
BovineHD4100011056	14	10558921	9509350	10895604	QTL_ID=15256	Name="Subcutaneous rump fat thickness"	brahman,hereford,Angus	21421834	Bolormaa et al. (2011)
BovineHD4100011056	14	10558921	9509350	10895604	QTL_ID=15253	Name="Subcutaneous rump fat thickness"	brahman,hereford,Angus	21421834	Bolormaa et al. (2011)
BovineHD1400002984	14	10560030	9509350	10895604	QTL_ID=15255	Name="Subcutaneous rump fat thickness"	brahman,hereford,Angus	21421834	Bolormaa et al. (2011)
BovineHD1400002984	14	10560030	9509350	10895604	QTL_ID=15256	Name="Subcutaneous rump fat thickness"	brahman,hereford,Angus	21421834	Bolormaa et al. (2011)
BovineHD1400002984	14	10560030	9509350	10895604	QTL_ID=15259	Name="Intramuscular fat"	brahman,hereford,Angus	21421834	Bolormaa et al. (2011)
BovineHD1400002984	14	10560030	9509350	10895604	QTL_ID=15257	Name="Subcutaneous rump fat thickness"	brahman,hereford,Angus	21421834	Bolormaa et al. (2011)
BovineHD1400002984	14	10560030	9509350	10895604	QTL_ID=15253	Name="Subcutaneous rump fat thickness"	brahman,hereford,Angus	21421834	Bolormaa et al. (2011)
BovineHD1400002984	14	10560030	9509350	10895604	QTL_ID=15258	Name="Subcutaneous rump fat thickness"	brahman,hereford,Angus	21421834	Bolormaa et al. (2011)
BovineHD1400002984	14	10560030	9509350	10895604	QTL_ID=15254	Name="Subcutaneous rump fat thickness"	brahman,hereford,Angus	21421834	Bolormaa et al. (2011)
BovineHD1400002985	14	10561385	9509350	10895604	QTL_ID=15255	Name="Subcutaneous rump fat thickness"	brahman,hereford,Angus	21421834	Bolormaa et al. (2011)
BovineHD1400002985	14	10561385	9509350	10895604	QTL_ID=15253	Name="Subcutaneous rump fat thickness"	brahman,hereford,Angus	21421834	Bolormaa et al. (2011)
BovineHD1400002985	14	10561385	9509350	10895604	QTL_ID=15254	Name="Subcutaneous rump fat thickness"	brahman,hereford,Angus	21421834	Bolormaa et al. (2011)
BovineHD1400002985	14	10561385	9509350	10895604	QTL_ID=15257	Name="Subcutaneous rump fat thickness"	brahman,hereford,Angus	21421834	Bolormaa et al. (2011)
BovineHD1400002985	14	10561385	9509350	10895604	QTL_ID=15259	Name="Intramuscular fat"	brahman,hereford,Angus	21421834	Bolormaa et al. (2011)
BovineHD1400002985	14	10561385	9509350	10895604	QTL_ID=15256	Name="Subcutaneous rump fat thickness"	brahman,hereford,Angus	21421834	Bolormaa et al. (2011)
BovineHD1400002985	14	10561385	9509350	10895604	QTL_ID=15258	Name="Subcutaneous rump fat thickness"	brahman,hereford,Angus	21421834	Bolormaa et al. (2011)
BovineHD1400002988	14	10565143	9509350	10895604	QTL_ID=15257	Name="Subcutaneous rump fat thickness"	brahman,hereford,Angus	21421834	Bolormaa et al. (2011)
BovineHD1400002988	14	10565143	9509350	10895604	QTL_ID=15253	Name="Subcutaneous rump fat thickness"	brahman,hereford,Angus	21421834	Bolormaa et al. (2011)
BovineHD1400002988	14	10565143	9509350	10895604	QTL_ID=15255	Name="Subcutaneous rump fat thickness"	brahman,hereford,Angus	21421834	Bolormaa et al. (2011)
BovineHD1400002988	14	10565143	9509350	10895604	QTL_ID=15254	Name="Subcutaneous rump fat thickness"	brahman,hereford,Angus	21421834	Bolormaa et al. (2011)
BovineHD1400002988	14	10565143	9509350	10895604	QTL_ID=15256	Name="Subcutaneous rump fat thickness"	brahman,hereford,Angus	21421834	Bolormaa et al. (2011)
BovineHD1400002988	14	10565143	9509350	10895604	QTL_ID=15259	Name="Intramuscular fat"	brahman,hereford,Angus	21421834	Bolormaa et al. (2011)
BovineHD1400002988	14	10565143	9509350	10895604	QTL_ID=15258	Name="Subcutaneous rump fat thickness"	brahman,hereford,Angus	21421834	Bolormaa et al. (2011)
BovineHD4100011058	14	10569619	9509350	10895604	QTL_ID=15253	Name="Subcutaneous rump fat thickness"	brahman,hereford,Angus	21421834	Bolormaa et al. (2011)
BovineHD4100011058	14	10569619	9509350	10895604	QTL_ID=15257	Name="Subcutaneous rump fat thickness"	brahman,hereford,Angus	21421834	Bolormaa et al. (2011)
BovineHD4100011058	14	10569619	9509350	10895604	QTL_ID=15254	Name="Subcutaneous rump fat thickness"	brahman,hereford,Angus	21421834	Bolormaa et al. (2011)
BovineHD4100011058	14	10569619	9509350	10895604	QTL_ID=15259	Name="Intramuscular fat"	brahman,hereford,Angus	21421834	Bolormaa et al. (2011)
BovineHD4100011058	14	10569619	9509350	10895604	QTL_ID=15258	Name="Subcutaneous rump fat thickness"	brahman,hereford,Angus	21421834	Bolormaa et al. (2011)
BovineHD4100011058	14	10569619	9509350	10895604	QTL_ID=15255	Name="Subcutaneous rump fat thickness"	brahman,hereford,Angus	21421834	Bolormaa et al. (2011)
BovineHD4100011058	14	10569619	9509350	10895604	QTL_ID=15256	Name="Subcutaneous rump fat thickness"	brahman,hereford,Angus	21421834	Bolormaa et al. (2011)
BovineHD1400003055	14	10849140	9509350	10895604	QTL_ID=15258	Name="Subcutaneous rump fat thickness"	brahman,hereford,Angus	21421834	Bolormaa et al. (2011)
BovineHD1400003055	14	10849140	9509350	10895604	QTL_ID=15254	Name="Subcutaneous rump fat thickness"	brahman,hereford,Angus	21421834	Bolormaa et al. (2011)
BovineHD1400003055	14	10849140	9509350	10895604	QTL_ID=15259	Name="Intramuscular fat"	brahman,hereford,Angus	21421834	Bolormaa et al. (2011)
BovineHD1400003055	14	10849140	9509350	10895604	QTL_ID=15256	Name="Subcutaneous rump fat thickness"	brahman,hereford,Angus	21421834	Bolormaa et al. (2011)
BovineHD1400003055	14	10849140	9509350	10895604	QTL_ID=15257	Name="Subcutaneous rump fat thickness"	brahman,hereford,Angus	21421834	Bolormaa et al. (2011)
BovineHD1400003055	14	10849140	9509350	10895604	QTL_ID=15253	Name="Subcutaneous rump fat thickness"	brahman,hereford,Angus	21421834	Bolormaa et al. (2011)
BovineHD1400003055	14	10849140	9509350	10895604	QTL_ID=15255	Name="Subcutaneous rump fat thickness"	brahman,hereford,Angus	21421834	Bolormaa et al. (2011)
BovineHD1400002717	14	9649040	9509350	10895604	QTL_ID=15813	Name="Male Fertility"	holstein (holstein-friesian)	21854943	Blaschek et al. (2011)
BovineHD1400002728	14	9689109	9509350	10895604	QTL_ID=15813	Name="Male Fertility"	holstein (holstein-friesian)	21854943	Blaschek et al. (2011)
BovineHD1400002785	14	9866887	9509350	10895604	QTL_ID=15813	Name="Male Fertility"	holstein (holstein-friesian)	21854943	Blaschek et al. (2011)
BovineHD4100011003	14	9890828	9509350	10895604	QTL_ID=15813	Name="Male Fertility"	holstein (holstein-friesian)	21854943	Blaschek et al. (2011)
ARS-BFGL-BAC-2036	14	9906433	9509350	10895604	QTL_ID=15813	Name="Male Fertility"	holstein (holstein-friesian)	21854943	Blaschek et al. (2011)
BovineHD4100011004	14	9920828	9509350	10895604	QTL_ID=15813	Name="Male Fertility"	holstein (holstein-friesian)	21854943	Blaschek et al. (2011)
BovineHD1400002802	14	9939640	9509350	10895604	QTL_ID=15813	Name="Male Fertility"	holstein (holstein-friesian)	21854943	Blaschek et al. (2011)
BovineHD1400002808	14	9957815	9509350	10895604	QTL_ID=15813	Name="Male Fertility"	holstein (holstein-friesian)	21854943	Blaschek et al. (2011)
BovineHD1400002889	14	10216219	9509350	10895604	QTL_ID=15813	Name="Male Fertility"	holstein (holstein-friesian)	21854943	Blaschek et al. (2011)
BovineHD1400002976	14	10528046	9509350	10895604	QTL_ID=15813	Name="Male Fertility"	holstein (holstein-friesian)	21854943	Blaschek et al. (2011)
BovineHD1400002978	14	10533407	9509350	10895604	QTL_ID=15813	Name="Male Fertility"	holstein (holstein-friesian)	21854943	Blaschek et al. (2011)
BovineHD4100011054	14	10540732	9509350	10895604	QTL_ID=15813	Name="Male Fertility"	holstein (holstein-friesian)	21854943	Blaschek et al. (2011)
BovineHD4100011056	14	10558921	9509350	10895604	QTL_ID=15813	Name="Male Fertility"	holstein (holstein-friesian)	21854943	Blaschek et al. (2011)
BovineHD1400002984	14	10560030	9509350	10895604	QTL_ID=15813	Name="Male Fertility"	holstein (holstein-friesian)	21854943	Blaschek et al. (2011)
BovineHD1400002985	14	10561385	9509350	10895604	QTL_ID=15813	Name="Male Fertility"	holstein (holstein-friesian)	21854943	Blaschek et al. (2011)
BovineHD1400002988	14	10565143	9509350	10895604	QTL_ID=15813	Name="Male Fertility"	holstein (holstein-friesian)	21854943	Blaschek et al. (2011)
BovineHD4100011058	14	10569619	9509350	10895604	QTL_ID=15813	Name="Male Fertility"	holstein (holstein-friesian)	21854943	Blaschek et al. (2011)
BovineHD1400003055	14	10849140	9509350	10895604	QTL_ID=15813	Name="Male Fertility"	holstein (holstein-friesian)	21854943	Blaschek et al. (2011)
ARS-BFGL-NGS-57820	14	1651311	1651291	39188967	QTL_ID=25260	Name="Clinical mastitis (EBV)"	holstein (holstein-friesian)	23647142	Sahana et al. (2013)
BovineHD1400000204	14	1667797	1651291	39188967	QTL_ID=25260	Name="Clinical mastitis (EBV)"	holstein (holstein-friesian)	23647142	Sahana et al. (2013)
BovineHD4100010518	14	1672047	1651291	39188967	QTL_ID=25260	Name="Clinical mastitis (EBV)"	holstein (holstein-friesian)	23647142	Sahana et al. (2013)
BovineHD1400000205	14	1672913	1651291	39188967	QTL_ID=25260	Name="Clinical mastitis (EBV)"	holstein (holstein-friesian)	23647142	Sahana et al. (2013)
ARS-BFGL-NGS-34135	14	1675278	1651291	39188967	QTL_ID=25260	Name="Clinical mastitis (EBV)"	holstein (holstein-friesian)	23647142	Sahana et al. (2013)
BovineHD1400000206	14	1679844	1651291	39188967	QTL_ID=25260	Name="Clinical mastitis (EBV)"	holstein (holstein-friesian)	23647142	Sahana et al. (2013)
BovineHD1400000207	14	1683767	1651291	39188967	QTL_ID=25260	Name="Clinical mastitis (EBV)"	holstein (holstein-friesian)	23647142	Sahana et al. (2013)
ARS-BFGL-NGS-94706	14	1696470	1651291	39188967	QTL_ID=25260	Name="Clinical mastitis (EBV)"	holstein (holstein-friesian)	23647142	Sahana et al. (2013)
BovineHD1400000216	14	1736599	1651291	39188967	QTL_ID=25260	Name="Clinical mastitis (EBV)"	holstein (holstein-friesian)	23647142	Sahana et al. (2013)
ARS-BFGL-NGS-4939	14	1801116	1651291	39188967	QTL_ID=25260	Name="Clinical mastitis (EBV)"	holstein (holstein-friesian)	23647142	Sahana et al. (2013)
ARS-BFGL-NGS-4939	14	1801116	1801096	39188967	QTL_ID=25261	Name="Clinical mastitis (EBV)"	holstein (holstein-friesian)	23647142	Sahana et al. (2013)
BovineHD1400000239	14	1855090	1801096	39188967	QTL_ID=25261	Name="Clinical mastitis (EBV)"	holstein (holstein-friesian)	23647142	Sahana et al. (2013)
BovineHD1400000239	14	1855090	1651291	39188967	QTL_ID=25260	Name="Clinical mastitis (EBV)"	holstein (holstein-friesian)	23647142	Sahana et al. (2013)
BovineHD1400000241	14	1861799	1651291	39188967	QTL_ID=25260	Name="Clinical mastitis (EBV)"	holstein (holstein-friesian)	23647142	Sahana et al. (2013)
BovineHD1400000241	14	1861799	1801096	39188967	QTL_ID=25261	Name="Clinical mastitis (EBV)"	holstein (holstein-friesian)	23647142	Sahana et al. (2013)
BovineHD1400000243	14	1868636	1651291	39188967	QTL_ID=25260	Name="Clinical mastitis (EBV)"	holstein (holstein-friesian)	23647142	Sahana et al. (2013)
BovineHD1400000243	14	1868636	1801096	39188967	QTL_ID=25261	Name="Clinical mastitis (EBV)"	holstein (holstein-friesian)	23647142	Sahana et al. (2013)
BovineHD1400000246	14	1880378	1651291	39188967	QTL_ID=25260	Name="Clinical mastitis (EBV)"	holstein (holstein-friesian)	23647142	Sahana et al. (2013)
BovineHD1400000246	14	1880378	1801096	39188967	QTL_ID=25261	Name="Clinical mastitis (EBV)"	holstein (holstein-friesian)	23647142	Sahana et al. (2013)
BovineHD1400000249	14	1892559	1651291	39188967	QTL_ID=25260	Name="Clinical mastitis (EBV)"	holstein (holstein-friesian)	23647142	Sahana et al. (2013)
BovineHD1400000249	14	1892559	1801096	39188967	QTL_ID=25261	Name="Clinical mastitis (EBV)"	holstein (holstein-friesian)	23647142	Sahana et al. (2013)
BovineHD1400000251	14	1911696	1801096	39188967	QTL_ID=25261	Name="Clinical mastitis (EBV)"	holstein (holstein-friesian)	23647142	Sahana et al. (2013)
BovineHD1400000251	14	1911696	1651291	39188967	QTL_ID=25260	Name="Clinical mastitis (EBV)"	holstein (holstein-friesian)	23647142	Sahana et al. (2013)
Hapmap52798-ss46526455	14	1923292	1801096	39188967	QTL_ID=25261	Name="Clinical mastitis (EBV)"	holstein (holstein-friesian)	23647142	Sahana et al. (2013)
Hapmap52798-ss46526455	14	1923292	1651291	39188967	QTL_ID=25260	Name="Clinical mastitis (EBV)"	holstein (holstein-friesian)	23647142	Sahana et al. (2013)
BovineHD1400000256	14	1943598	1651291	39188967	QTL_ID=25260	Name="Clinical mastitis (EBV)"	holstein (holstein-friesian)	23647142	Sahana et al. (2013)
BovineHD1400000256	14	1943598	1801096	39188967	QTL_ID=25261	Name="Clinical mastitis (EBV)"	holstein (holstein-friesian)	23647142	Sahana et al. (2013)
BovineHD1400000258	14	1949077	1651291	39188967	QTL_ID=25260	Name="Clinical mastitis (EBV)"	holstein (holstein-friesian)	23647142	Sahana et al. (2013)
BovineHD1400000258	14	1949077	1801096	39188967	QTL_ID=25261	Name="Clinical mastitis (EBV)"	holstein (holstein-friesian)	23647142	Sahana et al. (2013)
BovineHD1400000259	14	1951389	1651291	39188967	QTL_ID=25260	Name="Clinical mastitis (EBV)"	holstein (holstein-friesian)	23647142	Sahana et al. (2013)
BovineHD1400000259	14	1951389	1801096	39188967	QTL_ID=25261	Name="Clinical mastitis (EBV)"	holstein (holstein-friesian)	23647142	Sahana et al. (2013)
ARS-BFGL-NGS-71749	14	1954317	1801096	39188967	QTL_ID=25261	Name="Clinical mastitis (EBV)"	holstein (holstein-friesian)	23647142	Sahana et al. (2013)
ARS-BFGL-NGS-71749	14	1954317	1651291	39188967	QTL_ID=25260	Name="Clinical mastitis (EBV)"	holstein (holstein-friesian)	23647142	Sahana et al. (2013)
BovineHD1400000261	14	1962021	1801096	39188967	QTL_ID=25261	Name="Clinical mastitis (EBV)"	holstein (holstein-friesian)	23647142	Sahana et al. (2013)
BovineHD1400000261	14	1962021	1651291	39188967	QTL_ID=25260	Name="Clinical mastitis (EBV)"	holstein (holstein-friesian)	23647142	Sahana et al. (2013)
BovineHD1400000262	14	1967325	1651291	39188967	QTL_ID=25260	Name="Clinical mastitis (EBV)"	holstein (holstein-friesian)	23647142	Sahana et al. (2013)
BovineHD1400000262	14	1967325	1801096	39188967	QTL_ID=25261	Name="Clinical mastitis (EBV)"	holstein (holstein-friesian)	23647142	Sahana et al. (2013)
BovineHD1400000267	14	1988704	1651291	39188967	QTL_ID=25260	Name="Clinical mastitis (EBV)"	holstein (holstein-friesian)	23647142	Sahana et al. (2013)
BovineHD1400000267	14	1988704	1801096	39188967	QTL_ID=25261	Name="Clinical mastitis (EBV)"	holstein (holstein-friesian)	23647142	Sahana et al. (2013)
BovineHD1400000270	14	1999406	1801096	39188967	QTL_ID=25261	Name="Clinical mastitis (EBV)"	holstein (holstein-friesian)	23647142	Sahana et al. (2013)
BovineHD1400000270	14	1999406	1651291	39188967	QTL_ID=25260	Name="Clinical mastitis (EBV)"	holstein (holstein-friesian)	23647142	Sahana et al. (2013)
BovineHD1400000271	14	2002126	1801096	39188967	QTL_ID=25261	Name="Clinical mastitis (EBV)"	holstein (holstein-friesian)	23647142	Sahana et al. (2013)
BovineHD1400000271	14	2002126	1651291	39188967	QTL_ID=25260	Name="Clinical mastitis (EBV)"	holstein (holstein-friesian)	23647142	Sahana et al. (2013)
UA-IFASA-6878	14	2002873	1651291	39188967	QTL_ID=25260	Name="Clinical mastitis (EBV)"	holstein (holstein-friesian)	23647142	Sahana et al. (2013)
UA-IFASA-6878	14	2002873	1801096	39188967	QTL_ID=25261	Name="Clinical mastitis (EBV)"	holstein (holstein-friesian)	23647142	Sahana et al. (2013)
BovineHD1400000273	14	2006872	1801096	39188967	QTL_ID=25261	Name="Clinical mastitis (EBV)"	holstein (holstein-friesian)	23647142	Sahana et al. (2013)
BovineHD1400000273	14	2006872	1651291	39188967	QTL_ID=25260	Name="Clinical mastitis (EBV)"	holstein (holstein-friesian)	23647142	Sahana et al. (2013)
BovineHD1400000275	14	2019390	1801096	39188967	QTL_ID=25261	Name="Clinical mastitis (EBV)"	holstein (holstein-friesian)	23647142	Sahana et al. (2013)
BovineHD1400000275	14	2019390	1651291	39188967	QTL_ID=25260	Name="Clinical mastitis (EBV)"	holstein (holstein-friesian)	23647142	Sahana et al. (2013)
BovineHD1400000277	14	2027812	1801096	39188967	QTL_ID=25261	Name="Clinical mastitis (EBV)"	holstein (holstein-friesian)	23647142	Sahana et al. (2013)
BovineHD1400000277	14	2027812	1651291	39188967	QTL_ID=25260	Name="Clinical mastitis (EBV)"	holstein (holstein-friesian)	23647142	Sahana et al. (2013)
BovineHD1400000281	14	2046297	1651291	39188967	QTL_ID=25260	Name="Clinical mastitis (EBV)"	holstein (holstein-friesian)	23647142	Sahana et al. (2013)
BovineHD1400000281	14	2046297	1801096	39188967	QTL_ID=25261	Name="Clinical mastitis (EBV)"	holstein (holstein-friesian)	23647142	Sahana et al. (2013)
BovineHD1400000282	14	2051225	1801096	39188967	QTL_ID=25261	Name="Clinical mastitis (EBV)"	holstein (holstein-friesian)	23647142	Sahana et al. (2013)
BovineHD1400000282	14	2051225	1651291	39188967	QTL_ID=25260	Name="Clinical mastitis (EBV)"	holstein (holstein-friesian)	23647142	Sahana et al. (2013)
ARS-BFGL-NGS-107379	14	2054457	1651291	39188967	QTL_ID=25260	Name="Clinical mastitis (EBV)"	holstein (holstein-friesian)	23647142	Sahana et al. (2013)
ARS-BFGL-NGS-107379	14	2054457	1801096	39188967	QTL_ID=25261	Name="Clinical mastitis (EBV)"	holstein (holstein-friesian)	23647142	Sahana et al. (2013)
ARS-BFGL-NGS-107379	14	2054457	2054437	39188967	QTL_ID=25262	Name="Clinical mastitis (EBV)"	holstein (holstein-friesian)	23647142	Sahana et al. (2013)
BovineHD1400000283	14	2057629	2054437	39188967	QTL_ID=25262	Name="Clinical mastitis (EBV)"	holstein (holstein-friesian)	23647142	Sahana et al. (2013)
BovineHD1400000283	14	2057629	1651291	39188967	QTL_ID=25260	Name="Clinical mastitis (EBV)"	holstein (holstein-friesian)	23647142	Sahana et al. (2013)
BovineHD1400000283	14	2057629	1801096	39188967	QTL_ID=25261	Name="Clinical mastitis (EBV)"	holstein (holstein-friesian)	23647142	Sahana et al. (2013)
BovineHD1400000285	14	2066638	2054437	39188967	QTL_ID=25262	Name="Clinical mastitis (EBV)"	holstein (holstein-friesian)	23647142	Sahana et al. (2013)
BovineHD1400000285	14	2066638	1651291	39188967	QTL_ID=25260	Name="Clinical mastitis (EBV)"	holstein (holstein-friesian)	23647142	Sahana et al. (2013)
BovineHD1400000285	14	2066638	1801096	39188967	QTL_ID=25261	Name="Clinical mastitis (EBV)"	holstein (holstein-friesian)	23647142	Sahana et al. (2013)
BovineHD1400000286	14	2069181	2054437	39188967	QTL_ID=25262	Name="Clinical mastitis (EBV)"	holstein (holstein-friesian)	23647142	Sahana et al. (2013)
BovineHD1400000286	14	2069181	1651291	39188967	QTL_ID=25260	Name="Clinical mastitis (EBV)"	holstein (holstein-friesian)	23647142	Sahana et al. (2013)
BovineHD1400000286	14	2069181	1801096	39188967	QTL_ID=25261	Name="Clinical mastitis (EBV)"	holstein (holstein-friesian)	23647142	Sahana et al. (2013)
BovineHD1400000287	14	2076458	1801096	39188967	QTL_ID=25261	Name="Clinical mastitis (EBV)"	holstein (holstein-friesian)	23647142	Sahana et al. (2013)
BovineHD1400000287	14	2076458	1651291	39188967	QTL_ID=25260	Name="Clinical mastitis (EBV)"	holstein (holstein-friesian)	23647142	Sahana et al. (2013)
BovineHD1400000287	14	2076458	2054437	39188967	QTL_ID=25262	Name="Clinical mastitis (EBV)"	holstein (holstein-friesian)	23647142	Sahana et al. (2013)
BovineHD1400000288	14	2084067	1801096	39188967	QTL_ID=25261	Name="Clinical mastitis (EBV)"	holstein (holstein-friesian)	23647142	Sahana et al. (2013)
BovineHD1400000288	14	2084067	1651291	39188967	QTL_ID=25260	Name="Clinical mastitis (EBV)"	holstein (holstein-friesian)	23647142	Sahana et al. (2013)
BovineHD1400000288	14	2084067	2054437	39188967	QTL_ID=25262	Name="Clinical mastitis (EBV)"	holstein (holstein-friesian)	23647142	Sahana et al. (2013)
BovineHD1400000290	14	2089613	1801096	39188967	QTL_ID=25261	Name="Clinical mastitis (EBV)"	holstein (holstein-friesian)	23647142	Sahana et al. (2013)
BovineHD1400000290	14	2089613	2054437	39188967	QTL_ID=25262	Name="Clinical mastitis (EBV)"	holstein (holstein-friesian)	23647142	Sahana et al. (2013)
BovineHD1400000290	14	2089613	1651291	39188967	QTL_ID=25260	Name="Clinical mastitis (EBV)"	holstein (holstein-friesian)	23647142	Sahana et al. (2013)
ARS-BFGL-NGS-18365	14	2117455	1801096	39188967	QTL_ID=25261	Name="Clinical mastitis (EBV)"	holstein (holstein-friesian)	23647142	Sahana et al. (2013)
ARS-BFGL-NGS-18365	14	2117455	2054437	39188967	QTL_ID=25262	Name="Clinical mastitis (EBV)"	holstein (holstein-friesian)	23647142	Sahana et al. (2013)
ARS-BFGL-NGS-18365	14	2117455	1651291	39188967	QTL_ID=25260	Name="Clinical mastitis (EBV)"	holstein (holstein-friesian)	23647142	Sahana et al. (2013)
BovineHD4100010520	14	2118405	1801096	39188967	QTL_ID=25261	Name="Clinical mastitis (EBV)"	holstein (holstein-friesian)	23647142	Sahana et al. (2013)
BovineHD4100010520	14	2118405	1651291	39188967	QTL_ID=25260	Name="Clinical mastitis (EBV)"	holstein (holstein-friesian)	23647142	Sahana et al. (2013)
BovineHD4100010520	14	2118405	2054437	39188967	QTL_ID=25262	Name="Clinical mastitis (EBV)"	holstein (holstein-friesian)	23647142	Sahana et al. (2013)
BovineHD1400000297	14	2121023	2054437	39188967	QTL_ID=25262	Name="Clinical mastitis (EBV)"	holstein (holstein-friesian)	23647142	Sahana et al. (2013)
BovineHD1400000297	14	2121023	1801096	39188967	QTL_ID=25261	Name="Clinical mastitis (EBV)"	holstein (holstein-friesian)	23647142	Sahana et al. (2013)
BovineHD1400000297	14	2121023	1651291	39188967	QTL_ID=25260	Name="Clinical mastitis (EBV)"	holstein (holstein-friesian)	23647142	Sahana et al. (2013)
BovineHD1400000299	14	2132257	2054437	39188967	QTL_ID=25262	Name="Clinical mastitis (EBV)"	holstein (holstein-friesian)	23647142	Sahana et al. (2013)
BovineHD1400000299	14	2132257	1651291	39188967	QTL_ID=25260	Name="Clinical mastitis (EBV)"	holstein (holstein-friesian)	23647142	Sahana et al. (2013)
BovineHD1400000299	14	2132257	1801096	39188967	QTL_ID=25261	Name="Clinical mastitis (EBV)"	holstein (holstein-friesian)	23647142	Sahana et al. (2013)
BovineHD4100010521	14	2135276	1801096	39188967	QTL_ID=25261	Name="Clinical mastitis (EBV)"	holstein (holstein-friesian)	23647142	Sahana et al. (2013)
BovineHD4100010521	14	2135276	2054437	39188967	QTL_ID=25262	Name="Clinical mastitis (EBV)"	holstein (holstein-friesian)	23647142	Sahana et al. (2013)
BovineHD4100010521	14	2135276	1651291	39188967	QTL_ID=25260	Name="Clinical mastitis (EBV)"	holstein (holstein-friesian)	23647142	Sahana et al. (2013)
BovineHD4100010522	14	2139958	2054437	39188967	QTL_ID=25262	Name="Clinical mastitis (EBV)"	holstein (holstein-friesian)	23647142	Sahana et al. (2013)
BovineHD4100010522	14	2139958	1651291	39188967	QTL_ID=25260	Name="Clinical mastitis (EBV)"	holstein (holstein-friesian)	23647142	Sahana et al. (2013)
BovineHD4100010522	14	2139958	1801096	39188967	QTL_ID=25261	Name="Clinical mastitis (EBV)"	holstein (holstein-friesian)	23647142	Sahana et al. (2013)
BovineHD1400000300	14	2147133	2054437	39188967	QTL_ID=25262	Name="Clinical mastitis (EBV)"	holstein (holstein-friesian)	23647142	Sahana et al. (2013)
BovineHD1400000300	14	2147133	1801096	39188967	QTL_ID=25261	Name="Clinical mastitis (EBV)"	holstein (holstein-friesian)	23647142	Sahana et al. (2013)
BovineHD1400000300	14	2147133	1651291	39188967	QTL_ID=25260	Name="Clinical mastitis (EBV)"	holstein (holstein-friesian)	23647142	Sahana et al. (2013)
BovineHD1400000301	14	2150825	2054437	39188967	QTL_ID=25262	Name="Clinical mastitis (EBV)"	holstein (holstein-friesian)	23647142	Sahana et al. (2013)
BovineHD1400000301	14	2150825	1651291	39188967	QTL_ID=25260	Name="Clinical mastitis (EBV)"	holstein (holstein-friesian)	23647142	Sahana et al. (2013)
BovineHD1400000301	14	2150825	1801096	39188967	QTL_ID=25261	Name="Clinical mastitis (EBV)"	holstein (holstein-friesian)	23647142	Sahana et al. (2013)
BovineHD4100010523	14	2198215	2054437	39188967	QTL_ID=25262	Name="Clinical mastitis (EBV)"	holstein (holstein-friesian)	23647142	Sahana et al. (2013)
BovineHD4100010523	14	2198215	1801096	39188967	QTL_ID=25261	Name="Clinical mastitis (EBV)"	holstein (holstein-friesian)	23647142	Sahana et al. (2013)
BovineHD4100010523	14	2198215	1651291	39188967	QTL_ID=25260	Name="Clinical mastitis (EBV)"	holstein (holstein-friesian)	23647142	Sahana et al. (2013)
BovineHD1400000319	14	2219371	1651291	39188967	QTL_ID=25260	Name="Clinical mastitis (EBV)"	holstein (holstein-friesian)	23647142	Sahana et al. (2013)
BovineHD1400000319	14	2219371	2054437	39188967	QTL_ID=25262	Name="Clinical mastitis (EBV)"	holstein (holstein-friesian)	23647142	Sahana et al. (2013)
BovineHD1400000319	14	2219371	1801096	39188967	QTL_ID=25261	Name="Clinical mastitis (EBV)"	holstein (holstein-friesian)	23647142	Sahana et al. (2013)
BovineHD4100010527	14	2227613	1651291	39188967	QTL_ID=25260	Name="Clinical mastitis (EBV)"	holstein (holstein-friesian)	23647142	Sahana et al. (2013)
BovineHD4100010527	14	2227613	1801096	39188967	QTL_ID=25261	Name="Clinical mastitis (EBV)"	holstein (holstein-friesian)	23647142	Sahana et al. (2013)
BovineHD4100010527	14	2227613	2054437	39188967	QTL_ID=25262	Name="Clinical mastitis (EBV)"	holstein (holstein-friesian)	23647142	Sahana et al. (2013)
BovineHD4100010528	14	2230450	1651291	39188967	QTL_ID=25260	Name="Clinical mastitis (EBV)"	holstein (holstein-friesian)	23647142	Sahana et al. (2013)
BovineHD4100010528	14	2230450	2054437	39188967	QTL_ID=25262	Name="Clinical mastitis (EBV)"	holstein (holstein-friesian)	23647142	Sahana et al. (2013)
BovineHD4100010528	14	2230450	1801096	39188967	QTL_ID=25261	Name="Clinical mastitis (EBV)"	holstein (holstein-friesian)	23647142	Sahana et al. (2013)
BovineHD4100010529	14	2233835	2054437	39188967	QTL_ID=25262	Name="Clinical mastitis (EBV)"	holstein (holstein-friesian)	23647142	Sahana et al. (2013)
BovineHD4100010529	14	2233835	1801096	39188967	QTL_ID=25261	Name="Clinical mastitis (EBV)"	holstein (holstein-friesian)	23647142	Sahana et al. (2013)
BovineHD4100010529	14	2233835	1651291	39188967	QTL_ID=25260	Name="Clinical mastitis (EBV)"	holstein (holstein-friesian)	23647142	Sahana et al. (2013)
Hapmap24715-BTC-001973	14	2239085	1801096	39188967	QTL_ID=25261	Name="Clinical mastitis (EBV)"	holstein (holstein-friesian)	23647142	Sahana et al. (2013)
Hapmap24715-BTC-001973	14	2239085	2054437	39188967	QTL_ID=25262	Name="Clinical mastitis (EBV)"	holstein (holstein-friesian)	23647142	Sahana et al. (2013)
Hapmap24715-BTC-001973	14	2239085	1651291	39188967	QTL_ID=25260	Name="Clinical mastitis (EBV)"	holstein (holstein-friesian)	23647142	Sahana et al. (2013)
BovineHD1400000324	14	2257386	1801096	39188967	QTL_ID=25261	Name="Clinical mastitis (EBV)"	holstein (holstein-friesian)	23647142	Sahana et al. (2013)
BovineHD1400000324	14	2257386	2054437	39188967	QTL_ID=25262	Name="Clinical mastitis (EBV)"	holstein (holstein-friesian)	23647142	Sahana et al. (2013)
BovineHD1400000324	14	2257386	1651291	39188967	QTL_ID=25260	Name="Clinical mastitis (EBV)"	holstein (holstein-friesian)	23647142	Sahana et al. (2013)
BovineHD1400000326	14	2273502	1801096	39188967	QTL_ID=25261	Name="Clinical mastitis (EBV)"	holstein (holstein-friesian)	23647142	Sahana et al. (2013)
BovineHD1400000326	14	2273502	1651291	39188967	QTL_ID=25260	Name="Clinical mastitis (EBV)"	holstein (holstein-friesian)	23647142	Sahana et al. (2013)
BovineHD1400000326	14	2273502	2054437	39188967	QTL_ID=25262	Name="Clinical mastitis (EBV)"	holstein (holstein-friesian)	23647142	Sahana et al. (2013)
BTA-35941-no-rs	14	2276443	1801096	39188967	QTL_ID=25261	Name="Clinical mastitis (EBV)"	holstein (holstein-friesian)	23647142	Sahana et al. (2013)
BTA-35941-no-rs	14	2276443	1651291	39188967	QTL_ID=25260	Name="Clinical mastitis (EBV)"	holstein (holstein-friesian)	23647142	Sahana et al. (2013)
BTA-35941-no-rs	14	2276443	2054437	39188967	QTL_ID=25262	Name="Clinical mastitis (EBV)"	holstein (holstein-friesian)	23647142	Sahana et al. (2013)
BovineHD1400000331	14	2306572	2054437	39188967	QTL_ID=25262	Name="Clinical mastitis (EBV)"	holstein (holstein-friesian)	23647142	Sahana et al. (2013)
BovineHD1400000331	14	2306572	1801096	39188967	QTL_ID=25261	Name="Clinical mastitis (EBV)"	holstein (holstein-friesian)	23647142	Sahana et al. (2013)
BovineHD1400000331	14	2306572	1651291	39188967	QTL_ID=25260	Name="Clinical mastitis (EBV)"	holstein (holstein-friesian)	23647142	Sahana et al. (2013)
ARS-BFGL-NGS-101653	14	2319504	1651291	39188967	QTL_ID=25260	Name="Clinical mastitis (EBV)"	holstein (holstein-friesian)	23647142	Sahana et al. (2013)
ARS-BFGL-NGS-101653	14	2319504	2054437	39188967	QTL_ID=25262	Name="Clinical mastitis (EBV)"	holstein (holstein-friesian)	23647142	Sahana et al. (2013)
ARS-BFGL-NGS-101653	14	2319504	1801096	39188967	QTL_ID=25261	Name="Clinical mastitis (EBV)"	holstein (holstein-friesian)	23647142	Sahana et al. (2013)
BovineHD1400000337	14	2328943	1651291	39188967	QTL_ID=25260	Name="Clinical mastitis (EBV)"	holstein (holstein-friesian)	23647142	Sahana et al. (2013)
BovineHD1400000337	14	2328943	1801096	39188967	QTL_ID=25261	Name="Clinical mastitis (EBV)"	holstein (holstein-friesian)	23647142	Sahana et al. (2013)
BovineHD1400000337	14	2328943	2054437	39188967	QTL_ID=25262	Name="Clinical mastitis (EBV)"	holstein (holstein-friesian)	23647142	Sahana et al. (2013)
BovineHD1400000341	14	2342883	1651291	39188967	QTL_ID=25260	Name="Clinical mastitis (EBV)"	holstein (holstein-friesian)	23647142	Sahana et al. (2013)
BovineHD1400000341	14	2342883	2054437	39188967	QTL_ID=25262	Name="Clinical mastitis (EBV)"	holstein (holstein-friesian)	23647142	Sahana et al. (2013)
BovineHD1400000341	14	2342883	1801096	39188967	QTL_ID=25261	Name="Clinical mastitis (EBV)"	holstein (holstein-friesian)	23647142	Sahana et al. (2013)
ARS-BFGL-NGS-26520	14	2386688	2054437	39188967	QTL_ID=25262	Name="Clinical mastitis (EBV)"	holstein (holstein-friesian)	23647142	Sahana et al. (2013)
ARS-BFGL-NGS-26520	14	2386688	1801096	39188967	QTL_ID=25261	Name="Clinical mastitis (EBV)"	holstein (holstein-friesian)	23647142	Sahana et al. (2013)
ARS-BFGL-NGS-26520	14	2386688	1651291	39188967	QTL_ID=25260	Name="Clinical mastitis (EBV)"	holstein (holstein-friesian)	23647142	Sahana et al. (2013)
BovineHD1400000358	14	2395671	2054437	39188967	QTL_ID=25262	Name="Clinical mastitis (EBV)"	holstein (holstein-friesian)	23647142	Sahana et al. (2013)
BovineHD1400000358	14	2395671	1801096	39188967	QTL_ID=25261	Name="Clinical mastitis (EBV)"	holstein (holstein-friesian)	23647142	Sahana et al. (2013)
BovineHD1400000358	14	2395671	1651291	39188967	QTL_ID=25260	Name="Clinical mastitis (EBV)"	holstein (holstein-friesian)	23647142	Sahana et al. (2013)
BovineHD4100010534	14	2398876	2054437	39188967	QTL_ID=25262	Name="Clinical mastitis (EBV)"	holstein (holstein-friesian)	23647142	Sahana et al. (2013)
BovineHD4100010534	14	2398876	1801096	39188967	QTL_ID=25261	Name="Clinical mastitis (EBV)"	holstein (holstein-friesian)	23647142	Sahana et al. (2013)
BovineHD4100010534	14	2398876	1651291	39188967	QTL_ID=25260	Name="Clinical mastitis (EBV)"	holstein (holstein-friesian)	23647142	Sahana et al. (2013)
BovineHD4100010536	14	2420538	2054437	39188967	QTL_ID=25262	Name="Clinical mastitis (EBV)"	holstein (holstein-friesian)	23647142	Sahana et al. (2013)
BovineHD4100010536	14	2420538	1651291	39188967	QTL_ID=25260	Name="Clinical mastitis (EBV)"	holstein (holstein-friesian)	23647142	Sahana et al. (2013)
BovineHD4100010536	14	2420538	1801096	39188967	QTL_ID=25261	Name="Clinical mastitis (EBV)"	holstein (holstein-friesian)	23647142	Sahana et al. (2013)
BovineHD4100010538	14	2439582	2054437	39188967	QTL_ID=25262	Name="Clinical mastitis (EBV)"	holstein (holstein-friesian)	23647142	Sahana et al. (2013)
BovineHD4100010538	14	2439582	1801096	39188967	QTL_ID=25261	Name="Clinical mastitis (EBV)"	holstein (holstein-friesian)	23647142	Sahana et al. (2013)
BovineHD4100010538	14	2439582	1651291	39188967	QTL_ID=25260	Name="Clinical mastitis (EBV)"	holstein (holstein-friesian)	23647142	Sahana et al. (2013)
BovineHD4100010539	14	2462143	1651291	39188967	QTL_ID=25260	Name="Clinical mastitis (EBV)"	holstein (holstein-friesian)	23647142	Sahana et al. (2013)
BovineHD4100010539	14	2462143	2054437	39188967	QTL_ID=25262	Name="Clinical mastitis (EBV)"	holstein (holstein-friesian)	23647142	Sahana et al. (2013)
BovineHD4100010539	14	2462143	1801096	39188967	QTL_ID=25261	Name="Clinical mastitis (EBV)"	holstein (holstein-friesian)	23647142	Sahana et al. (2013)
Hapmap30374-BTC-002159	14	2468020	1651291	39188967	QTL_ID=25260	Name="Clinical mastitis (EBV)"	holstein (holstein-friesian)	23647142	Sahana et al. (2013)
Hapmap30374-BTC-002159	14	2468020	1801096	39188967	QTL_ID=25261	Name="Clinical mastitis (EBV)"	holstein (holstein-friesian)	23647142	Sahana et al. (2013)
Hapmap30374-BTC-002159	14	2468020	2054437	39188967	QTL_ID=25262	Name="Clinical mastitis (EBV)"	holstein (holstein-friesian)	23647142	Sahana et al. (2013)
BovineHD4100010540	14	2471822	2054437	39188967	QTL_ID=25262	Name="Clinical mastitis (EBV)"	holstein (holstein-friesian)	23647142	Sahana et al. (2013)
BovineHD4100010540	14	2471822	1801096	39188967	QTL_ID=25261	Name="Clinical mastitis (EBV)"	holstein (holstein-friesian)	23647142	Sahana et al. (2013)
BovineHD4100010540	14	2471822	1651291	39188967	QTL_ID=25260	Name="Clinical mastitis (EBV)"	holstein (holstein-friesian)	23647142	Sahana et al. (2013)
BovineHD1400000372	14	2472363	2054437	39188967	QTL_ID=25262	Name="Clinical mastitis (EBV)"	holstein (holstein-friesian)	23647142	Sahana et al. (2013)
BovineHD1400000372	14	2472363	1651291	39188967	QTL_ID=25260	Name="Clinical mastitis (EBV)"	holstein (holstein-friesian)	23647142	Sahana et al. (2013)
BovineHD1400000372	14	2472363	1801096	39188967	QTL_ID=25261	Name="Clinical mastitis (EBV)"	holstein (holstein-friesian)	23647142	Sahana et al. (2013)
BovineHD4100010541	14	2480131	1651291	39188967	QTL_ID=25260	Name="Clinical mastitis (EBV)"	holstein (holstein-friesian)	23647142	Sahana et al. (2013)
BovineHD4100010541	14	2480131	1801096	39188967	QTL_ID=25261	Name="Clinical mastitis (EBV)"	holstein (holstein-friesian)	23647142	Sahana et al. (2013)
BovineHD4100010541	14	2480131	2054437	39188967	QTL_ID=25262	Name="Clinical mastitis (EBV)"	holstein (holstein-friesian)	23647142	Sahana et al. (2013)
BovineHD4100010543	14	2503148	1801096	39188967	QTL_ID=25261	Name="Clinical mastitis (EBV)"	holstein (holstein-friesian)	23647142	Sahana et al. (2013)
BovineHD4100010543	14	2503148	1651291	39188967	QTL_ID=25260	Name="Clinical mastitis (EBV)"	holstein (holstein-friesian)	23647142	Sahana et al. (2013)
BovineHD4100010543	14	2503148	2054437	39188967	QTL_ID=25262	Name="Clinical mastitis (EBV)"	holstein (holstein-friesian)	23647142	Sahana et al. (2013)
BovineHD1400000389	14	2518104	2054437	39188967	QTL_ID=25262	Name="Clinical mastitis (EBV)"	holstein (holstein-friesian)	23647142	Sahana et al. (2013)
BovineHD1400000389	14	2518104	1801096	39188967	QTL_ID=25261	Name="Clinical mastitis (EBV)"	holstein (holstein-friesian)	23647142	Sahana et al. (2013)
BovineHD1400000389	14	2518104	1651291	39188967	QTL_ID=25260	Name="Clinical mastitis (EBV)"	holstein (holstein-friesian)	23647142	Sahana et al. (2013)
Hapmap30086-BTC-002066	14	2524432	2054437	39188967	QTL_ID=25262	Name="Clinical mastitis (EBV)"	holstein (holstein-friesian)	23647142	Sahana et al. (2013)
Hapmap30086-BTC-002066	14	2524432	1801096	39188967	QTL_ID=25261	Name="Clinical mastitis (EBV)"	holstein (holstein-friesian)	23647142	Sahana et al. (2013)
Hapmap30086-BTC-002066	14	2524432	1651291	39188967	QTL_ID=25260	Name="Clinical mastitis (EBV)"	holstein (holstein-friesian)	23647142	Sahana et al. (2013)
BovineHD4100010545	14	2530056	2054437	39188967	QTL_ID=25262	Name="Clinical mastitis (EBV)"	holstein (holstein-friesian)	23647142	Sahana et al. (2013)
BovineHD4100010545	14	2530056	1801096	39188967	QTL_ID=25261	Name="Clinical mastitis (EBV)"	holstein (holstein-friesian)	23647142	Sahana et al. (2013)
BovineHD4100010545	14	2530056	1651291	39188967	QTL_ID=25260	Name="Clinical mastitis (EBV)"	holstein (holstein-friesian)	23647142	Sahana et al. (2013)
BovineHD1400000397	14	2546847	1651291	39188967	QTL_ID=25260	Name="Clinical mastitis (EBV)"	holstein (holstein-friesian)	23647142	Sahana et al. (2013)
BovineHD1400000397	14	2546847	1801096	39188967	QTL_ID=25261	Name="Clinical mastitis (EBV)"	holstein (holstein-friesian)	23647142	Sahana et al. (2013)
BovineHD1400000397	14	2546847	2054437	39188967	QTL_ID=25262	Name="Clinical mastitis (EBV)"	holstein (holstein-friesian)	23647142	Sahana et al. (2013)
BovineHD4100010547	14	2550078	2054437	39188967	QTL_ID=25262	Name="Clinical mastitis (EBV)"	holstein (holstein-friesian)	23647142	Sahana et al. (2013)
BovineHD4100010547	14	2550078	1801096	39188967	QTL_ID=25261	Name="Clinical mastitis (EBV)"	holstein (holstein-friesian)	23647142	Sahana et al. (2013)
BovineHD4100010547	14	2550078	1651291	39188967	QTL_ID=25260	Name="Clinical mastitis (EBV)"	holstein (holstein-friesian)	23647142	Sahana et al. (2013)
Hapmap30646-BTC-002054	14	2553525	2054437	39188967	QTL_ID=25262	Name="Clinical mastitis (EBV)"	holstein (holstein-friesian)	23647142	Sahana et al. (2013)
Hapmap30646-BTC-002054	14	2553525	1801096	39188967	QTL_ID=25261	Name="Clinical mastitis (EBV)"	holstein (holstein-friesian)	23647142	Sahana et al. (2013)
Hapmap30646-BTC-002054	14	2553525	1651291	39188967	QTL_ID=25260	Name="Clinical mastitis (EBV)"	holstein (holstein-friesian)	23647142	Sahana et al. (2013)
BovineHD1400000398	14	2564913	1801096	39188967	QTL_ID=25261	Name="Clinical mastitis (EBV)"	holstein (holstein-friesian)	23647142	Sahana et al. (2013)
BovineHD1400000398	14	2564913	1651291	39188967	QTL_ID=25260	Name="Clinical mastitis (EBV)"	holstein (holstein-friesian)	23647142	Sahana et al. (2013)
BovineHD1400000398	14	2564913	2054437	39188967	QTL_ID=25262	Name="Clinical mastitis (EBV)"	holstein (holstein-friesian)	23647142	Sahana et al. (2013)
BovineHD4100010548	14	2566015	1801096	39188967	QTL_ID=25261	Name="Clinical mastitis (EBV)"	holstein (holstein-friesian)	23647142	Sahana et al. (2013)
BovineHD4100010548	14	2566015	2054437	39188967	QTL_ID=25262	Name="Clinical mastitis (EBV)"	holstein (holstein-friesian)	23647142	Sahana et al. (2013)
BovineHD4100010548	14	2566015	1651291	39188967	QTL_ID=25260	Name="Clinical mastitis (EBV)"	holstein (holstein-friesian)	23647142	Sahana et al. (2013)
BovineHD1400000399	14	2567022	1651291	39188967	QTL_ID=25260	Name="Clinical mastitis (EBV)"	holstein (holstein-friesian)	23647142	Sahana et al. (2013)
BovineHD1400000399	14	2567022	1801096	39188967	QTL_ID=25261	Name="Clinical mastitis (EBV)"	holstein (holstein-friesian)	23647142	Sahana et al. (2013)
BovineHD1400000399	14	2567022	2054437	39188967	QTL_ID=25262	Name="Clinical mastitis (EBV)"	holstein (holstein-friesian)	23647142	Sahana et al. (2013)
BovineHD1400000400	14	2568452	2054437	39188967	QTL_ID=25262	Name="Clinical mastitis (EBV)"	holstein (holstein-friesian)	23647142	Sahana et al. (2013)
BovineHD1400000400	14	2568452	1801096	39188967	QTL_ID=25261	Name="Clinical mastitis (EBV)"	holstein (holstein-friesian)	23647142	Sahana et al. (2013)
BovineHD1400000400	14	2568452	1651291	39188967	QTL_ID=25260	Name="Clinical mastitis (EBV)"	holstein (holstein-friesian)	23647142	Sahana et al. (2013)
BovineHD1400000404	14	2580667	2054437	39188967	QTL_ID=25262	Name="Clinical mastitis (EBV)"	holstein (holstein-friesian)	23647142	Sahana et al. (2013)
BovineHD1400000404	14	2580667	1801096	39188967	QTL_ID=25261	Name="Clinical mastitis (EBV)"	holstein (holstein-friesian)	23647142	Sahana et al. (2013)
BovineHD1400000404	14	2580667	1651291	39188967	QTL_ID=25260	Name="Clinical mastitis (EBV)"	holstein (holstein-friesian)	23647142	Sahana et al. (2013)
BovineHD1400000414	14	2597718	1801096	39188967	QTL_ID=25261	Name="Clinical mastitis (EBV)"	holstein (holstein-friesian)	23647142	Sahana et al. (2013)
BovineHD1400000414	14	2597718	2054437	39188967	QTL_ID=25262	Name="Clinical mastitis (EBV)"	holstein (holstein-friesian)	23647142	Sahana et al. (2013)
BovineHD1400000414	14	2597718	1651291	39188967	QTL_ID=25260	Name="Clinical mastitis (EBV)"	holstein (holstein-friesian)	23647142	Sahana et al. (2013)
BovineHD1400000416	14	2603935	2054437	39188967	QTL_ID=25262	Name="Clinical mastitis (EBV)"	holstein (holstein-friesian)	23647142	Sahana et al. (2013)
BovineHD1400000416	14	2603935	1801096	39188967	QTL_ID=25261	Name="Clinical mastitis (EBV)"	holstein (holstein-friesian)	23647142	Sahana et al. (2013)
BovineHD1400000416	14	2603935	1651291	39188967	QTL_ID=25260	Name="Clinical mastitis (EBV)"	holstein (holstein-friesian)	23647142	Sahana et al. (2013)
ARS-BFGL-NGS-41248	14	2605493	2054437	39188967	QTL_ID=25262	Name="Clinical mastitis (EBV)"	holstein (holstein-friesian)	23647142	Sahana et al. (2013)
ARS-BFGL-NGS-41248	14	2605493	1801096	39188967	QTL_ID=25261	Name="Clinical mastitis (EBV)"	holstein (holstein-friesian)	23647142	Sahana et al. (2013)
ARS-BFGL-NGS-41248	14	2605493	1651291	39188967	QTL_ID=25260	Name="Clinical mastitis (EBV)"	holstein (holstein-friesian)	23647142	Sahana et al. (2013)
BovineHD1400000418	14	2614504	1801096	39188967	QTL_ID=25261	Name="Clinical mastitis (EBV)"	holstein (holstein-friesian)	23647142	Sahana et al. (2013)
BovineHD1400000418	14	2614504	1651291	39188967	QTL_ID=25260	Name="Clinical mastitis (EBV)"	holstein (holstein-friesian)	23647142	Sahana et al. (2013)
BovineHD1400000418	14	2614504	2054437	39188967	QTL_ID=25262	Name="Clinical mastitis (EBV)"	holstein (holstein-friesian)	23647142	Sahana et al. (2013)
BovineHD4100010552	14	2619714	1801096	39188967	QTL_ID=25261	Name="Clinical mastitis (EBV)"	holstein (holstein-friesian)	23647142	Sahana et al. (2013)
BovineHD4100010552	14	2619714	2054437	39188967	QTL_ID=25262	Name="Clinical mastitis (EBV)"	holstein (holstein-friesian)	23647142	Sahana et al. (2013)
BovineHD4100010552	14	2619714	1651291	39188967	QTL_ID=25260	Name="Clinical mastitis (EBV)"	holstein (holstein-friesian)	23647142	Sahana et al. (2013)
BovineHD1400000420	14	2625668	1801096	39188967	QTL_ID=25261	Name="Clinical mastitis (EBV)"	holstein (holstein-friesian)	23647142	Sahana et al. (2013)
BovineHD1400000420	14	2625668	2054437	39188967	QTL_ID=25262	Name="Clinical mastitis (EBV)"	holstein (holstein-friesian)	23647142	Sahana et al. (2013)
BovineHD1400000420	14	2625668	1651291	39188967	QTL_ID=25260	Name="Clinical mastitis (EBV)"	holstein (holstein-friesian)	23647142	Sahana et al. (2013)
BovineHD4100010553	14	2626726	1651291	39188967	QTL_ID=25260	Name="Clinical mastitis (EBV)"	holstein (holstein-friesian)	23647142	Sahana et al. (2013)
BovineHD4100010553	14	2626726	2054437	39188967	QTL_ID=25262	Name="Clinical mastitis (EBV)"	holstein (holstein-friesian)	23647142	Sahana et al. (2013)
BovineHD4100010553	14	2626726	1801096	39188967	QTL_ID=25261	Name="Clinical mastitis (EBV)"	holstein (holstein-friesian)	23647142	Sahana et al. (2013)
BovineHD1400000424	14	2638237	2054437	39188967	QTL_ID=25262	Name="Clinical mastitis (EBV)"	holstein (holstein-friesian)	23647142	Sahana et al. (2013)
BovineHD1400000424	14	2638237	1651291	39188967	QTL_ID=25260	Name="Clinical mastitis (EBV)"	holstein (holstein-friesian)	23647142	Sahana et al. (2013)
BovineHD1400000424	14	2638237	1801096	39188967	QTL_ID=25261	Name="Clinical mastitis (EBV)"	holstein (holstein-friesian)	23647142	Sahana et al. (2013)
BovineHD4100010554	14	2647177	1801096	39188967	QTL_ID=25261	Name="Clinical mastitis (EBV)"	holstein (holstein-friesian)	23647142	Sahana et al. (2013)
BovineHD4100010554	14	2647177	1651291	39188967	QTL_ID=25260	Name="Clinical mastitis (EBV)"	holstein (holstein-friesian)	23647142	Sahana et al. (2013)
BovineHD4100010554	14	2647177	2054437	39188967	QTL_ID=25262	Name="Clinical mastitis (EBV)"	holstein (holstein-friesian)	23647142	Sahana et al. (2013)
BovineHD1400000427	14	2673388	1801096	39188967	QTL_ID=25261	Name="Clinical mastitis (EBV)"	holstein (holstein-friesian)	23647142	Sahana et al. (2013)
BovineHD1400000427	14	2673388	1651291	39188967	QTL_ID=25260	Name="Clinical mastitis (EBV)"	holstein (holstein-friesian)	23647142	Sahana et al. (2013)
BovineHD1400000427	14	2673388	2054437	39188967	QTL_ID=25262	Name="Clinical mastitis (EBV)"	holstein (holstein-friesian)	23647142	Sahana et al. (2013)
Hapmap29758-BTC-003619	14	2674264	1651291	39188967	QTL_ID=25260	Name="Clinical mastitis (EBV)"	holstein (holstein-friesian)	23647142	Sahana et al. (2013)
Hapmap29758-BTC-003619	14	2674264	1801096	39188967	QTL_ID=25261	Name="Clinical mastitis (EBV)"	holstein (holstein-friesian)	23647142	Sahana et al. (2013)
Hapmap29758-BTC-003619	14	2674264	2054437	39188967	QTL_ID=25262	Name="Clinical mastitis (EBV)"	holstein (holstein-friesian)	23647142	Sahana et al. (2013)
BovineHD1400000429	14	2676321	1801096	39188967	QTL_ID=25261	Name="Clinical mastitis (EBV)"	holstein (holstein-friesian)	23647142	Sahana et al. (2013)
BovineHD1400000429	14	2676321	2054437	39188967	QTL_ID=25262	Name="Clinical mastitis (EBV)"	holstein (holstein-friesian)	23647142	Sahana et al. (2013)
BovineHD1400000429	14	2676321	1651291	39188967	QTL_ID=25260	Name="Clinical mastitis (EBV)"	holstein (holstein-friesian)	23647142	Sahana et al. (2013)
BovineHD1400000434	14	2707911	1651291	39188967	QTL_ID=25260	Name="Clinical mastitis (EBV)"	holstein (holstein-friesian)	23647142	Sahana et al. (2013)
BovineHD1400000434	14	2707911	1801096	39188967	QTL_ID=25261	Name="Clinical mastitis (EBV)"	holstein (holstein-friesian)	23647142	Sahana et al. (2013)
BovineHD1400000434	14	2707911	2054437	39188967	QTL_ID=25262	Name="Clinical mastitis (EBV)"	holstein (holstein-friesian)	23647142	Sahana et al. (2013)
BovineHD1400000435	14	2709553	1651291	39188967	QTL_ID=25260	Name="Clinical mastitis (EBV)"	holstein (holstein-friesian)	23647142	Sahana et al. (2013)
BovineHD1400000435	14	2709553	1801096	39188967	QTL_ID=25261	Name="Clinical mastitis (EBV)"	holstein (holstein-friesian)	23647142	Sahana et al. (2013)
BovineHD1400000435	14	2709553	2054437	39188967	QTL_ID=25262	Name="Clinical mastitis (EBV)"	holstein (holstein-friesian)	23647142	Sahana et al. (2013)
ARS-BFGL-NGS-3122	14	2721633	1801096	39188967	QTL_ID=25261	Name="Clinical mastitis (EBV)"	holstein (holstein-friesian)	23647142	Sahana et al. (2013)
ARS-BFGL-NGS-3122	14	2721633	1651291	39188967	QTL_ID=25260	Name="Clinical mastitis (EBV)"	holstein (holstein-friesian)	23647142	Sahana et al. (2013)
ARS-BFGL-NGS-3122	14	2721633	2054437	39188967	QTL_ID=25262	Name="Clinical mastitis (EBV)"	holstein (holstein-friesian)	23647142	Sahana et al. (2013)
BovineHD1400000436	14	2723072	1651291	39188967	QTL_ID=25260	Name="Clinical mastitis (EBV)"	holstein (holstein-friesian)	23647142	Sahana et al. (2013)
BovineHD1400000436	14	2723072	2054437	39188967	QTL_ID=25262	Name="Clinical mastitis (EBV)"	holstein (holstein-friesian)	23647142	Sahana et al. (2013)
BovineHD1400000436	14	2723072	1801096	39188967	QTL_ID=25261	Name="Clinical mastitis (EBV)"	holstein (holstein-friesian)	23647142	Sahana et al. (2013)
ARS-BFGL-NGS-103064	14	2754909	1651291	39188967	QTL_ID=25260	Name="Clinical mastitis (EBV)"	holstein (holstein-friesian)	23647142	Sahana et al. (2013)
ARS-BFGL-NGS-103064	14	2754909	2054437	39188967	QTL_ID=25262	Name="Clinical mastitis (EBV)"	holstein (holstein-friesian)	23647142	Sahana et al. (2013)
ARS-BFGL-NGS-103064	14	2754909	1801096	39188967	QTL_ID=25261	Name="Clinical mastitis (EBV)"	holstein (holstein-friesian)	23647142	Sahana et al. (2013)
BovineHD1400000441	14	2755467	1651291	39188967	QTL_ID=25260	Name="Clinical mastitis (EBV)"	holstein (holstein-friesian)	23647142	Sahana et al. (2013)
BovineHD1400000441	14	2755467	2054437	39188967	QTL_ID=25262	Name="Clinical mastitis (EBV)"	holstein (holstein-friesian)	23647142	Sahana et al. (2013)
BovineHD1400000441	14	2755467	1801096	39188967	QTL_ID=25261	Name="Clinical mastitis (EBV)"	holstein (holstein-friesian)	23647142	Sahana et al. (2013)
BovineHD1400000442	14	2756339	1801096	39188967	QTL_ID=25261	Name="Clinical mastitis (EBV)"	holstein (holstein-friesian)	23647142	Sahana et al. (2013)
BovineHD1400000442	14	2756339	1651291	39188967	QTL_ID=25260	Name="Clinical mastitis (EBV)"	holstein (holstein-friesian)	23647142	Sahana et al. (2013)
BovineHD1400000442	14	2756339	2054437	39188967	QTL_ID=25262	Name="Clinical mastitis (EBV)"	holstein (holstein-friesian)	23647142	Sahana et al. (2013)
BovineHD1400000443	14	2758369	2054437	39188967	QTL_ID=25262	Name="Clinical mastitis (EBV)"	holstein (holstein-friesian)	23647142	Sahana et al. (2013)
BovineHD1400000443	14	2758369	1651291	39188967	QTL_ID=25260	Name="Clinical mastitis (EBV)"	holstein (holstein-friesian)	23647142	Sahana et al. (2013)
BovineHD1400000443	14	2758369	1801096	39188967	QTL_ID=25261	Name="Clinical mastitis (EBV)"	holstein (holstein-friesian)	23647142	Sahana et al. (2013)
BovineHD1400000445	14	2763040	2054437	39188967	QTL_ID=25262	Name="Clinical mastitis (EBV)"	holstein (holstein-friesian)	23647142	Sahana et al. (2013)
BovineHD1400000445	14	2763040	1801096	39188967	QTL_ID=25261	Name="Clinical mastitis (EBV)"	holstein (holstein-friesian)	23647142	Sahana et al. (2013)
BovineHD1400000445	14	2763040	1651291	39188967	QTL_ID=25260	Name="Clinical mastitis (EBV)"	holstein (holstein-friesian)	23647142	Sahana et al. (2013)
BovineHD1400000446	14	2763621	2054437	39188967	QTL_ID=25262	Name="Clinical mastitis (EBV)"	holstein (holstein-friesian)	23647142	Sahana et al. (2013)
BovineHD1400000446	14	2763621	1801096	39188967	QTL_ID=25261	Name="Clinical mastitis (EBV)"	holstein (holstein-friesian)	23647142	Sahana et al. (2013)
BovineHD1400000446	14	2763621	1651291	39188967	QTL_ID=25260	Name="Clinical mastitis (EBV)"	holstein (holstein-friesian)	23647142	Sahana et al. (2013)
BovineHD1400000447	14	2764862	1801096	39188967	QTL_ID=25261	Name="Clinical mastitis (EBV)"	holstein (holstein-friesian)	23647142	Sahana et al. (2013)
BovineHD1400000447	14	2764862	1651291	39188967	QTL_ID=25260	Name="Clinical mastitis (EBV)"	holstein (holstein-friesian)	23647142	Sahana et al. (2013)
BovineHD1400000447	14	2764862	2054437	39188967	QTL_ID=25262	Name="Clinical mastitis (EBV)"	holstein (holstein-friesian)	23647142	Sahana et al. (2013)
BovineHD1400000453	14	2802526	1801096	39188967	QTL_ID=25261	Name="Clinical mastitis (EBV)"	holstein (holstein-friesian)	23647142	Sahana et al. (2013)
BovineHD1400000453	14	2802526	1651291	39188967	QTL_ID=25260	Name="Clinical mastitis (EBV)"	holstein (holstein-friesian)	23647142	Sahana et al. (2013)
BovineHD1400000453	14	2802526	2054437	39188967	QTL_ID=25262	Name="Clinical mastitis (EBV)"	holstein (holstein-friesian)	23647142	Sahana et al. (2013)
BovineHD1400000457	14	2833552	1801096	39188967	QTL_ID=25261	Name="Clinical mastitis (EBV)"	holstein (holstein-friesian)	23647142	Sahana et al. (2013)
BovineHD1400000457	14	2833552	2054437	39188967	QTL_ID=25262	Name="Clinical mastitis (EBV)"	holstein (holstein-friesian)	23647142	Sahana et al. (2013)
BovineHD1400000457	14	2833552	1651291	39188967	QTL_ID=25260	Name="Clinical mastitis (EBV)"	holstein (holstein-friesian)	23647142	Sahana et al. (2013)
BovineHD1400000462	14	2857000	1801096	39188967	QTL_ID=25261	Name="Clinical mastitis (EBV)"	holstein (holstein-friesian)	23647142	Sahana et al. (2013)
BovineHD1400000462	14	2857000	1651291	39188967	QTL_ID=25260	Name="Clinical mastitis (EBV)"	holstein (holstein-friesian)	23647142	Sahana et al. (2013)
BovineHD1400000462	14	2857000	2054437	39188967	QTL_ID=25262	Name="Clinical mastitis (EBV)"	holstein (holstein-friesian)	23647142	Sahana et al. (2013)
BovineHD1400000463	14	2875999	2054437	39188967	QTL_ID=25262	Name="Clinical mastitis (EBV)"	holstein (holstein-friesian)	23647142	Sahana et al. (2013)
BovineHD1400000463	14	2875999	1801096	39188967	QTL_ID=25261	Name="Clinical mastitis (EBV)"	holstein (holstein-friesian)	23647142	Sahana et al. (2013)
BovineHD1400000463	14	2875999	1651291	39188967	QTL_ID=25260	Name="Clinical mastitis (EBV)"	holstein (holstein-friesian)	23647142	Sahana et al. (2013)
BovineHD1400000464	14	2883623	1801096	39188967	QTL_ID=25261	Name="Clinical mastitis (EBV)"	holstein (holstein-friesian)	23647142	Sahana et al. (2013)
BovineHD1400000464	14	2883623	1651291	39188967	QTL_ID=25260	Name="Clinical mastitis (EBV)"	holstein (holstein-friesian)	23647142	Sahana et al. (2013)
BovineHD1400000464	14	2883623	2054437	39188967	QTL_ID=25262	Name="Clinical mastitis (EBV)"	holstein (holstein-friesian)	23647142	Sahana et al. (2013)
BovineHD1400000465	14	2885790	2054437	39188967	QTL_ID=25262	Name="Clinical mastitis (EBV)"	holstein (holstein-friesian)	23647142	Sahana et al. (2013)
BovineHD1400000465	14	2885790	1801096	39188967	QTL_ID=25261	Name="Clinical mastitis (EBV)"	holstein (holstein-friesian)	23647142	Sahana et al. (2013)
BovineHD1400000465	14	2885790	1651291	39188967	QTL_ID=25260	Name="Clinical mastitis (EBV)"	holstein (holstein-friesian)	23647142	Sahana et al. (2013)
BovineHD1400000467	14	2898515	1801096	39188967	QTL_ID=25261	Name="Clinical mastitis (EBV)"	holstein (holstein-friesian)	23647142	Sahana et al. (2013)
BovineHD1400000467	14	2898515	1651291	39188967	QTL_ID=25260	Name="Clinical mastitis (EBV)"	holstein (holstein-friesian)	23647142	Sahana et al. (2013)
BovineHD1400000467	14	2898515	2054437	39188967	QTL_ID=25262	Name="Clinical mastitis (EBV)"	holstein (holstein-friesian)	23647142	Sahana et al. (2013)
BovineHD1400000468	14	2901016	2054437	39188967	QTL_ID=25262	Name="Clinical mastitis (EBV)"	holstein (holstein-friesian)	23647142	Sahana et al. (2013)
BovineHD1400000468	14	2901016	1801096	39188967	QTL_ID=25261	Name="Clinical mastitis (EBV)"	holstein (holstein-friesian)	23647142	Sahana et al. (2013)
BovineHD1400000468	14	2901016	1651291	39188967	QTL_ID=25260	Name="Clinical mastitis (EBV)"	holstein (holstein-friesian)	23647142	Sahana et al. (2013)
BovineHD1400000469	14	2902668	2054437	39188967	QTL_ID=25262	Name="Clinical mastitis (EBV)"	holstein (holstein-friesian)	23647142	Sahana et al. (2013)
BovineHD1400000469	14	2902668	1651291	39188967	QTL_ID=25260	Name="Clinical mastitis (EBV)"	holstein (holstein-friesian)	23647142	Sahana et al. (2013)
BovineHD1400000469	14	2902668	1801096	39188967	QTL_ID=25261	Name="Clinical mastitis (EBV)"	holstein (holstein-friesian)	23647142	Sahana et al. (2013)
BovineHD1400000470	14	2904752	1651291	39188967	QTL_ID=25260	Name="Clinical mastitis (EBV)"	holstein (holstein-friesian)	23647142	Sahana et al. (2013)
BovineHD1400000470	14	2904752	2054437	39188967	QTL_ID=25262	Name="Clinical mastitis (EBV)"	holstein (holstein-friesian)	23647142	Sahana et al. (2013)
BovineHD1400000470	14	2904752	1801096	39188967	QTL_ID=25261	Name="Clinical mastitis (EBV)"	holstein (holstein-friesian)	23647142	Sahana et al. (2013)
ARS-BFGL-NGS-18858	14	2909929	2054437	39188967	QTL_ID=25262	Name="Clinical mastitis (EBV)"	holstein (holstein-friesian)	23647142	Sahana et al. (2013)
ARS-BFGL-NGS-18858	14	2909929	1801096	39188967	QTL_ID=25261	Name="Clinical mastitis (EBV)"	holstein (holstein-friesian)	23647142	Sahana et al. (2013)
ARS-BFGL-NGS-18858	14	2909929	1651291	39188967	QTL_ID=25260	Name="Clinical mastitis (EBV)"	holstein (holstein-friesian)	23647142	Sahana et al. (2013)
BovineHD1400000471	14	2910531	2054437	39188967	QTL_ID=25262	Name="Clinical mastitis (EBV)"	holstein (holstein-friesian)	23647142	Sahana et al. (2013)
BovineHD1400000471	14	2910531	1801096	39188967	QTL_ID=25261	Name="Clinical mastitis (EBV)"	holstein (holstein-friesian)	23647142	Sahana et al. (2013)
BovineHD1400000471	14	2910531	1651291	39188967	QTL_ID=25260	Name="Clinical mastitis (EBV)"	holstein (holstein-friesian)	23647142	Sahana et al. (2013)
BovineHD1400000473	14	2915391	1651291	39188967	QTL_ID=25260	Name="Clinical mastitis (EBV)"	holstein (holstein-friesian)	23647142	Sahana et al. (2013)
BovineHD1400000473	14	2915391	2054437	39188967	QTL_ID=25262	Name="Clinical mastitis (EBV)"	holstein (holstein-friesian)	23647142	Sahana et al. (2013)
BovineHD1400000473	14	2915391	1801096	39188967	QTL_ID=25261	Name="Clinical mastitis (EBV)"	holstein (holstein-friesian)	23647142	Sahana et al. (2013)
BovineHD1400000474	14	2916658	2054437	39188967	QTL_ID=25262	Name="Clinical mastitis (EBV)"	holstein (holstein-friesian)	23647142	Sahana et al. (2013)
BovineHD1400000474	14	2916658	1651291	39188967	QTL_ID=25260	Name="Clinical mastitis (EBV)"	holstein (holstein-friesian)	23647142	Sahana et al. (2013)
BovineHD1400000474	14	2916658	1801096	39188967	QTL_ID=25261	Name="Clinical mastitis (EBV)"	holstein (holstein-friesian)	23647142	Sahana et al. (2013)
BovineHD1400000480	14	2936478	1801096	39188967	QTL_ID=25261	Name="Clinical mastitis (EBV)"	holstein (holstein-friesian)	23647142	Sahana et al. (2013)
BovineHD1400000480	14	2936478	2054437	39188967	QTL_ID=25262	Name="Clinical mastitis (EBV)"	holstein (holstein-friesian)	23647142	Sahana et al. (2013)
BovineHD1400000480	14	2936478	1651291	39188967	QTL_ID=25260	Name="Clinical mastitis (EBV)"	holstein (holstein-friesian)	23647142	Sahana et al. (2013)
BovineHD1400000482	14	2940147	1651291	39188967	QTL_ID=25260	Name="Clinical mastitis (EBV)"	holstein (holstein-friesian)	23647142	Sahana et al. (2013)
BovineHD1400000482	14	2940147	1801096	39188967	QTL_ID=25261	Name="Clinical mastitis (EBV)"	holstein (holstein-friesian)	23647142	Sahana et al. (2013)
BovineHD1400000482	14	2940147	2054437	39188967	QTL_ID=25262	Name="Clinical mastitis (EBV)"	holstein (holstein-friesian)	23647142	Sahana et al. (2013)
BovineHD1400000485	14	2947862	1651291	39188967	QTL_ID=25260	Name="Clinical mastitis (EBV)"	holstein (holstein-friesian)	23647142	Sahana et al. (2013)
BovineHD1400000485	14	2947862	2054437	39188967	QTL_ID=25262	Name="Clinical mastitis (EBV)"	holstein (holstein-friesian)	23647142	Sahana et al. (2013)
BovineHD1400000485	14	2947862	1801096	39188967	QTL_ID=25261	Name="Clinical mastitis (EBV)"	holstein (holstein-friesian)	23647142	Sahana et al. (2013)
BovineHD1400000487	14	2952832	1801096	39188967	QTL_ID=25261	Name="Clinical mastitis (EBV)"	holstein (holstein-friesian)	23647142	Sahana et al. (2013)
BovineHD1400000487	14	2952832	2054437	39188967	QTL_ID=25262	Name="Clinical mastitis (EBV)"	holstein (holstein-friesian)	23647142	Sahana et al. (2013)
BovineHD1400000487	14	2952832	1651291	39188967	QTL_ID=25260	Name="Clinical mastitis (EBV)"	holstein (holstein-friesian)	23647142	Sahana et al. (2013)
BovineHD1400000488	14	2958030	2054437	39188967	QTL_ID=25262	Name="Clinical mastitis (EBV)"	holstein (holstein-friesian)	23647142	Sahana et al. (2013)
BovineHD1400000488	14	2958030	1651291	39188967	QTL_ID=25260	Name="Clinical mastitis (EBV)"	holstein (holstein-friesian)	23647142	Sahana et al. (2013)
BovineHD1400000488	14	2958030	1801096	39188967	QTL_ID=25261	Name="Clinical mastitis (EBV)"	holstein (holstein-friesian)	23647142	Sahana et al. (2013)
BovineHD1400000489	14	2959222	1801096	39188967	QTL_ID=25261	Name="Clinical mastitis (EBV)"	holstein (holstein-friesian)	23647142	Sahana et al. (2013)
BovineHD1400000489	14	2959222	2054437	39188967	QTL_ID=25262	Name="Clinical mastitis (EBV)"	holstein (holstein-friesian)	23647142	Sahana et al. (2013)
BovineHD1400000489	14	2959222	1651291	39188967	QTL_ID=25260	Name="Clinical mastitis (EBV)"	holstein (holstein-friesian)	23647142	Sahana et al. (2013)
BovineHD1400000491	14	2975322	1801096	39188967	QTL_ID=25261	Name="Clinical mastitis (EBV)"	holstein (holstein-friesian)	23647142	Sahana et al. (2013)
BovineHD1400000491	14	2975322	2054437	39188967	QTL_ID=25262	Name="Clinical mastitis (EBV)"	holstein (holstein-friesian)	23647142	Sahana et al. (2013)
BovineHD1400000491	14	2975322	1651291	39188967	QTL_ID=25260	Name="Clinical mastitis (EBV)"	holstein (holstein-friesian)	23647142	Sahana et al. (2013)
Hapmap24718-BTC-002945	14	2985755	1651291	39188967	QTL_ID=25260	Name="Clinical mastitis (EBV)"	holstein (holstein-friesian)	23647142	Sahana et al. (2013)
Hapmap24718-BTC-002945	14	2985755	1801096	39188967	QTL_ID=25261	Name="Clinical mastitis (EBV)"	holstein (holstein-friesian)	23647142	Sahana et al. (2013)
Hapmap24718-BTC-002945	14	2985755	2054437	39188967	QTL_ID=25262	Name="Clinical mastitis (EBV)"	holstein (holstein-friesian)	23647142	Sahana et al. (2013)
ARS-BFGL-NGS-59769	14	3006509	1651291	39188967	QTL_ID=25260	Name="Clinical mastitis (EBV)"	holstein (holstein-friesian)	23647142	Sahana et al. (2013)
ARS-BFGL-NGS-59769	14	3006509	2054437	39188967	QTL_ID=25262	Name="Clinical mastitis (EBV)"	holstein (holstein-friesian)	23647142	Sahana et al. (2013)
ARS-BFGL-NGS-59769	14	3006509	1801096	39188967	QTL_ID=25261	Name="Clinical mastitis (EBV)"	holstein (holstein-friesian)	23647142	Sahana et al. (2013)
BovineHD1400024350	14	3048650	2054437	39188967	QTL_ID=25262	Name="Clinical mastitis (EBV)"	holstein (holstein-friesian)	23647142	Sahana et al. (2013)
BovineHD1400024350	14	3048650	1801096	39188967	QTL_ID=25261	Name="Clinical mastitis (EBV)"	holstein (holstein-friesian)	23647142	Sahana et al. (2013)
BovineHD1400024350	14	3048650	1651291	39188967	QTL_ID=25260	Name="Clinical mastitis (EBV)"	holstein (holstein-friesian)	23647142	Sahana et al. (2013)
ARS-BFGL-NGS-70821	14	3078843	1651291	39188967	QTL_ID=25260	Name="Clinical mastitis (EBV)"	holstein (holstein-friesian)	23647142	Sahana et al. (2013)
ARS-BFGL-NGS-70821	14	3078843	1801096	39188967	QTL_ID=25261	Name="Clinical mastitis (EBV)"	holstein (holstein-friesian)	23647142	Sahana et al. (2013)
ARS-BFGL-NGS-70821	14	3078843	2054437	39188967	QTL_ID=25262	Name="Clinical mastitis (EBV)"	holstein (holstein-friesian)	23647142	Sahana et al. (2013)
BovineHD1400000517	14	3079958	2054437	39188967	QTL_ID=25262	Name="Clinical mastitis (EBV)"	holstein (holstein-friesian)	23647142	Sahana et al. (2013)
BovineHD1400000517	14	3079958	1651291	39188967	QTL_ID=25260	Name="Clinical mastitis (EBV)"	holstein (holstein-friesian)	23647142	Sahana et al. (2013)
BovineHD1400000517	14	3079958	1801096	39188967	QTL_ID=25261	Name="Clinical mastitis (EBV)"	holstein (holstein-friesian)	23647142	Sahana et al. (2013)
BovineHD1400000518	14	3080633	1651291	39188967	QTL_ID=25260	Name="Clinical mastitis (EBV)"	holstein (holstein-friesian)	23647142	Sahana et al. (2013)
BovineHD1400000518	14	3080633	2054437	39188967	QTL_ID=25262	Name="Clinical mastitis (EBV)"	holstein (holstein-friesian)	23647142	Sahana et al. (2013)
BovineHD1400000518	14	3080633	1801096	39188967	QTL_ID=25261	Name="Clinical mastitis (EBV)"	holstein (holstein-friesian)	23647142	Sahana et al. (2013)
BovineHD1400000519	14	3081185	2054437	39188967	QTL_ID=25262	Name="Clinical mastitis (EBV)"	holstein (holstein-friesian)	23647142	Sahana et al. (2013)
BovineHD1400000519	14	3081185	1801096	39188967	QTL_ID=25261	Name="Clinical mastitis (EBV)"	holstein (holstein-friesian)	23647142	Sahana et al. (2013)
BovineHD1400000519	14	3081185	1651291	39188967	QTL_ID=25260	Name="Clinical mastitis (EBV)"	holstein (holstein-friesian)	23647142	Sahana et al. (2013)
BovineHD1400000520	14	3082224	1801096	39188967	QTL_ID=25261	Name="Clinical mastitis (EBV)"	holstein (holstein-friesian)	23647142	Sahana et al. (2013)
BovineHD1400000520	14	3082224	2054437	39188967	QTL_ID=25262	Name="Clinical mastitis (EBV)"	holstein (holstein-friesian)	23647142	Sahana et al. (2013)
BovineHD1400000520	14	3082224	1651291	39188967	QTL_ID=25260	Name="Clinical mastitis (EBV)"	holstein (holstein-friesian)	23647142	Sahana et al. (2013)
BovineHD1400000527	14	3096452	2054437	39188967	QTL_ID=25262	Name="Clinical mastitis (EBV)"	holstein (holstein-friesian)	23647142	Sahana et al. (2013)
BovineHD1400000527	14	3096452	1651291	39188967	QTL_ID=25260	Name="Clinical mastitis (EBV)"	holstein (holstein-friesian)	23647142	Sahana et al. (2013)
BovineHD1400000527	14	3096452	1801096	39188967	QTL_ID=25261	Name="Clinical mastitis (EBV)"	holstein (holstein-friesian)	23647142	Sahana et al. (2013)
BovineHD1400000528	14	3098683	2054437	39188967	QTL_ID=25262	Name="Clinical mastitis (EBV)"	holstein (holstein-friesian)	23647142	Sahana et al. (2013)
BovineHD1400000528	14	3098683	1801096	39188967	QTL_ID=25261	Name="Clinical mastitis (EBV)"	holstein (holstein-friesian)	23647142	Sahana et al. (2013)
BovineHD1400000528	14	3098683	1651291	39188967	QTL_ID=25260	Name="Clinical mastitis (EBV)"	holstein (holstein-friesian)	23647142	Sahana et al. (2013)
BovineHD1400000530	14	3107359	1801096	39188967	QTL_ID=25261	Name="Clinical mastitis (EBV)"	holstein (holstein-friesian)	23647142	Sahana et al. (2013)
BovineHD1400000530	14	3107359	2054437	39188967	QTL_ID=25262	Name="Clinical mastitis (EBV)"	holstein (holstein-friesian)	23647142	Sahana et al. (2013)
BovineHD1400000530	14	3107359	1651291	39188967	QTL_ID=25260	Name="Clinical mastitis (EBV)"	holstein (holstein-friesian)	23647142	Sahana et al. (2013)
BovineHD1400000533	14	3119309	1801096	39188967	QTL_ID=25261	Name="Clinical mastitis (EBV)"	holstein (holstein-friesian)	23647142	Sahana et al. (2013)
BovineHD1400000533	14	3119309	2054437	39188967	QTL_ID=25262	Name="Clinical mastitis (EBV)"	holstein (holstein-friesian)	23647142	Sahana et al. (2013)
BovineHD1400000533	14	3119309	1651291	39188967	QTL_ID=25260	Name="Clinical mastitis (EBV)"	holstein (holstein-friesian)	23647142	Sahana et al. (2013)
BovineHD1400000539	14	3133709	2054437	39188967	QTL_ID=25262	Name="Clinical mastitis (EBV)"	holstein (holstein-friesian)	23647142	Sahana et al. (2013)
BovineHD1400000539	14	3133709	1801096	39188967	QTL_ID=25261	Name="Clinical mastitis (EBV)"	holstein (holstein-friesian)	23647142	Sahana et al. (2013)
BovineHD1400000539	14	3133709	1651291	39188967	QTL_ID=25260	Name="Clinical mastitis (EBV)"	holstein (holstein-friesian)	23647142	Sahana et al. (2013)
BovineHD1400000557	14	3175099	2054437	39188967	QTL_ID=25262	Name="Clinical mastitis (EBV)"	holstein (holstein-friesian)	23647142	Sahana et al. (2013)
BovineHD1400000557	14	3175099	1801096	39188967	QTL_ID=25261	Name="Clinical mastitis (EBV)"	holstein (holstein-friesian)	23647142	Sahana et al. (2013)
BovineHD1400000557	14	3175099	1651291	39188967	QTL_ID=25260	Name="Clinical mastitis (EBV)"	holstein (holstein-friesian)	23647142	Sahana et al. (2013)
BovineHD1400000560	14	3186141	1651291	39188967	QTL_ID=25260	Name="Clinical mastitis (EBV)"	holstein (holstein-friesian)	23647142	Sahana et al. (2013)
BovineHD1400000560	14	3186141	1801096	39188967	QTL_ID=25261	Name="Clinical mastitis (EBV)"	holstein (holstein-friesian)	23647142	Sahana et al. (2013)
BovineHD1400000560	14	3186141	2054437	39188967	QTL_ID=25262	Name="Clinical mastitis (EBV)"	holstein (holstein-friesian)	23647142	Sahana et al. (2013)
BovineHD1400000565	14	3205072	2054437	39188967	QTL_ID=25262	Name="Clinical mastitis (EBV)"	holstein (holstein-friesian)	23647142	Sahana et al. (2013)
BovineHD1400000565	14	3205072	1801096	39188967	QTL_ID=25261	Name="Clinical mastitis (EBV)"	holstein (holstein-friesian)	23647142	Sahana et al. (2013)
BovineHD1400000565	14	3205072	1651291	39188967	QTL_ID=25260	Name="Clinical mastitis (EBV)"	holstein (holstein-friesian)	23647142	Sahana et al. (2013)
BovineHD1400000569	14	3217422	2054437	39188967	QTL_ID=25262	Name="Clinical mastitis (EBV)"	holstein (holstein-friesian)	23647142	Sahana et al. (2013)
BovineHD1400000569	14	3217422	1801096	39188967	QTL_ID=25261	Name="Clinical mastitis (EBV)"	holstein (holstein-friesian)	23647142	Sahana et al. (2013)
BovineHD1400000569	14	3217422	1651291	39188967	QTL_ID=25260	Name="Clinical mastitis (EBV)"	holstein (holstein-friesian)	23647142	Sahana et al. (2013)
ARS-BFGL-NGS-109739	14	3218998	1651291	39188967	QTL_ID=25260	Name="Clinical mastitis (EBV)"	holstein (holstein-friesian)	23647142	Sahana et al. (2013)
ARS-BFGL-NGS-109739	14	3218998	1801096	39188967	QTL_ID=25261	Name="Clinical mastitis (EBV)"	holstein (holstein-friesian)	23647142	Sahana et al. (2013)
ARS-BFGL-NGS-109739	14	3218998	2054437	39188967	QTL_ID=25262	Name="Clinical mastitis (EBV)"	holstein (holstein-friesian)	23647142	Sahana et al. (2013)
BovineHD1400000572	14	3224855	1651291	39188967	QTL_ID=25260	Name="Clinical mastitis (EBV)"	holstein (holstein-friesian)	23647142	Sahana et al. (2013)
BovineHD1400000572	14	3224855	2054437	39188967	QTL_ID=25262	Name="Clinical mastitis (EBV)"	holstein (holstein-friesian)	23647142	Sahana et al. (2013)
BovineHD1400000572	14	3224855	1801096	39188967	QTL_ID=25261	Name="Clinical mastitis (EBV)"	holstein (holstein-friesian)	23647142	Sahana et al. (2013)
BovineHD1400024352	14	3230326	1651291	39188967	QTL_ID=25260	Name="Clinical mastitis (EBV)"	holstein (holstein-friesian)	23647142	Sahana et al. (2013)
BovineHD1400024352	14	3230326	2054437	39188967	QTL_ID=25262	Name="Clinical mastitis (EBV)"	holstein (holstein-friesian)	23647142	Sahana et al. (2013)
BovineHD1400024352	14	3230326	1801096	39188967	QTL_ID=25261	Name="Clinical mastitis (EBV)"	holstein (holstein-friesian)	23647142	Sahana et al. (2013)
BovineHD1400000576	14	3237533	1801096	39188967	QTL_ID=25261	Name="Clinical mastitis (EBV)"	holstein (holstein-friesian)	23647142	Sahana et al. (2013)
BovineHD1400000576	14	3237533	2054437	39188967	QTL_ID=25262	Name="Clinical mastitis (EBV)"	holstein (holstein-friesian)	23647142	Sahana et al. (2013)
BovineHD1400000576	14	3237533	1651291	39188967	QTL_ID=25260	Name="Clinical mastitis (EBV)"	holstein (holstein-friesian)	23647142	Sahana et al. (2013)
BovineHD1400000577	14	3239902	1801096	39188967	QTL_ID=25261	Name="Clinical mastitis (EBV)"	holstein (holstein-friesian)	23647142	Sahana et al. (2013)
BovineHD1400000577	14	3239902	1651291	39188967	QTL_ID=25260	Name="Clinical mastitis (EBV)"	holstein (holstein-friesian)	23647142	Sahana et al. (2013)
BovineHD1400000577	14	3239902	2054437	39188967	QTL_ID=25262	Name="Clinical mastitis (EBV)"	holstein (holstein-friesian)	23647142	Sahana et al. (2013)
ARS-BFGL-NGS-85419	14	3243897	2054437	39188967	QTL_ID=25262	Name="Clinical mastitis (EBV)"	holstein (holstein-friesian)	23647142	Sahana et al. (2013)
ARS-BFGL-NGS-85419	14	3243897	1651291	39188967	QTL_ID=25260	Name="Clinical mastitis (EBV)"	holstein (holstein-friesian)	23647142	Sahana et al. (2013)
ARS-BFGL-NGS-85419	14	3243897	1801096	39188967	QTL_ID=25261	Name="Clinical mastitis (EBV)"	holstein (holstein-friesian)	23647142	Sahana et al. (2013)
BovineHD1400000578	14	3246730	2054437	39188967	QTL_ID=25262	Name="Clinical mastitis (EBV)"	holstein (holstein-friesian)	23647142	Sahana et al. (2013)
BovineHD1400000578	14	3246730	1801096	39188967	QTL_ID=25261	Name="Clinical mastitis (EBV)"	holstein (holstein-friesian)	23647142	Sahana et al. (2013)
BovineHD1400000578	14	3246730	1651291	39188967	QTL_ID=25260	Name="Clinical mastitis (EBV)"	holstein (holstein-friesian)	23647142	Sahana et al. (2013)
BovineHD1400000579	14	3247912	1651291	39188967	QTL_ID=25260	Name="Clinical mastitis (EBV)"	holstein (holstein-friesian)	23647142	Sahana et al. (2013)
BovineHD1400000579	14	3247912	1801096	39188967	QTL_ID=25261	Name="Clinical mastitis (EBV)"	holstein (holstein-friesian)	23647142	Sahana et al. (2013)
BovineHD1400000579	14	3247912	2054437	39188967	QTL_ID=25262	Name="Clinical mastitis (EBV)"	holstein (holstein-friesian)	23647142	Sahana et al. (2013)
BovineHD1400000580	14	3249370	2054437	39188967	QTL_ID=25262	Name="Clinical mastitis (EBV)"	holstein (holstein-friesian)	23647142	Sahana et al. (2013)
BovineHD1400000580	14	3249370	1651291	39188967	QTL_ID=25260	Name="Clinical mastitis (EBV)"	holstein (holstein-friesian)	23647142	Sahana et al. (2013)
BovineHD1400000580	14	3249370	1801096	39188967	QTL_ID=25261	Name="Clinical mastitis (EBV)"	holstein (holstein-friesian)	23647142	Sahana et al. (2013)
BovineHD1400000581	14	3250095	1651291	39188967	QTL_ID=25260	Name="Clinical mastitis (EBV)"	holstein (holstein-friesian)	23647142	Sahana et al. (2013)
BovineHD1400000581	14	3250095	2054437	39188967	QTL_ID=25262	Name="Clinical mastitis (EBV)"	holstein (holstein-friesian)	23647142	Sahana et al. (2013)
BovineHD1400000581	14	3250095	1801096	39188967	QTL_ID=25261	Name="Clinical mastitis (EBV)"	holstein (holstein-friesian)	23647142	Sahana et al. (2013)
BovineHD1400000582	14	3251985	1801096	39188967	QTL_ID=25261	Name="Clinical mastitis (EBV)"	holstein (holstein-friesian)	23647142	Sahana et al. (2013)
BovineHD1400000582	14	3251985	1651291	39188967	QTL_ID=25260	Name="Clinical mastitis (EBV)"	holstein (holstein-friesian)	23647142	Sahana et al. (2013)
BovineHD1400000582	14	3251985	2054437	39188967	QTL_ID=25262	Name="Clinical mastitis (EBV)"	holstein (holstein-friesian)	23647142	Sahana et al. (2013)
ARS-BFGL-NGS-67477	14	3275592	2054437	39188967	QTL_ID=25262	Name="Clinical mastitis (EBV)"	holstein (holstein-friesian)	23647142	Sahana et al. (2013)
ARS-BFGL-NGS-67477	14	3275592	1651291	39188967	QTL_ID=25260	Name="Clinical mastitis (EBV)"	holstein (holstein-friesian)	23647142	Sahana et al. (2013)
ARS-BFGL-NGS-67477	14	3275592	1801096	39188967	QTL_ID=25261	Name="Clinical mastitis (EBV)"	holstein (holstein-friesian)	23647142	Sahana et al. (2013)
BovineHD1400000589	14	3275916	2054437	39188967	QTL_ID=25262	Name="Clinical mastitis (EBV)"	holstein (holstein-friesian)	23647142	Sahana et al. (2013)
BovineHD1400000589	14	3275916	1801096	39188967	QTL_ID=25261	Name="Clinical mastitis (EBV)"	holstein (holstein-friesian)	23647142	Sahana et al. (2013)
BovineHD1400000589	14	3275916	1651291	39188967	QTL_ID=25260	Name="Clinical mastitis (EBV)"	holstein (holstein-friesian)	23647142	Sahana et al. (2013)
BovineHD1400000590	14	3279825	2054437	39188967	QTL_ID=25262	Name="Clinical mastitis (EBV)"	holstein (holstein-friesian)	23647142	Sahana et al. (2013)
BovineHD1400000590	14	3279825	1651291	39188967	QTL_ID=25260	Name="Clinical mastitis (EBV)"	holstein (holstein-friesian)	23647142	Sahana et al. (2013)
BovineHD1400000590	14	3279825	1801096	39188967	QTL_ID=25261	Name="Clinical mastitis (EBV)"	holstein (holstein-friesian)	23647142	Sahana et al. (2013)
BovineHD1400000592	14	3293946	1651291	39188967	QTL_ID=25260	Name="Clinical mastitis (EBV)"	holstein (holstein-friesian)	23647142	Sahana et al. (2013)
BovineHD1400000592	14	3293946	2054437	39188967	QTL_ID=25262	Name="Clinical mastitis (EBV)"	holstein (holstein-friesian)	23647142	Sahana et al. (2013)
BovineHD1400000592	14	3293946	1801096	39188967	QTL_ID=25261	Name="Clinical mastitis (EBV)"	holstein (holstein-friesian)	23647142	Sahana et al. (2013)
Hapmap36620-SCAFFOLD50018_7571	14	3297177	1801096	39188967	QTL_ID=25261	Name="Clinical mastitis (EBV)"	holstein (holstein-friesian)	23647142	Sahana et al. (2013)
Hapmap36620-SCAFFOLD50018_7571	14	3297177	2054437	39188967	QTL_ID=25262	Name="Clinical mastitis (EBV)"	holstein (holstein-friesian)	23647142	Sahana et al. (2013)
Hapmap36620-SCAFFOLD50018_7571	14	3297177	1651291	39188967	QTL_ID=25260	Name="Clinical mastitis (EBV)"	holstein (holstein-friesian)	23647142	Sahana et al. (2013)
BovineHD1400000594	14	3303340	1801096	39188967	QTL_ID=25261	Name="Clinical mastitis (EBV)"	holstein (holstein-friesian)	23647142	Sahana et al. (2013)
BovineHD1400000594	14	3303340	1651291	39188967	QTL_ID=25260	Name="Clinical mastitis (EBV)"	holstein (holstein-friesian)	23647142	Sahana et al. (2013)
BovineHD1400000594	14	3303340	2054437	39188967	QTL_ID=25262	Name="Clinical mastitis (EBV)"	holstein (holstein-friesian)	23647142	Sahana et al. (2013)
BovineHD1400000595	14	3306676	2054437	39188967	QTL_ID=25262	Name="Clinical mastitis (EBV)"	holstein (holstein-friesian)	23647142	Sahana et al. (2013)
BovineHD1400000595	14	3306676	1651291	39188967	QTL_ID=25260	Name="Clinical mastitis (EBV)"	holstein (holstein-friesian)	23647142	Sahana et al. (2013)
BovineHD1400000595	14	3306676	1801096	39188967	QTL_ID=25261	Name="Clinical mastitis (EBV)"	holstein (holstein-friesian)	23647142	Sahana et al. (2013)
BovineHD1400000598	14	3314611	2054437	39188967	QTL_ID=25262	Name="Clinical mastitis (EBV)"	holstein (holstein-friesian)	23647142	Sahana et al. (2013)
BovineHD1400000598	14	3314611	1801096	39188967	QTL_ID=25261	Name="Clinical mastitis (EBV)"	holstein (holstein-friesian)	23647142	Sahana et al. (2013)
BovineHD1400000598	14	3314611	1651291	39188967	QTL_ID=25260	Name="Clinical mastitis (EBV)"	holstein (holstein-friesian)	23647142	Sahana et al. (2013)
BovineHD1400000601	14	3323455	2054437	39188967	QTL_ID=25262	Name="Clinical mastitis (EBV)"	holstein (holstein-friesian)	23647142	Sahana et al. (2013)
BovineHD1400000601	14	3323455	1801096	39188967	QTL_ID=25261	Name="Clinical mastitis (EBV)"	holstein (holstein-friesian)	23647142	Sahana et al. (2013)
BovineHD1400000601	14	3323455	1651291	39188967	QTL_ID=25260	Name="Clinical mastitis (EBV)"	holstein (holstein-friesian)	23647142	Sahana et al. (2013)
BovineHD1400000603	14	3328173	1801096	39188967	QTL_ID=25261	Name="Clinical mastitis (EBV)"	holstein (holstein-friesian)	23647142	Sahana et al. (2013)
BovineHD1400000603	14	3328173	1651291	39188967	QTL_ID=25260	Name="Clinical mastitis (EBV)"	holstein (holstein-friesian)	23647142	Sahana et al. (2013)
BovineHD1400000603	14	3328173	2054437	39188967	QTL_ID=25262	Name="Clinical mastitis (EBV)"	holstein (holstein-friesian)	23647142	Sahana et al. (2013)
BovineHD1400000604	14	3329319	1651291	39188967	QTL_ID=25260	Name="Clinical mastitis (EBV)"	holstein (holstein-friesian)	23647142	Sahana et al. (2013)
BovineHD1400000604	14	3329319	1801096	39188967	QTL_ID=25261	Name="Clinical mastitis (EBV)"	holstein (holstein-friesian)	23647142	Sahana et al. (2013)
BovineHD1400000604	14	3329319	2054437	39188967	QTL_ID=25262	Name="Clinical mastitis (EBV)"	holstein (holstein-friesian)	23647142	Sahana et al. (2013)
BovineHD1400000608	14	3343809	1801096	39188967	QTL_ID=25261	Name="Clinical mastitis (EBV)"	holstein (holstein-friesian)	23647142	Sahana et al. (2013)
BovineHD1400000608	14	3343809	2054437	39188967	QTL_ID=25262	Name="Clinical mastitis (EBV)"	holstein (holstein-friesian)	23647142	Sahana et al. (2013)
BovineHD1400000608	14	3343809	1651291	39188967	QTL_ID=25260	Name="Clinical mastitis (EBV)"	holstein (holstein-friesian)	23647142	Sahana et al. (2013)
BovineHD1400000609	14	3348277	1651291	39188967	QTL_ID=25260	Name="Clinical mastitis (EBV)"	holstein (holstein-friesian)	23647142	Sahana et al. (2013)
BovineHD1400000609	14	3348277	2054437	39188967	QTL_ID=25262	Name="Clinical mastitis (EBV)"	holstein (holstein-friesian)	23647142	Sahana et al. (2013)
BovineHD1400000609	14	3348277	1801096	39188967	QTL_ID=25261	Name="Clinical mastitis (EBV)"	holstein (holstein-friesian)	23647142	Sahana et al. (2013)
BovineHD1400000610	14	3349227	2054437	39188967	QTL_ID=25262	Name="Clinical mastitis (EBV)"	holstein (holstein-friesian)	23647142	Sahana et al. (2013)
BovineHD1400000610	14	3349227	1801096	39188967	QTL_ID=25261	Name="Clinical mastitis (EBV)"	holstein (holstein-friesian)	23647142	Sahana et al. (2013)
BovineHD1400000610	14	3349227	1651291	39188967	QTL_ID=25260	Name="Clinical mastitis (EBV)"	holstein (holstein-friesian)	23647142	Sahana et al. (2013)
BovineHD1400000616	14	3371507	1651291	39188967	QTL_ID=25260	Name="Clinical mastitis (EBV)"	holstein (holstein-friesian)	23647142	Sahana et al. (2013)
BovineHD1400000616	14	3371507	1801096	39188967	QTL_ID=25261	Name="Clinical mastitis (EBV)"	holstein (holstein-friesian)	23647142	Sahana et al. (2013)
BovineHD1400000616	14	3371507	2054437	39188967	QTL_ID=25262	Name="Clinical mastitis (EBV)"	holstein (holstein-friesian)	23647142	Sahana et al. (2013)
BovineHD1400000617	14	3376224	1801096	39188967	QTL_ID=25261	Name="Clinical mastitis (EBV)"	holstein (holstein-friesian)	23647142	Sahana et al. (2013)
BovineHD1400000617	14	3376224	1651291	39188967	QTL_ID=25260	Name="Clinical mastitis (EBV)"	holstein (holstein-friesian)	23647142	Sahana et al. (2013)
BovineHD1400000617	14	3376224	2054437	39188967	QTL_ID=25262	Name="Clinical mastitis (EBV)"	holstein (holstein-friesian)	23647142	Sahana et al. (2013)
BovineHD1400000634	14	3428413	1801096	39188967	QTL_ID=25261	Name="Clinical mastitis (EBV)"	holstein (holstein-friesian)	23647142	Sahana et al. (2013)
BovineHD1400000634	14	3428413	1651291	39188967	QTL_ID=25260	Name="Clinical mastitis (EBV)"	holstein (holstein-friesian)	23647142	Sahana et al. (2013)
BovineHD1400000634	14	3428413	2054437	39188967	QTL_ID=25262	Name="Clinical mastitis (EBV)"	holstein (holstein-friesian)	23647142	Sahana et al. (2013)
ARS-BFGL-NGS-10284	14	3433372	1651291	39188967	QTL_ID=25260	Name="Clinical mastitis (EBV)"	holstein (holstein-friesian)	23647142	Sahana et al. (2013)
ARS-BFGL-NGS-10284	14	3433372	1801096	39188967	QTL_ID=25261	Name="Clinical mastitis (EBV)"	holstein (holstein-friesian)	23647142	Sahana et al. (2013)
ARS-BFGL-NGS-10284	14	3433372	2054437	39188967	QTL_ID=25262	Name="Clinical mastitis (EBV)"	holstein (holstein-friesian)	23647142	Sahana et al. (2013)
BovineHD1400000638	14	3434113	1801096	39188967	QTL_ID=25261	Name="Clinical mastitis (EBV)"	holstein (holstein-friesian)	23647142	Sahana et al. (2013)
BovineHD1400000638	14	3434113	1651291	39188967	QTL_ID=25260	Name="Clinical mastitis (EBV)"	holstein (holstein-friesian)	23647142	Sahana et al. (2013)
BovineHD1400000638	14	3434113	2054437	39188967	QTL_ID=25262	Name="Clinical mastitis (EBV)"	holstein (holstein-friesian)	23647142	Sahana et al. (2013)
BovineHD1400000640	14	3436931	1651291	39188967	QTL_ID=25260	Name="Clinical mastitis (EBV)"	holstein (holstein-friesian)	23647142	Sahana et al. (2013)
BovineHD1400000640	14	3436931	1801096	39188967	QTL_ID=25261	Name="Clinical mastitis (EBV)"	holstein (holstein-friesian)	23647142	Sahana et al. (2013)
BovineHD1400000640	14	3436931	2054437	39188967	QTL_ID=25262	Name="Clinical mastitis (EBV)"	holstein (holstein-friesian)	23647142	Sahana et al. (2013)
BovineHD1400000641	14	3439430	1801096	39188967	QTL_ID=25261	Name="Clinical mastitis (EBV)"	holstein (holstein-friesian)	23647142	Sahana et al. (2013)
BovineHD1400000641	14	3439430	2054437	39188967	QTL_ID=25262	Name="Clinical mastitis (EBV)"	holstein (holstein-friesian)	23647142	Sahana et al. (2013)
BovineHD1400000641	14	3439430	1651291	39188967	QTL_ID=25260	Name="Clinical mastitis (EBV)"	holstein (holstein-friesian)	23647142	Sahana et al. (2013)
BovineHD1400000643	14	3443662	1651291	39188967	QTL_ID=25260	Name="Clinical mastitis (EBV)"	holstein (holstein-friesian)	23647142	Sahana et al. (2013)
BovineHD1400000643	14	3443662	2054437	39188967	QTL_ID=25262	Name="Clinical mastitis (EBV)"	holstein (holstein-friesian)	23647142	Sahana et al. (2013)
BovineHD1400000643	14	3443662	1801096	39188967	QTL_ID=25261	Name="Clinical mastitis (EBV)"	holstein (holstein-friesian)	23647142	Sahana et al. (2013)
BovineHD1400000644	14	3444355	2054437	39188967	QTL_ID=25262	Name="Clinical mastitis (EBV)"	holstein (holstein-friesian)	23647142	Sahana et al. (2013)
BovineHD1400000644	14	3444355	1651291	39188967	QTL_ID=25260	Name="Clinical mastitis (EBV)"	holstein (holstein-friesian)	23647142	Sahana et al. (2013)
BovineHD1400000644	14	3444355	1801096	39188967	QTL_ID=25261	Name="Clinical mastitis (EBV)"	holstein (holstein-friesian)	23647142	Sahana et al. (2013)
BovineHD1400000645	14	3444994	1801096	39188967	QTL_ID=25261	Name="Clinical mastitis (EBV)"	holstein (holstein-friesian)	23647142	Sahana et al. (2013)
BovineHD1400000645	14	3444994	2054437	39188967	QTL_ID=25262	Name="Clinical mastitis (EBV)"	holstein (holstein-friesian)	23647142	Sahana et al. (2013)
BovineHD1400000645	14	3444994	1651291	39188967	QTL_ID=25260	Name="Clinical mastitis (EBV)"	holstein (holstein-friesian)	23647142	Sahana et al. (2013)
BovineHD1400000646	14	3446013	2054437	39188967	QTL_ID=25262	Name="Clinical mastitis (EBV)"	holstein (holstein-friesian)	23647142	Sahana et al. (2013)
BovineHD1400000646	14	3446013	1651291	39188967	QTL_ID=25260	Name="Clinical mastitis (EBV)"	holstein (holstein-friesian)	23647142	Sahana et al. (2013)
BovineHD1400000646	14	3446013	1801096	39188967	QTL_ID=25261	Name="Clinical mastitis (EBV)"	holstein (holstein-friesian)	23647142	Sahana et al. (2013)
BovineHD1400000648	14	3447353	1801096	39188967	QTL_ID=25261	Name="Clinical mastitis (EBV)"	holstein (holstein-friesian)	23647142	Sahana et al. (2013)
BovineHD1400000648	14	3447353	1651291	39188967	QTL_ID=25260	Name="Clinical mastitis (EBV)"	holstein (holstein-friesian)	23647142	Sahana et al. (2013)
BovineHD1400000648	14	3447353	2054437	39188967	QTL_ID=25262	Name="Clinical mastitis (EBV)"	holstein (holstein-friesian)	23647142	Sahana et al. (2013)
BovineHD1400000691	14	3526288	2054437	39188967	QTL_ID=25262	Name="Clinical mastitis (EBV)"	holstein (holstein-friesian)	23647142	Sahana et al. (2013)
BovineHD1400000691	14	3526288	1801096	39188967	QTL_ID=25261	Name="Clinical mastitis (EBV)"	holstein (holstein-friesian)	23647142	Sahana et al. (2013)
BovineHD1400000691	14	3526288	1651291	39188967	QTL_ID=25260	Name="Clinical mastitis (EBV)"	holstein (holstein-friesian)	23647142	Sahana et al. (2013)
ARS-BFGL-NGS-74378	14	3640788	1801096	39188967	QTL_ID=25261	Name="Clinical mastitis (EBV)"	holstein (holstein-friesian)	23647142	Sahana et al. (2013)
ARS-BFGL-NGS-74378	14	3640788	1651291	39188967	QTL_ID=25260	Name="Clinical mastitis (EBV)"	holstein (holstein-friesian)	23647142	Sahana et al. (2013)
ARS-BFGL-NGS-74378	14	3640788	2054437	39188967	QTL_ID=25262	Name="Clinical mastitis (EBV)"	holstein (holstein-friesian)	23647142	Sahana et al. (2013)
BovineHD1400000756	14	3749739	1651291	39188967	QTL_ID=25260	Name="Clinical mastitis (EBV)"	holstein (holstein-friesian)	23647142	Sahana et al. (2013)
BovineHD1400000756	14	3749739	2054437	39188967	QTL_ID=25262	Name="Clinical mastitis (EBV)"	holstein (holstein-friesian)	23647142	Sahana et al. (2013)
BovineHD1400000756	14	3749739	1801096	39188967	QTL_ID=25261	Name="Clinical mastitis (EBV)"	holstein (holstein-friesian)	23647142	Sahana et al. (2013)
BovineHD1400000760	14	3759411	2054437	39188967	QTL_ID=25262	Name="Clinical mastitis (EBV)"	holstein (holstein-friesian)	23647142	Sahana et al. (2013)
BovineHD1400000760	14	3759411	1801096	39188967	QTL_ID=25261	Name="Clinical mastitis (EBV)"	holstein (holstein-friesian)	23647142	Sahana et al. (2013)
BovineHD1400000760	14	3759411	1651291	39188967	QTL_ID=25260	Name="Clinical mastitis (EBV)"	holstein (holstein-friesian)	23647142	Sahana et al. (2013)
BovineHD1400000787	14	3860629	2054437	39188967	QTL_ID=25262	Name="Clinical mastitis (EBV)"	holstein (holstein-friesian)	23647142	Sahana et al. (2013)
BovineHD1400000787	14	3860629	1651291	39188967	QTL_ID=25260	Name="Clinical mastitis (EBV)"	holstein (holstein-friesian)	23647142	Sahana et al. (2013)
BovineHD1400000787	14	3860629	1801096	39188967	QTL_ID=25261	Name="Clinical mastitis (EBV)"	holstein (holstein-friesian)	23647142	Sahana et al. (2013)
BovineHD1400000788	14	3866447	2054437	39188967	QTL_ID=25262	Name="Clinical mastitis (EBV)"	holstein (holstein-friesian)	23647142	Sahana et al. (2013)
BovineHD1400000788	14	3866447	1801096	39188967	QTL_ID=25261	Name="Clinical mastitis (EBV)"	holstein (holstein-friesian)	23647142	Sahana et al. (2013)
BovineHD1400000788	14	3866447	1651291	39188967	QTL_ID=25260	Name="Clinical mastitis (EBV)"	holstein (holstein-friesian)	23647142	Sahana et al. (2013)
BovineHD1400000792	14	3895208	2054437	39188967	QTL_ID=25262	Name="Clinical mastitis (EBV)"	holstein (holstein-friesian)	23647142	Sahana et al. (2013)
BovineHD1400000792	14	3895208	1801096	39188967	QTL_ID=25261	Name="Clinical mastitis (EBV)"	holstein (holstein-friesian)	23647142	Sahana et al. (2013)
BovineHD1400000792	14	3895208	1651291	39188967	QTL_ID=25260	Name="Clinical mastitis (EBV)"	holstein (holstein-friesian)	23647142	Sahana et al. (2013)
BovineHD1400000809	14	3942818	1651291	39188967	QTL_ID=25260	Name="Clinical mastitis (EBV)"	holstein (holstein-friesian)	23647142	Sahana et al. (2013)
BovineHD1400000809	14	3942818	2054437	39188967	QTL_ID=25262	Name="Clinical mastitis (EBV)"	holstein (holstein-friesian)	23647142	Sahana et al. (2013)
BovineHD1400000809	14	3942818	1801096	39188967	QTL_ID=25261	Name="Clinical mastitis (EBV)"	holstein (holstein-friesian)	23647142	Sahana et al. (2013)
BovineHD1400024038	14	3965017	2054437	39188967	QTL_ID=25262	Name="Clinical mastitis (EBV)"	holstein (holstein-friesian)	23647142	Sahana et al. (2013)
BovineHD1400024038	14	3965017	1801096	39188967	QTL_ID=25261	Name="Clinical mastitis (EBV)"	holstein (holstein-friesian)	23647142	Sahana et al. (2013)
BovineHD1400024038	14	3965017	1651291	39188967	QTL_ID=25260	Name="Clinical mastitis (EBV)"	holstein (holstein-friesian)	23647142	Sahana et al. (2013)
BovineHD1400000818	14	3988584	1801096	39188967	QTL_ID=25261	Name="Clinical mastitis (EBV)"	holstein (holstein-friesian)	23647142	Sahana et al. (2013)
BovineHD1400000818	14	3988584	1651291	39188967	QTL_ID=25260	Name="Clinical mastitis (EBV)"	holstein (holstein-friesian)	23647142	Sahana et al. (2013)
BovineHD1400000818	14	3988584	2054437	39188967	QTL_ID=25262	Name="Clinical mastitis (EBV)"	holstein (holstein-friesian)	23647142	Sahana et al. (2013)
BovineHD1400000823	14	4003541	2054437	39188967	QTL_ID=25262	Name="Clinical mastitis (EBV)"	holstein (holstein-friesian)	23647142	Sahana et al. (2013)
BovineHD1400000823	14	4003541	1801096	39188967	QTL_ID=25261	Name="Clinical mastitis (EBV)"	holstein (holstein-friesian)	23647142	Sahana et al. (2013)
BovineHD1400000823	14	4003541	1651291	39188967	QTL_ID=25260	Name="Clinical mastitis (EBV)"	holstein (holstein-friesian)	23647142	Sahana et al. (2013)
BovineHD1400000826	14	4010731	1651291	39188967	QTL_ID=25260	Name="Clinical mastitis (EBV)"	holstein (holstein-friesian)	23647142	Sahana et al. (2013)
BovineHD1400000826	14	4010731	1801096	39188967	QTL_ID=25261	Name="Clinical mastitis (EBV)"	holstein (holstein-friesian)	23647142	Sahana et al. (2013)
BovineHD1400000826	14	4010731	2054437	39188967	QTL_ID=25262	Name="Clinical mastitis (EBV)"	holstein (holstein-friesian)	23647142	Sahana et al. (2013)
BovineHD1400000833	14	4041251	1801096	39188967	QTL_ID=25261	Name="Clinical mastitis (EBV)"	holstein (holstein-friesian)	23647142	Sahana et al. (2013)
BovineHD1400000833	14	4041251	1651291	39188967	QTL_ID=25260	Name="Clinical mastitis (EBV)"	holstein (holstein-friesian)	23647142	Sahana et al. (2013)
BovineHD1400000833	14	4041251	2054437	39188967	QTL_ID=25262	Name="Clinical mastitis (EBV)"	holstein (holstein-friesian)	23647142	Sahana et al. (2013)
Hapmap32970-BTC-064990	14	4043743	1801096	39188967	QTL_ID=25261	Name="Clinical mastitis (EBV)"	holstein (holstein-friesian)	23647142	Sahana et al. (2013)
Hapmap32970-BTC-064990	14	4043743	1651291	39188967	QTL_ID=25260	Name="Clinical mastitis (EBV)"	holstein (holstein-friesian)	23647142	Sahana et al. (2013)
Hapmap32970-BTC-064990	14	4043743	2054437	39188967	QTL_ID=25262	Name="Clinical mastitis (EBV)"	holstein (holstein-friesian)	23647142	Sahana et al. (2013)
BovineHD1400000835	14	4044390	1801096	39188967	QTL_ID=25261	Name="Clinical mastitis (EBV)"	holstein (holstein-friesian)	23647142	Sahana et al. (2013)
BovineHD1400000835	14	4044390	1651291	39188967	QTL_ID=25260	Name="Clinical mastitis (EBV)"	holstein (holstein-friesian)	23647142	Sahana et al. (2013)
BovineHD1400000835	14	4044390	2054437	39188967	QTL_ID=25262	Name="Clinical mastitis (EBV)"	holstein (holstein-friesian)	23647142	Sahana et al. (2013)
BovineHD1400000837	14	4047116	1801096	39188967	QTL_ID=25261	Name="Clinical mastitis (EBV)"	holstein (holstein-friesian)	23647142	Sahana et al. (2013)
BovineHD1400000837	14	4047116	1651291	39188967	QTL_ID=25260	Name="Clinical mastitis (EBV)"	holstein (holstein-friesian)	23647142	Sahana et al. (2013)
BovineHD1400000837	14	4047116	2054437	39188967	QTL_ID=25262	Name="Clinical mastitis (EBV)"	holstein (holstein-friesian)	23647142	Sahana et al. (2013)
BovineHD4100010598	14	4049494	1801096	39188967	QTL_ID=25261	Name="Clinical mastitis (EBV)"	holstein (holstein-friesian)	23647142	Sahana et al. (2013)
BovineHD4100010598	14	4049494	1651291	39188967	QTL_ID=25260	Name="Clinical mastitis (EBV)"	holstein (holstein-friesian)	23647142	Sahana et al. (2013)
BovineHD4100010598	14	4049494	2054437	39188967	QTL_ID=25262	Name="Clinical mastitis (EBV)"	holstein (holstein-friesian)	23647142	Sahana et al. (2013)
BovineHD1400000839	14	4056097	1651291	39188967	QTL_ID=25260	Name="Clinical mastitis (EBV)"	holstein (holstein-friesian)	23647142	Sahana et al. (2013)
BovineHD1400000839	14	4056097	2054437	39188967	QTL_ID=25262	Name="Clinical mastitis (EBV)"	holstein (holstein-friesian)	23647142	Sahana et al. (2013)
BovineHD1400000839	14	4056097	1801096	39188967	QTL_ID=25261	Name="Clinical mastitis (EBV)"	holstein (holstein-friesian)	23647142	Sahana et al. (2013)
BovineHD1400000840	14	4057871	1651291	39188967	QTL_ID=25260	Name="Clinical mastitis (EBV)"	holstein (holstein-friesian)	23647142	Sahana et al. (2013)
BovineHD1400000840	14	4057871	2054437	39188967	QTL_ID=25262	Name="Clinical mastitis (EBV)"	holstein (holstein-friesian)	23647142	Sahana et al. (2013)
BovineHD1400000840	14	4057871	1801096	39188967	QTL_ID=25261	Name="Clinical mastitis (EBV)"	holstein (holstein-friesian)	23647142	Sahana et al. (2013)
BovineHD1400000841	14	4059863	1801096	39188967	QTL_ID=25261	Name="Clinical mastitis (EBV)"	holstein (holstein-friesian)	23647142	Sahana et al. (2013)
BovineHD1400000841	14	4059863	1651291	39188967	QTL_ID=25260	Name="Clinical mastitis (EBV)"	holstein (holstein-friesian)	23647142	Sahana et al. (2013)
BovineHD1400000841	14	4059863	2054437	39188967	QTL_ID=25262	Name="Clinical mastitis (EBV)"	holstein (holstein-friesian)	23647142	Sahana et al. (2013)
BovineHD4100010600	14	4063397	1651291	39188967	QTL_ID=25260	Name="Clinical mastitis (EBV)"	holstein (holstein-friesian)	23647142	Sahana et al. (2013)
BovineHD4100010600	14	4063397	2054437	39188967	QTL_ID=25262	Name="Clinical mastitis (EBV)"	holstein (holstein-friesian)	23647142	Sahana et al. (2013)
BovineHD4100010600	14	4063397	1801096	39188967	QTL_ID=25261	Name="Clinical mastitis (EBV)"	holstein (holstein-friesian)	23647142	Sahana et al. (2013)
Hapmap24986-BTC-065021	14	4068825	2054437	39188967	QTL_ID=25262	Name="Clinical mastitis (EBV)"	holstein (holstein-friesian)	23647142	Sahana et al. (2013)
Hapmap24986-BTC-065021	14	4068825	1801096	39188967	QTL_ID=25261	Name="Clinical mastitis (EBV)"	holstein (holstein-friesian)	23647142	Sahana et al. (2013)
Hapmap24986-BTC-065021	14	4068825	1651291	39188967	QTL_ID=25260	Name="Clinical mastitis (EBV)"	holstein (holstein-friesian)	23647142	Sahana et al. (2013)
BovineHD1400000842	14	4070255	1801096	39188967	QTL_ID=25261	Name="Clinical mastitis (EBV)"	holstein (holstein-friesian)	23647142	Sahana et al. (2013)
BovineHD1400000842	14	4070255	2054437	39188967	QTL_ID=25262	Name="Clinical mastitis (EBV)"	holstein (holstein-friesian)	23647142	Sahana et al. (2013)
BovineHD1400000842	14	4070255	1651291	39188967	QTL_ID=25260	Name="Clinical mastitis (EBV)"	holstein (holstein-friesian)	23647142	Sahana et al. (2013)
BovineHD1400000843	14	4075392	1801096	39188967	QTL_ID=25261	Name="Clinical mastitis (EBV)"	holstein (holstein-friesian)	23647142	Sahana et al. (2013)
BovineHD1400000843	14	4075392	2054437	39188967	QTL_ID=25262	Name="Clinical mastitis (EBV)"	holstein (holstein-friesian)	23647142	Sahana et al. (2013)
BovineHD1400000843	14	4075392	1651291	39188967	QTL_ID=25260	Name="Clinical mastitis (EBV)"	holstein (holstein-friesian)	23647142	Sahana et al. (2013)
BovineHD1400000845	14	4078237	1651291	39188967	QTL_ID=25260	Name="Clinical mastitis (EBV)"	holstein (holstein-friesian)	23647142	Sahana et al. (2013)
BovineHD1400000845	14	4078237	2054437	39188967	QTL_ID=25262	Name="Clinical mastitis (EBV)"	holstein (holstein-friesian)	23647142	Sahana et al. (2013)
BovineHD1400000845	14	4078237	1801096	39188967	QTL_ID=25261	Name="Clinical mastitis (EBV)"	holstein (holstein-friesian)	23647142	Sahana et al. (2013)
BovineHD1400000848	14	4082053	1651291	39188967	QTL_ID=25260	Name="Clinical mastitis (EBV)"	holstein (holstein-friesian)	23647142	Sahana et al. (2013)
BovineHD1400000848	14	4082053	2054437	39188967	QTL_ID=25262	Name="Clinical mastitis (EBV)"	holstein (holstein-friesian)	23647142	Sahana et al. (2013)
BovineHD1400000848	14	4082053	1801096	39188967	QTL_ID=25261	Name="Clinical mastitis (EBV)"	holstein (holstein-friesian)	23647142	Sahana et al. (2013)
BovineHD1400000851	14	4091361	1801096	39188967	QTL_ID=25261	Name="Clinical mastitis (EBV)"	holstein (holstein-friesian)	23647142	Sahana et al. (2013)
BovineHD1400000851	14	4091361	1651291	39188967	QTL_ID=25260	Name="Clinical mastitis (EBV)"	holstein (holstein-friesian)	23647142	Sahana et al. (2013)
BovineHD1400000851	14	4091361	2054437	39188967	QTL_ID=25262	Name="Clinical mastitis (EBV)"	holstein (holstein-friesian)	23647142	Sahana et al. (2013)
BovineHD1400000852	14	4091813	1801096	39188967	QTL_ID=25261	Name="Clinical mastitis (EBV)"	holstein (holstein-friesian)	23647142	Sahana et al. (2013)
BovineHD1400000852	14	4091813	1651291	39188967	QTL_ID=25260	Name="Clinical mastitis (EBV)"	holstein (holstein-friesian)	23647142	Sahana et al. (2013)
BovineHD1400000852	14	4091813	2054437	39188967	QTL_ID=25262	Name="Clinical mastitis (EBV)"	holstein (holstein-friesian)	23647142	Sahana et al. (2013)
BovineHD1400000855	14	4094826	2054437	39188967	QTL_ID=25262	Name="Clinical mastitis (EBV)"	holstein (holstein-friesian)	23647142	Sahana et al. (2013)
BovineHD1400000855	14	4094826	1651291	39188967	QTL_ID=25260	Name="Clinical mastitis (EBV)"	holstein (holstein-friesian)	23647142	Sahana et al. (2013)
BovineHD1400000855	14	4094826	1801096	39188967	QTL_ID=25261	Name="Clinical mastitis (EBV)"	holstein (holstein-friesian)	23647142	Sahana et al. (2013)
BovineHD4100010603	14	4100475	1801096	39188967	QTL_ID=25261	Name="Clinical mastitis (EBV)"	holstein (holstein-friesian)	23647142	Sahana et al. (2013)
BovineHD4100010603	14	4100475	1651291	39188967	QTL_ID=25260	Name="Clinical mastitis (EBV)"	holstein (holstein-friesian)	23647142	Sahana et al. (2013)
BovineHD4100010603	14	4100475	2054437	39188967	QTL_ID=25262	Name="Clinical mastitis (EBV)"	holstein (holstein-friesian)	23647142	Sahana et al. (2013)
BovineHD1400000858	14	4101291	1801096	39188967	QTL_ID=25261	Name="Clinical mastitis (EBV)"	holstein (holstein-friesian)	23647142	Sahana et al. (2013)
BovineHD1400000858	14	4101291	2054437	39188967	QTL_ID=25262	Name="Clinical mastitis (EBV)"	holstein (holstein-friesian)	23647142	Sahana et al. (2013)
BovineHD1400000858	14	4101291	1651291	39188967	QTL_ID=25260	Name="Clinical mastitis (EBV)"	holstein (holstein-friesian)	23647142	Sahana et al. (2013)
BovineHD1400000859	14	4102934	2054437	39188967	QTL_ID=25262	Name="Clinical mastitis (EBV)"	holstein (holstein-friesian)	23647142	Sahana et al. (2013)
BovineHD1400000859	14	4102934	1651291	39188967	QTL_ID=25260	Name="Clinical mastitis (EBV)"	holstein (holstein-friesian)	23647142	Sahana et al. (2013)
BovineHD1400000859	14	4102934	1801096	39188967	QTL_ID=25261	Name="Clinical mastitis (EBV)"	holstein (holstein-friesian)	23647142	Sahana et al. (2013)
ARS-BFGL-NGS-22111	14	4103850	1651291	39188967	QTL_ID=25260	Name="Clinical mastitis (EBV)"	holstein (holstein-friesian)	23647142	Sahana et al. (2013)
ARS-BFGL-NGS-22111	14	4103850	2054437	39188967	QTL_ID=25262	Name="Clinical mastitis (EBV)"	holstein (holstein-friesian)	23647142	Sahana et al. (2013)
ARS-BFGL-NGS-22111	14	4103850	1801096	39188967	QTL_ID=25261	Name="Clinical mastitis (EBV)"	holstein (holstein-friesian)	23647142	Sahana et al. (2013)
BovineHD1400000860	14	4104913	1801096	39188967	QTL_ID=25261	Name="Clinical mastitis (EBV)"	holstein (holstein-friesian)	23647142	Sahana et al. (2013)
BovineHD1400000860	14	4104913	1651291	39188967	QTL_ID=25260	Name="Clinical mastitis (EBV)"	holstein (holstein-friesian)	23647142	Sahana et al. (2013)
BovineHD1400000860	14	4104913	2054437	39188967	QTL_ID=25262	Name="Clinical mastitis (EBV)"	holstein (holstein-friesian)	23647142	Sahana et al. (2013)
BovineHD1400000866	14	4123711	1801096	39188967	QTL_ID=25261	Name="Clinical mastitis (EBV)"	holstein (holstein-friesian)	23647142	Sahana et al. (2013)
BovineHD1400000866	14	4123711	1651291	39188967	QTL_ID=25260	Name="Clinical mastitis (EBV)"	holstein (holstein-friesian)	23647142	Sahana et al. (2013)
BovineHD1400000866	14	4123711	2054437	39188967	QTL_ID=25262	Name="Clinical mastitis (EBV)"	holstein (holstein-friesian)	23647142	Sahana et al. (2013)
UA-IFASA-7269	14	4127413	1651291	39188967	QTL_ID=25260	Name="Clinical mastitis (EBV)"	holstein (holstein-friesian)	23647142	Sahana et al. (2013)
UA-IFASA-7269	14	4127413	2054437	39188967	QTL_ID=25262	Name="Clinical mastitis (EBV)"	holstein (holstein-friesian)	23647142	Sahana et al. (2013)
UA-IFASA-7269	14	4127413	1801096	39188967	QTL_ID=25261	Name="Clinical mastitis (EBV)"	holstein (holstein-friesian)	23647142	Sahana et al. (2013)
BovineHD1400000870	14	4136087	1801096	39188967	QTL_ID=25261	Name="Clinical mastitis (EBV)"	holstein (holstein-friesian)	23647142	Sahana et al. (2013)
BovineHD1400000870	14	4136087	1651291	39188967	QTL_ID=25260	Name="Clinical mastitis (EBV)"	holstein (holstein-friesian)	23647142	Sahana et al. (2013)
BovineHD1400000870	14	4136087	2054437	39188967	QTL_ID=25262	Name="Clinical mastitis (EBV)"	holstein (holstein-friesian)	23647142	Sahana et al. (2013)
BovineHD1400000872	14	4140026	1651291	39188967	QTL_ID=25260	Name="Clinical mastitis (EBV)"	holstein (holstein-friesian)	23647142	Sahana et al. (2013)
BovineHD1400000872	14	4140026	1801096	39188967	QTL_ID=25261	Name="Clinical mastitis (EBV)"	holstein (holstein-friesian)	23647142	Sahana et al. (2013)
BovineHD1400000872	14	4140026	2054437	39188967	QTL_ID=25262	Name="Clinical mastitis (EBV)"	holstein (holstein-friesian)	23647142	Sahana et al. (2013)
BovineHD1400000874	14	4141068	2054437	39188967	QTL_ID=25262	Name="Clinical mastitis (EBV)"	holstein (holstein-friesian)	23647142	Sahana et al. (2013)
BovineHD1400000874	14	4141068	1801096	39188967	QTL_ID=25261	Name="Clinical mastitis (EBV)"	holstein (holstein-friesian)	23647142	Sahana et al. (2013)
BovineHD1400000874	14	4141068	1651291	39188967	QTL_ID=25260	Name="Clinical mastitis (EBV)"	holstein (holstein-friesian)	23647142	Sahana et al. (2013)
Hapmap26072-BTC-065132	14	4149375	1651291	39188967	QTL_ID=25260	Name="Clinical mastitis (EBV)"	holstein (holstein-friesian)	23647142	Sahana et al. (2013)
Hapmap26072-BTC-065132	14	4149375	1801096	39188967	QTL_ID=25261	Name="Clinical mastitis (EBV)"	holstein (holstein-friesian)	23647142	Sahana et al. (2013)
Hapmap26072-BTC-065132	14	4149375	2054437	39188967	QTL_ID=25262	Name="Clinical mastitis (EBV)"	holstein (holstein-friesian)	23647142	Sahana et al. (2013)
BovineHD1400024355	14	4170651	2054437	39188967	QTL_ID=25262	Name="Clinical mastitis (EBV)"	holstein (holstein-friesian)	23647142	Sahana et al. (2013)
BovineHD1400024355	14	4170651	1801096	39188967	QTL_ID=25261	Name="Clinical mastitis (EBV)"	holstein (holstein-friesian)	23647142	Sahana et al. (2013)
BovineHD1400024355	14	4170651	1651291	39188967	QTL_ID=25260	Name="Clinical mastitis (EBV)"	holstein (holstein-friesian)	23647142	Sahana et al. (2013)
Hapmap26527-BTC-005059	14	4176618	2054437	39188967	QTL_ID=25262	Name="Clinical mastitis (EBV)"	holstein (holstein-friesian)	23647142	Sahana et al. (2013)
Hapmap26527-BTC-005059	14	4176618	1801096	39188967	QTL_ID=25261	Name="Clinical mastitis (EBV)"	holstein (holstein-friesian)	23647142	Sahana et al. (2013)
Hapmap26527-BTC-005059	14	4176618	1651291	39188967	QTL_ID=25260	Name="Clinical mastitis (EBV)"	holstein (holstein-friesian)	23647142	Sahana et al. (2013)
BovineHD1400000905	14	4250145	1801096	39188967	QTL_ID=25261	Name="Clinical mastitis (EBV)"	holstein (holstein-friesian)	23647142	Sahana et al. (2013)
BovineHD1400000905	14	4250145	1651291	39188967	QTL_ID=25260	Name="Clinical mastitis (EBV)"	holstein (holstein-friesian)	23647142	Sahana et al. (2013)
BovineHD1400000905	14	4250145	2054437	39188967	QTL_ID=25262	Name="Clinical mastitis (EBV)"	holstein (holstein-friesian)	23647142	Sahana et al. (2013)
BovineHD1400000934	14	4319689	2054437	39188967	QTL_ID=25262	Name="Clinical mastitis (EBV)"	holstein (holstein-friesian)	23647142	Sahana et al. (2013)
BovineHD1400000934	14	4319689	1801096	39188967	QTL_ID=25261	Name="Clinical mastitis (EBV)"	holstein (holstein-friesian)	23647142	Sahana et al. (2013)
BovineHD1400000934	14	4319689	1651291	39188967	QTL_ID=25260	Name="Clinical mastitis (EBV)"	holstein (holstein-friesian)	23647142	Sahana et al. (2013)
BovineHD1400000935	14	4321422	1801096	39188967	QTL_ID=25261	Name="Clinical mastitis (EBV)"	holstein (holstein-friesian)	23647142	Sahana et al. (2013)
BovineHD1400000935	14	4321422	1651291	39188967	QTL_ID=25260	Name="Clinical mastitis (EBV)"	holstein (holstein-friesian)	23647142	Sahana et al. (2013)
BovineHD1400000935	14	4321422	2054437	39188967	QTL_ID=25262	Name="Clinical mastitis (EBV)"	holstein (holstein-friesian)	23647142	Sahana et al. (2013)
BovineHD1400000937	14	4326156	1801096	39188967	QTL_ID=25261	Name="Clinical mastitis (EBV)"	holstein (holstein-friesian)	23647142	Sahana et al. (2013)
BovineHD1400000937	14	4326156	1651291	39188967	QTL_ID=25260	Name="Clinical mastitis (EBV)"	holstein (holstein-friesian)	23647142	Sahana et al. (2013)
BovineHD1400000937	14	4326156	2054437	39188967	QTL_ID=25262	Name="Clinical mastitis (EBV)"	holstein (holstein-friesian)	23647142	Sahana et al. (2013)
BovineHD1400000939	14	4332384	1651291	39188967	QTL_ID=25260	Name="Clinical mastitis (EBV)"	holstein (holstein-friesian)	23647142	Sahana et al. (2013)
BovineHD1400000939	14	4332384	2054437	39188967	QTL_ID=25262	Name="Clinical mastitis (EBV)"	holstein (holstein-friesian)	23647142	Sahana et al. (2013)
BovineHD1400000939	14	4332384	1801096	39188967	QTL_ID=25261	Name="Clinical mastitis (EBV)"	holstein (holstein-friesian)	23647142	Sahana et al. (2013)
BovineHD1400000940	14	4333003	2054437	39188967	QTL_ID=25262	Name="Clinical mastitis (EBV)"	holstein (holstein-friesian)	23647142	Sahana et al. (2013)
BovineHD1400000940	14	4333003	1651291	39188967	QTL_ID=25260	Name="Clinical mastitis (EBV)"	holstein (holstein-friesian)	23647142	Sahana et al. (2013)
BovineHD1400000940	14	4333003	1801096	39188967	QTL_ID=25261	Name="Clinical mastitis (EBV)"	holstein (holstein-friesian)	23647142	Sahana et al. (2013)
BovineHD1400000942	14	4334482	2054437	39188967	QTL_ID=25262	Name="Clinical mastitis (EBV)"	holstein (holstein-friesian)	23647142	Sahana et al. (2013)
BovineHD1400000942	14	4334482	1651291	39188967	QTL_ID=25260	Name="Clinical mastitis (EBV)"	holstein (holstein-friesian)	23647142	Sahana et al. (2013)
BovineHD1400000942	14	4334482	1801096	39188967	QTL_ID=25261	Name="Clinical mastitis (EBV)"	holstein (holstein-friesian)	23647142	Sahana et al. (2013)
ARS-BFGL-NGS-56327	14	4336714	2054437	39188967	QTL_ID=25262	Name="Clinical mastitis (EBV)"	holstein (holstein-friesian)	23647142	Sahana et al. (2013)
ARS-BFGL-NGS-56327	14	4336714	1801096	39188967	QTL_ID=25261	Name="Clinical mastitis (EBV)"	holstein (holstein-friesian)	23647142	Sahana et al. (2013)
ARS-BFGL-NGS-56327	14	4336714	1651291	39188967	QTL_ID=25260	Name="Clinical mastitis (EBV)"	holstein (holstein-friesian)	23647142	Sahana et al. (2013)
BovineHD1400000951	14	4357192	2054437	39188967	QTL_ID=25262	Name="Clinical mastitis (EBV)"	holstein (holstein-friesian)	23647142	Sahana et al. (2013)
BovineHD1400000951	14	4357192	1651291	39188967	QTL_ID=25260	Name="Clinical mastitis (EBV)"	holstein (holstein-friesian)	23647142	Sahana et al. (2013)
BovineHD1400000951	14	4357192	1801096	39188967	QTL_ID=25261	Name="Clinical mastitis (EBV)"	holstein (holstein-friesian)	23647142	Sahana et al. (2013)
BovineHD1400000954	14	4360346	1651291	39188967	QTL_ID=25260	Name="Clinical mastitis (EBV)"	holstein (holstein-friesian)	23647142	Sahana et al. (2013)
BovineHD1400000954	14	4360346	2054437	39188967	QTL_ID=25262	Name="Clinical mastitis (EBV)"	holstein (holstein-friesian)	23647142	Sahana et al. (2013)
BovineHD1400000954	14	4360346	1801096	39188967	QTL_ID=25261	Name="Clinical mastitis (EBV)"	holstein (holstein-friesian)	23647142	Sahana et al. (2013)
BovineHD1400000955	14	4361187	2054437	39188967	QTL_ID=25262	Name="Clinical mastitis (EBV)"	holstein (holstein-friesian)	23647142	Sahana et al. (2013)
BovineHD1400000955	14	4361187	1801096	39188967	QTL_ID=25261	Name="Clinical mastitis (EBV)"	holstein (holstein-friesian)	23647142	Sahana et al. (2013)
BovineHD1400000955	14	4361187	1651291	39188967	QTL_ID=25260	Name="Clinical mastitis (EBV)"	holstein (holstein-friesian)	23647142	Sahana et al. (2013)
BovineHD1400000956	14	4362203	2054437	39188967	QTL_ID=25262	Name="Clinical mastitis (EBV)"	holstein (holstein-friesian)	23647142	Sahana et al. (2013)
BovineHD1400000956	14	4362203	1801096	39188967	QTL_ID=25261	Name="Clinical mastitis (EBV)"	holstein (holstein-friesian)	23647142	Sahana et al. (2013)
BovineHD1400000956	14	4362203	1651291	39188967	QTL_ID=25260	Name="Clinical mastitis (EBV)"	holstein (holstein-friesian)	23647142	Sahana et al. (2013)
BovineHD1400000957	14	4363525	2054437	39188967	QTL_ID=25262	Name="Clinical mastitis (EBV)"	holstein (holstein-friesian)	23647142	Sahana et al. (2013)
BovineHD1400000957	14	4363525	1801096	39188967	QTL_ID=25261	Name="Clinical mastitis (EBV)"	holstein (holstein-friesian)	23647142	Sahana et al. (2013)
BovineHD1400000957	14	4363525	1651291	39188967	QTL_ID=25260	Name="Clinical mastitis (EBV)"	holstein (holstein-friesian)	23647142	Sahana et al. (2013)
BovineHD1400000958	14	4364109	1801096	39188967	QTL_ID=25261	Name="Clinical mastitis (EBV)"	holstein (holstein-friesian)	23647142	Sahana et al. (2013)
BovineHD1400000958	14	4364109	1651291	39188967	QTL_ID=25260	Name="Clinical mastitis (EBV)"	holstein (holstein-friesian)	23647142	Sahana et al. (2013)
BovineHD1400000958	14	4364109	2054437	39188967	QTL_ID=25262	Name="Clinical mastitis (EBV)"	holstein (holstein-friesian)	23647142	Sahana et al. (2013)
ARS-BFGL-NGS-100480	14	4364952	1801096	39188967	QTL_ID=25261	Name="Clinical mastitis (EBV)"	holstein (holstein-friesian)	23647142	Sahana et al. (2013)
ARS-BFGL-NGS-100480	14	4364952	1651291	39188967	QTL_ID=25260	Name="Clinical mastitis (EBV)"	holstein (holstein-friesian)	23647142	Sahana et al. (2013)
ARS-BFGL-NGS-100480	14	4364952	2054437	39188967	QTL_ID=25262	Name="Clinical mastitis (EBV)"	holstein (holstein-friesian)	23647142	Sahana et al. (2013)
BovineHD1400000959	14	4365736	1651291	39188967	QTL_ID=25260	Name="Clinical mastitis (EBV)"	holstein (holstein-friesian)	23647142	Sahana et al. (2013)
BovineHD1400000959	14	4365736	2054437	39188967	QTL_ID=25262	Name="Clinical mastitis (EBV)"	holstein (holstein-friesian)	23647142	Sahana et al. (2013)
BovineHD1400000959	14	4365736	1801096	39188967	QTL_ID=25261	Name="Clinical mastitis (EBV)"	holstein (holstein-friesian)	23647142	Sahana et al. (2013)
BovineHD1400000960	14	4366846	1651291	39188967	QTL_ID=25260	Name="Clinical mastitis (EBV)"	holstein (holstein-friesian)	23647142	Sahana et al. (2013)
BovineHD1400000960	14	4366846	2054437	39188967	QTL_ID=25262	Name="Clinical mastitis (EBV)"	holstein (holstein-friesian)	23647142	Sahana et al. (2013)
BovineHD1400000960	14	4366846	1801096	39188967	QTL_ID=25261	Name="Clinical mastitis (EBV)"	holstein (holstein-friesian)	23647142	Sahana et al. (2013)
BovineHD1400000961	14	4369830	1801096	39188967	QTL_ID=25261	Name="Clinical mastitis (EBV)"	holstein (holstein-friesian)	23647142	Sahana et al. (2013)
BovineHD1400000961	14	4369830	2054437	39188967	QTL_ID=25262	Name="Clinical mastitis (EBV)"	holstein (holstein-friesian)	23647142	Sahana et al. (2013)
BovineHD1400000961	14	4369830	1651291	39188967	QTL_ID=25260	Name="Clinical mastitis (EBV)"	holstein (holstein-friesian)	23647142	Sahana et al. (2013)
BovineHD1400000964	14	4379322	1651291	39188967	QTL_ID=25260	Name="Clinical mastitis (EBV)"	holstein (holstein-friesian)	23647142	Sahana et al. (2013)
BovineHD1400000964	14	4379322	2054437	39188967	QTL_ID=25262	Name="Clinical mastitis (EBV)"	holstein (holstein-friesian)	23647142	Sahana et al. (2013)
BovineHD1400000964	14	4379322	1801096	39188967	QTL_ID=25261	Name="Clinical mastitis (EBV)"	holstein (holstein-friesian)	23647142	Sahana et al. (2013)
BovineHD1400000966	14	4395317	1651291	39188967	QTL_ID=25260	Name="Clinical mastitis (EBV)"	holstein (holstein-friesian)	23647142	Sahana et al. (2013)
BovineHD1400000966	14	4395317	1801096	39188967	QTL_ID=25261	Name="Clinical mastitis (EBV)"	holstein (holstein-friesian)	23647142	Sahana et al. (2013)
BovineHD1400000966	14	4395317	2054437	39188967	QTL_ID=25262	Name="Clinical mastitis (EBV)"	holstein (holstein-friesian)	23647142	Sahana et al. (2013)
BovineHD4100010616	14	4396273	1651291	39188967	QTL_ID=25260	Name="Clinical mastitis (EBV)"	holstein (holstein-friesian)	23647142	Sahana et al. (2013)
BovineHD4100010616	14	4396273	1801096	39188967	QTL_ID=25261	Name="Clinical mastitis (EBV)"	holstein (holstein-friesian)	23647142	Sahana et al. (2013)
BovineHD4100010616	14	4396273	2054437	39188967	QTL_ID=25262	Name="Clinical mastitis (EBV)"	holstein (holstein-friesian)	23647142	Sahana et al. (2013)
BovineHD4100010617	14	4398699	2054437	39188967	QTL_ID=25262	Name="Clinical mastitis (EBV)"	holstein (holstein-friesian)	23647142	Sahana et al. (2013)
BovineHD4100010617	14	4398699	1651291	39188967	QTL_ID=25260	Name="Clinical mastitis (EBV)"	holstein (holstein-friesian)	23647142	Sahana et al. (2013)
BovineHD4100010617	14	4398699	1801096	39188967	QTL_ID=25261	Name="Clinical mastitis (EBV)"	holstein (holstein-friesian)	23647142	Sahana et al. (2013)
BovineHD1400000971	14	4409046	2054437	39188967	QTL_ID=25262	Name="Clinical mastitis (EBV)"	holstein (holstein-friesian)	23647142	Sahana et al. (2013)
BovineHD1400000971	14	4409046	1801096	39188967	QTL_ID=25261	Name="Clinical mastitis (EBV)"	holstein (holstein-friesian)	23647142	Sahana et al. (2013)
BovineHD1400000971	14	4409046	1651291	39188967	QTL_ID=25260	Name="Clinical mastitis (EBV)"	holstein (holstein-friesian)	23647142	Sahana et al. (2013)
BovineHD1400000973	14	4410441	1651291	39188967	QTL_ID=25260	Name="Clinical mastitis (EBV)"	holstein (holstein-friesian)	23647142	Sahana et al. (2013)
BovineHD1400000973	14	4410441	1801096	39188967	QTL_ID=25261	Name="Clinical mastitis (EBV)"	holstein (holstein-friesian)	23647142	Sahana et al. (2013)
BovineHD1400000973	14	4410441	2054437	39188967	QTL_ID=25262	Name="Clinical mastitis (EBV)"	holstein (holstein-friesian)	23647142	Sahana et al. (2013)
BovineHD1400000977	14	4414829	2054437	39188967	QTL_ID=25262	Name="Clinical mastitis (EBV)"	holstein (holstein-friesian)	23647142	Sahana et al. (2013)
BovineHD1400000977	14	4414829	1801096	39188967	QTL_ID=25261	Name="Clinical mastitis (EBV)"	holstein (holstein-friesian)	23647142	Sahana et al. (2013)
BovineHD1400000977	14	4414829	1651291	39188967	QTL_ID=25260	Name="Clinical mastitis (EBV)"	holstein (holstein-friesian)	23647142	Sahana et al. (2013)
BovineHD1400000978	14	4416260	1801096	39188967	QTL_ID=25261	Name="Clinical mastitis (EBV)"	holstein (holstein-friesian)	23647142	Sahana et al. (2013)
BovineHD1400000978	14	4416260	1651291	39188967	QTL_ID=25260	Name="Clinical mastitis (EBV)"	holstein (holstein-friesian)	23647142	Sahana et al. (2013)
BovineHD1400000978	14	4416260	2054437	39188967	QTL_ID=25262	Name="Clinical mastitis (EBV)"	holstein (holstein-friesian)	23647142	Sahana et al. (2013)
BovineHD1400000980	14	4417733	1801096	39188967	QTL_ID=25261	Name="Clinical mastitis (EBV)"	holstein (holstein-friesian)	23647142	Sahana et al. (2013)
BovineHD1400000980	14	4417733	1651291	39188967	QTL_ID=25260	Name="Clinical mastitis (EBV)"	holstein (holstein-friesian)	23647142	Sahana et al. (2013)
BovineHD1400000980	14	4417733	2054437	39188967	QTL_ID=25262	Name="Clinical mastitis (EBV)"	holstein (holstein-friesian)	23647142	Sahana et al. (2013)
BovineHD1400000983	14	4419723	1651291	39188967	QTL_ID=25260	Name="Clinical mastitis (EBV)"	holstein (holstein-friesian)	23647142	Sahana et al. (2013)
BovineHD1400000983	14	4419723	1801096	39188967	QTL_ID=25261	Name="Clinical mastitis (EBV)"	holstein (holstein-friesian)	23647142	Sahana et al. (2013)
BovineHD1400000983	14	4419723	2054437	39188967	QTL_ID=25262	Name="Clinical mastitis (EBV)"	holstein (holstein-friesian)	23647142	Sahana et al. (2013)
BovineHD1400000984	14	4420564	1651291	39188967	QTL_ID=25260	Name="Clinical mastitis (EBV)"	holstein (holstein-friesian)	23647142	Sahana et al. (2013)
BovineHD1400000984	14	4420564	1801096	39188967	QTL_ID=25261	Name="Clinical mastitis (EBV)"	holstein (holstein-friesian)	23647142	Sahana et al. (2013)
BovineHD1400000984	14	4420564	2054437	39188967	QTL_ID=25262	Name="Clinical mastitis (EBV)"	holstein (holstein-friesian)	23647142	Sahana et al. (2013)
BovineHD1400000996	14	4449095	1801096	39188967	QTL_ID=25261	Name="Clinical mastitis (EBV)"	holstein (holstein-friesian)	23647142	Sahana et al. (2013)
BovineHD1400000996	14	4449095	1651291	39188967	QTL_ID=25260	Name="Clinical mastitis (EBV)"	holstein (holstein-friesian)	23647142	Sahana et al. (2013)
BovineHD1400000996	14	4449095	2054437	39188967	QTL_ID=25262	Name="Clinical mastitis (EBV)"	holstein (holstein-friesian)	23647142	Sahana et al. (2013)
BovineHD1400000999	14	4456595	1801096	39188967	QTL_ID=25261	Name="Clinical mastitis (EBV)"	holstein (holstein-friesian)	23647142	Sahana et al. (2013)
BovineHD1400000999	14	4456595	2054437	39188967	QTL_ID=25262	Name="Clinical mastitis (EBV)"	holstein (holstein-friesian)	23647142	Sahana et al. (2013)
BovineHD1400000999	14	4456595	1651291	39188967	QTL_ID=25260	Name="Clinical mastitis (EBV)"	holstein (holstein-friesian)	23647142	Sahana et al. (2013)
UA-IFASA-5306	14	4468478	1801096	39188967	QTL_ID=25261	Name="Clinical mastitis (EBV)"	holstein (holstein-friesian)	23647142	Sahana et al. (2013)
UA-IFASA-5306	14	4468478	2054437	39188967	QTL_ID=25262	Name="Clinical mastitis (EBV)"	holstein (holstein-friesian)	23647142	Sahana et al. (2013)
UA-IFASA-5306	14	4468478	1651291	39188967	QTL_ID=25260	Name="Clinical mastitis (EBV)"	holstein (holstein-friesian)	23647142	Sahana et al. (2013)
UA-IFASA-5765	14	4520969	2054437	39188967	QTL_ID=25262	Name="Clinical mastitis (EBV)"	holstein (holstein-friesian)	23647142	Sahana et al. (2013)
UA-IFASA-5765	14	4520969	1651291	39188967	QTL_ID=25260	Name="Clinical mastitis (EBV)"	holstein (holstein-friesian)	23647142	Sahana et al. (2013)
UA-IFASA-5765	14	4520969	1801096	39188967	QTL_ID=25261	Name="Clinical mastitis (EBV)"	holstein (holstein-friesian)	23647142	Sahana et al. (2013)
BovineHD1400001055	14	4603028	1801096	39188967	QTL_ID=25261	Name="Clinical mastitis (EBV)"	holstein (holstein-friesian)	23647142	Sahana et al. (2013)
BovineHD1400001055	14	4603028	2054437	39188967	QTL_ID=25262	Name="Clinical mastitis (EBV)"	holstein (holstein-friesian)	23647142	Sahana et al. (2013)
BovineHD1400001055	14	4603028	1651291	39188967	QTL_ID=25260	Name="Clinical mastitis (EBV)"	holstein (holstein-friesian)	23647142	Sahana et al. (2013)
BovineHD4100010643	14	4647985	1801096	39188967	QTL_ID=25261	Name="Clinical mastitis (EBV)"	holstein (holstein-friesian)	23647142	Sahana et al. (2013)
BovineHD4100010643	14	4647985	2054437	39188967	QTL_ID=25262	Name="Clinical mastitis (EBV)"	holstein (holstein-friesian)	23647142	Sahana et al. (2013)
BovineHD4100010643	14	4647985	1651291	39188967	QTL_ID=25260	Name="Clinical mastitis (EBV)"	holstein (holstein-friesian)	23647142	Sahana et al. (2013)
BovineHD1400001085	14	4702996	1651291	39188967	QTL_ID=25260	Name="Clinical mastitis (EBV)"	holstein (holstein-friesian)	23647142	Sahana et al. (2013)
BovineHD1400001085	14	4702996	1801096	39188967	QTL_ID=25261	Name="Clinical mastitis (EBV)"	holstein (holstein-friesian)	23647142	Sahana et al. (2013)
BovineHD1400001085	14	4702996	2054437	39188967	QTL_ID=25262	Name="Clinical mastitis (EBV)"	holstein (holstein-friesian)	23647142	Sahana et al. (2013)
BovineHD4100010649	14	4706738	2054437	39188967	QTL_ID=25262	Name="Clinical mastitis (EBV)"	holstein (holstein-friesian)	23647142	Sahana et al. (2013)
BovineHD4100010649	14	4706738	1801096	39188967	QTL_ID=25261	Name="Clinical mastitis (EBV)"	holstein (holstein-friesian)	23647142	Sahana et al. (2013)
BovineHD4100010649	14	4706738	1651291	39188967	QTL_ID=25260	Name="Clinical mastitis (EBV)"	holstein (holstein-friesian)	23647142	Sahana et al. (2013)
BovineHD1400001086	14	4708568	2054437	39188967	QTL_ID=25262	Name="Clinical mastitis (EBV)"	holstein (holstein-friesian)	23647142	Sahana et al. (2013)
BovineHD1400001086	14	4708568	1801096	39188967	QTL_ID=25261	Name="Clinical mastitis (EBV)"	holstein (holstein-friesian)	23647142	Sahana et al. (2013)
BovineHD1400001086	14	4708568	1651291	39188967	QTL_ID=25260	Name="Clinical mastitis (EBV)"	holstein (holstein-friesian)	23647142	Sahana et al. (2013)
BovineHD1400001087	14	4709754	1801096	39188967	QTL_ID=25261	Name="Clinical mastitis (EBV)"	holstein (holstein-friesian)	23647142	Sahana et al. (2013)
BovineHD1400001087	14	4709754	1651291	39188967	QTL_ID=25260	Name="Clinical mastitis (EBV)"	holstein (holstein-friesian)	23647142	Sahana et al. (2013)
BovineHD1400001087	14	4709754	2054437	39188967	QTL_ID=25262	Name="Clinical mastitis (EBV)"	holstein (holstein-friesian)	23647142	Sahana et al. (2013)
BovineHD1400001088	14	4710700	1801096	39188967	QTL_ID=25261	Name="Clinical mastitis (EBV)"	holstein (holstein-friesian)	23647142	Sahana et al. (2013)
BovineHD1400001088	14	4710700	1651291	39188967	QTL_ID=25260	Name="Clinical mastitis (EBV)"	holstein (holstein-friesian)	23647142	Sahana et al. (2013)
BovineHD1400001088	14	4710700	2054437	39188967	QTL_ID=25262	Name="Clinical mastitis (EBV)"	holstein (holstein-friesian)	23647142	Sahana et al. (2013)
BovineHD1400001089	14	4712403	1801096	39188967	QTL_ID=25261	Name="Clinical mastitis (EBV)"	holstein (holstein-friesian)	23647142	Sahana et al. (2013)
BovineHD1400001089	14	4712403	2054437	39188967	QTL_ID=25262	Name="Clinical mastitis (EBV)"	holstein (holstein-friesian)	23647142	Sahana et al. (2013)
BovineHD1400001089	14	4712403	1651291	39188967	QTL_ID=25260	Name="Clinical mastitis (EBV)"	holstein (holstein-friesian)	23647142	Sahana et al. (2013)
BovineHD1400001092	14	4721245	2054437	39188967	QTL_ID=25262	Name="Clinical mastitis (EBV)"	holstein (holstein-friesian)	23647142	Sahana et al. (2013)
BovineHD1400001092	14	4721245	1651291	39188967	QTL_ID=25260	Name="Clinical mastitis (EBV)"	holstein (holstein-friesian)	23647142	Sahana et al. (2013)
BovineHD1400001092	14	4721245	1801096	39188967	QTL_ID=25261	Name="Clinical mastitis (EBV)"	holstein (holstein-friesian)	23647142	Sahana et al. (2013)
BovineHD1400001093	14	4722929	2054437	39188967	QTL_ID=25262	Name="Clinical mastitis (EBV)"	holstein (holstein-friesian)	23647142	Sahana et al. (2013)
BovineHD1400001093	14	4722929	1651291	39188967	QTL_ID=25260	Name="Clinical mastitis (EBV)"	holstein (holstein-friesian)	23647142	Sahana et al. (2013)
BovineHD1400001093	14	4722929	1801096	39188967	QTL_ID=25261	Name="Clinical mastitis (EBV)"	holstein (holstein-friesian)	23647142	Sahana et al. (2013)
BovineHD1400001094	14	4723595	1801096	39188967	QTL_ID=25261	Name="Clinical mastitis (EBV)"	holstein (holstein-friesian)	23647142	Sahana et al. (2013)
BovineHD1400001094	14	4723595	1651291	39188967	QTL_ID=25260	Name="Clinical mastitis (EBV)"	holstein (holstein-friesian)	23647142	Sahana et al. (2013)
BovineHD1400001094	14	4723595	2054437	39188967	QTL_ID=25262	Name="Clinical mastitis (EBV)"	holstein (holstein-friesian)	23647142	Sahana et al. (2013)
BovineHD4100010650	14	4724676	2054437	39188967	QTL_ID=25262	Name="Clinical mastitis (EBV)"	holstein (holstein-friesian)	23647142	Sahana et al. (2013)
BovineHD4100010650	14	4724676	1651291	39188967	QTL_ID=25260	Name="Clinical mastitis (EBV)"	holstein (holstein-friesian)	23647142	Sahana et al. (2013)
BovineHD4100010650	14	4724676	1801096	39188967	QTL_ID=25261	Name="Clinical mastitis (EBV)"	holstein (holstein-friesian)	23647142	Sahana et al. (2013)
BovineHD1400001096	14	4728336	2054437	39188967	QTL_ID=25262	Name="Clinical mastitis (EBV)"	holstein (holstein-friesian)	23647142	Sahana et al. (2013)
BovineHD1400001096	14	4728336	1801096	39188967	QTL_ID=25261	Name="Clinical mastitis (EBV)"	holstein (holstein-friesian)	23647142	Sahana et al. (2013)
BovineHD1400001096	14	4728336	1651291	39188967	QTL_ID=25260	Name="Clinical mastitis (EBV)"	holstein (holstein-friesian)	23647142	Sahana et al. (2013)
BovineHD1400001097	14	4731420	2054437	39188967	QTL_ID=25262	Name="Clinical mastitis (EBV)"	holstein (holstein-friesian)	23647142	Sahana et al. (2013)
BovineHD1400001097	14	4731420	1801096	39188967	QTL_ID=25261	Name="Clinical mastitis (EBV)"	holstein (holstein-friesian)	23647142	Sahana et al. (2013)
BovineHD1400001097	14	4731420	1651291	39188967	QTL_ID=25260	Name="Clinical mastitis (EBV)"	holstein (holstein-friesian)	23647142	Sahana et al. (2013)
BovineHD4100010651	14	4732795	2054437	39188967	QTL_ID=25262	Name="Clinical mastitis (EBV)"	holstein (holstein-friesian)	23647142	Sahana et al. (2013)
BovineHD4100010651	14	4732795	1801096	39188967	QTL_ID=25261	Name="Clinical mastitis (EBV)"	holstein (holstein-friesian)	23647142	Sahana et al. (2013)
BovineHD4100010651	14	4732795	1651291	39188967	QTL_ID=25260	Name="Clinical mastitis (EBV)"	holstein (holstein-friesian)	23647142	Sahana et al. (2013)
BovineHD4100010652	14	4734579	2054437	39188967	QTL_ID=25262	Name="Clinical mastitis (EBV)"	holstein (holstein-friesian)	23647142	Sahana et al. (2013)
BovineHD4100010652	14	4734579	1651291	39188967	QTL_ID=25260	Name="Clinical mastitis (EBV)"	holstein (holstein-friesian)	23647142	Sahana et al. (2013)
BovineHD4100010652	14	4734579	1801096	39188967	QTL_ID=25261	Name="Clinical mastitis (EBV)"	holstein (holstein-friesian)	23647142	Sahana et al. (2013)
BovineHD1400001098	14	4739737	2054437	39188967	QTL_ID=25262	Name="Clinical mastitis (EBV)"	holstein (holstein-friesian)	23647142	Sahana et al. (2013)
BovineHD1400001098	14	4739737	1651291	39188967	QTL_ID=25260	Name="Clinical mastitis (EBV)"	holstein (holstein-friesian)	23647142	Sahana et al. (2013)
BovineHD1400001098	14	4739737	1801096	39188967	QTL_ID=25261	Name="Clinical mastitis (EBV)"	holstein (holstein-friesian)	23647142	Sahana et al. (2013)
BovineHD4100010653	14	4741529	1801096	39188967	QTL_ID=25261	Name="Clinical mastitis (EBV)"	holstein (holstein-friesian)	23647142	Sahana et al. (2013)
BovineHD4100010653	14	4741529	1651291	39188967	QTL_ID=25260	Name="Clinical mastitis (EBV)"	holstein (holstein-friesian)	23647142	Sahana et al. (2013)
BovineHD4100010653	14	4741529	2054437	39188967	QTL_ID=25262	Name="Clinical mastitis (EBV)"	holstein (holstein-friesian)	23647142	Sahana et al. (2013)
BovineHD4100010656	14	4747807	1651291	39188967	QTL_ID=25260	Name="Clinical mastitis (EBV)"	holstein (holstein-friesian)	23647142	Sahana et al. (2013)
BovineHD4100010656	14	4747807	2054437	39188967	QTL_ID=25262	Name="Clinical mastitis (EBV)"	holstein (holstein-friesian)	23647142	Sahana et al. (2013)
BovineHD4100010656	14	4747807	1801096	39188967	QTL_ID=25261	Name="Clinical mastitis (EBV)"	holstein (holstein-friesian)	23647142	Sahana et al. (2013)
BovineHD4100010657	14	4754604	2054437	39188967	QTL_ID=25262	Name="Clinical mastitis (EBV)"	holstein (holstein-friesian)	23647142	Sahana et al. (2013)
BovineHD4100010657	14	4754604	1651291	39188967	QTL_ID=25260	Name="Clinical mastitis (EBV)"	holstein (holstein-friesian)	23647142	Sahana et al. (2013)
BovineHD4100010657	14	4754604	1801096	39188967	QTL_ID=25261	Name="Clinical mastitis (EBV)"	holstein (holstein-friesian)	23647142	Sahana et al. (2013)
BovineHD4100010658	14	4757517	1651291	39188967	QTL_ID=25260	Name="Clinical mastitis (EBV)"	holstein (holstein-friesian)	23647142	Sahana et al. (2013)
BovineHD4100010658	14	4757517	1801096	39188967	QTL_ID=25261	Name="Clinical mastitis (EBV)"	holstein (holstein-friesian)	23647142	Sahana et al. (2013)
BovineHD4100010658	14	4757517	2054437	39188967	QTL_ID=25262	Name="Clinical mastitis (EBV)"	holstein (holstein-friesian)	23647142	Sahana et al. (2013)
BovineHD4100010659	14	4759721	1801096	39188967	QTL_ID=25261	Name="Clinical mastitis (EBV)"	holstein (holstein-friesian)	23647142	Sahana et al. (2013)
BovineHD4100010659	14	4759721	2054437	39188967	QTL_ID=25262	Name="Clinical mastitis (EBV)"	holstein (holstein-friesian)	23647142	Sahana et al. (2013)
BovineHD4100010659	14	4759721	1651291	39188967	QTL_ID=25260	Name="Clinical mastitis (EBV)"	holstein (holstein-friesian)	23647142	Sahana et al. (2013)
BovineHD1400001100	14	4761549	2054437	39188967	QTL_ID=25262	Name="Clinical mastitis (EBV)"	holstein (holstein-friesian)	23647142	Sahana et al. (2013)
BovineHD1400001100	14	4761549	1801096	39188967	QTL_ID=25261	Name="Clinical mastitis (EBV)"	holstein (holstein-friesian)	23647142	Sahana et al. (2013)
BovineHD1400001100	14	4761549	1651291	39188967	QTL_ID=25260	Name="Clinical mastitis (EBV)"	holstein (holstein-friesian)	23647142	Sahana et al. (2013)
BovineHD4100010660	14	4762777	2054437	39188967	QTL_ID=25262	Name="Clinical mastitis (EBV)"	holstein (holstein-friesian)	23647142	Sahana et al. (2013)
BovineHD4100010660	14	4762777	1801096	39188967	QTL_ID=25261	Name="Clinical mastitis (EBV)"	holstein (holstein-friesian)	23647142	Sahana et al. (2013)
BovineHD4100010660	14	4762777	1651291	39188967	QTL_ID=25260	Name="Clinical mastitis (EBV)"	holstein (holstein-friesian)	23647142	Sahana et al. (2013)
Hapmap22692-BTC-068210	14	4767039	1651291	39188967	QTL_ID=25260	Name="Clinical mastitis (EBV)"	holstein (holstein-friesian)	23647142	Sahana et al. (2013)
Hapmap22692-BTC-068210	14	4767039	1801096	39188967	QTL_ID=25261	Name="Clinical mastitis (EBV)"	holstein (holstein-friesian)	23647142	Sahana et al. (2013)
Hapmap22692-BTC-068210	14	4767039	2054437	39188967	QTL_ID=25262	Name="Clinical mastitis (EBV)"	holstein (holstein-friesian)	23647142	Sahana et al. (2013)
BovineHD1400001101	14	4769764	2054437	39188967	QTL_ID=25262	Name="Clinical mastitis (EBV)"	holstein (holstein-friesian)	23647142	Sahana et al. (2013)
BovineHD1400001101	14	4769764	1651291	39188967	QTL_ID=25260	Name="Clinical mastitis (EBV)"	holstein (holstein-friesian)	23647142	Sahana et al. (2013)
BovineHD1400001101	14	4769764	1801096	39188967	QTL_ID=25261	Name="Clinical mastitis (EBV)"	holstein (holstein-friesian)	23647142	Sahana et al. (2013)
BovineHD1400001102	14	4773220	1651291	39188967	QTL_ID=25260	Name="Clinical mastitis (EBV)"	holstein (holstein-friesian)	23647142	Sahana et al. (2013)
BovineHD1400001102	14	4773220	2054437	39188967	QTL_ID=25262	Name="Clinical mastitis (EBV)"	holstein (holstein-friesian)	23647142	Sahana et al. (2013)
BovineHD1400001102	14	4773220	1801096	39188967	QTL_ID=25261	Name="Clinical mastitis (EBV)"	holstein (holstein-friesian)	23647142	Sahana et al. (2013)
BovineHD4100010661	14	4776669	1651291	39188967	QTL_ID=25260	Name="Clinical mastitis (EBV)"	holstein (holstein-friesian)	23647142	Sahana et al. (2013)
BovineHD4100010661	14	4776669	2054437	39188967	QTL_ID=25262	Name="Clinical mastitis (EBV)"	holstein (holstein-friesian)	23647142	Sahana et al. (2013)
BovineHD4100010661	14	4776669	1801096	39188967	QTL_ID=25261	Name="Clinical mastitis (EBV)"	holstein (holstein-friesian)	23647142	Sahana et al. (2013)
BovineHD1400001103	14	4778358	2054437	39188967	QTL_ID=25262	Name="Clinical mastitis (EBV)"	holstein (holstein-friesian)	23647142	Sahana et al. (2013)
BovineHD1400001103	14	4778358	1801096	39188967	QTL_ID=25261	Name="Clinical mastitis (EBV)"	holstein (holstein-friesian)	23647142	Sahana et al. (2013)
BovineHD1400001103	14	4778358	1651291	39188967	QTL_ID=25260	Name="Clinical mastitis (EBV)"	holstein (holstein-friesian)	23647142	Sahana et al. (2013)
BovineHD1400001106	14	4781237	2054437	39188967	QTL_ID=25262	Name="Clinical mastitis (EBV)"	holstein (holstein-friesian)	23647142	Sahana et al. (2013)
BovineHD1400001106	14	4781237	1651291	39188967	QTL_ID=25260	Name="Clinical mastitis (EBV)"	holstein (holstein-friesian)	23647142	Sahana et al. (2013)
BovineHD1400001106	14	4781237	1801096	39188967	QTL_ID=25261	Name="Clinical mastitis (EBV)"	holstein (holstein-friesian)	23647142	Sahana et al. (2013)
BovineHD1400001107	14	4784818	2054437	39188967	QTL_ID=25262	Name="Clinical mastitis (EBV)"	holstein (holstein-friesian)	23647142	Sahana et al. (2013)
BovineHD1400001107	14	4784818	1651291	39188967	QTL_ID=25260	Name="Clinical mastitis (EBV)"	holstein (holstein-friesian)	23647142	Sahana et al. (2013)
BovineHD1400001107	14	4784818	1801096	39188967	QTL_ID=25261	Name="Clinical mastitis (EBV)"	holstein (holstein-friesian)	23647142	Sahana et al. (2013)
BovineHD1400001108	14	4787006	2054437	39188967	QTL_ID=25262	Name="Clinical mastitis (EBV)"	holstein (holstein-friesian)	23647142	Sahana et al. (2013)
BovineHD1400001108	14	4787006	1801096	39188967	QTL_ID=25261	Name="Clinical mastitis (EBV)"	holstein (holstein-friesian)	23647142	Sahana et al. (2013)
BovineHD1400001108	14	4787006	1651291	39188967	QTL_ID=25260	Name="Clinical mastitis (EBV)"	holstein (holstein-friesian)	23647142	Sahana et al. (2013)
BovineHD1400001112	14	4797465	2054437	39188967	QTL_ID=25262	Name="Clinical mastitis (EBV)"	holstein (holstein-friesian)	23647142	Sahana et al. (2013)
BovineHD1400001112	14	4797465	1801096	39188967	QTL_ID=25261	Name="Clinical mastitis (EBV)"	holstein (holstein-friesian)	23647142	Sahana et al. (2013)
BovineHD1400001112	14	4797465	1651291	39188967	QTL_ID=25260	Name="Clinical mastitis (EBV)"	holstein (holstein-friesian)	23647142	Sahana et al. (2013)
BovineHD1400001116	14	4806759	2054437	39188967	QTL_ID=25262	Name="Clinical mastitis (EBV)"	holstein (holstein-friesian)	23647142	Sahana et al. (2013)
BovineHD1400001116	14	4806759	1801096	39188967	QTL_ID=25261	Name="Clinical mastitis (EBV)"	holstein (holstein-friesian)	23647142	Sahana et al. (2013)
BovineHD1400001116	14	4806759	1651291	39188967	QTL_ID=25260	Name="Clinical mastitis (EBV)"	holstein (holstein-friesian)	23647142	Sahana et al. (2013)
BovineHD1400001120	14	4813582	2054437	39188967	QTL_ID=25262	Name="Clinical mastitis (EBV)"	holstein (holstein-friesian)	23647142	Sahana et al. (2013)
BovineHD1400001120	14	4813582	1651291	39188967	QTL_ID=25260	Name="Clinical mastitis (EBV)"	holstein (holstein-friesian)	23647142	Sahana et al. (2013)
BovineHD1400001120	14	4813582	1801096	39188967	QTL_ID=25261	Name="Clinical mastitis (EBV)"	holstein (holstein-friesian)	23647142	Sahana et al. (2013)
BovineHD4100010663	14	4824307	2054437	39188967	QTL_ID=25262	Name="Clinical mastitis (EBV)"	holstein (holstein-friesian)	23647142	Sahana et al. (2013)
BovineHD4100010663	14	4824307	1651291	39188967	QTL_ID=25260	Name="Clinical mastitis (EBV)"	holstein (holstein-friesian)	23647142	Sahana et al. (2013)
BovineHD4100010663	14	4824307	1801096	39188967	QTL_ID=25261	Name="Clinical mastitis (EBV)"	holstein (holstein-friesian)	23647142	Sahana et al. (2013)
BovineHD1400001126	14	4826655	1801096	39188967	QTL_ID=25261	Name="Clinical mastitis (EBV)"	holstein (holstein-friesian)	23647142	Sahana et al. (2013)
BovineHD1400001126	14	4826655	2054437	39188967	QTL_ID=25262	Name="Clinical mastitis (EBV)"	holstein (holstein-friesian)	23647142	Sahana et al. (2013)
BovineHD1400001126	14	4826655	1651291	39188967	QTL_ID=25260	Name="Clinical mastitis (EBV)"	holstein (holstein-friesian)	23647142	Sahana et al. (2013)
BovineHD4100010664	14	4833051	2054437	39188967	QTL_ID=25262	Name="Clinical mastitis (EBV)"	holstein (holstein-friesian)	23647142	Sahana et al. (2013)
BovineHD4100010664	14	4833051	1801096	39188967	QTL_ID=25261	Name="Clinical mastitis (EBV)"	holstein (holstein-friesian)	23647142	Sahana et al. (2013)
BovineHD4100010664	14	4833051	1651291	39188967	QTL_ID=25260	Name="Clinical mastitis (EBV)"	holstein (holstein-friesian)	23647142	Sahana et al. (2013)
BovineHD4100010665	14	4840229	2054437	39188967	QTL_ID=25262	Name="Clinical mastitis (EBV)"	holstein (holstein-friesian)	23647142	Sahana et al. (2013)
BovineHD4100010665	14	4840229	1801096	39188967	QTL_ID=25261	Name="Clinical mastitis (EBV)"	holstein (holstein-friesian)	23647142	Sahana et al. (2013)
BovineHD4100010665	14	4840229	1651291	39188967	QTL_ID=25260	Name="Clinical mastitis (EBV)"	holstein (holstein-friesian)	23647142	Sahana et al. (2013)
BovineHD1400001131	14	4842904	1651291	39188967	QTL_ID=25260	Name="Clinical mastitis (EBV)"	holstein (holstein-friesian)	23647142	Sahana et al. (2013)
BovineHD1400001131	14	4842904	2054437	39188967	QTL_ID=25262	Name="Clinical mastitis (EBV)"	holstein (holstein-friesian)	23647142	Sahana et al. (2013)
BovineHD1400001131	14	4842904	1801096	39188967	QTL_ID=25261	Name="Clinical mastitis (EBV)"	holstein (holstein-friesian)	23647142	Sahana et al. (2013)
BovineHD1400001132	14	4846016	1651291	39188967	QTL_ID=25260	Name="Clinical mastitis (EBV)"	holstein (holstein-friesian)	23647142	Sahana et al. (2013)
BovineHD1400001132	14	4846016	1801096	39188967	QTL_ID=25261	Name="Clinical mastitis (EBV)"	holstein (holstein-friesian)	23647142	Sahana et al. (2013)
BovineHD1400001132	14	4846016	2054437	39188967	QTL_ID=25262	Name="Clinical mastitis (EBV)"	holstein (holstein-friesian)	23647142	Sahana et al. (2013)
BovineHD1400001133	14	4847476	1651291	39188967	QTL_ID=25260	Name="Clinical mastitis (EBV)"	holstein (holstein-friesian)	23647142	Sahana et al. (2013)
BovineHD1400001133	14	4847476	2054437	39188967	QTL_ID=25262	Name="Clinical mastitis (EBV)"	holstein (holstein-friesian)	23647142	Sahana et al. (2013)
BovineHD1400001133	14	4847476	1801096	39188967	QTL_ID=25261	Name="Clinical mastitis (EBV)"	holstein (holstein-friesian)	23647142	Sahana et al. (2013)
Hapmap23302-BTC-052123	14	4848750	1801096	39188967	QTL_ID=25261	Name="Clinical mastitis (EBV)"	holstein (holstein-friesian)	23647142	Sahana et al. (2013)
Hapmap23302-BTC-052123	14	4848750	1651291	39188967	QTL_ID=25260	Name="Clinical mastitis (EBV)"	holstein (holstein-friesian)	23647142	Sahana et al. (2013)
Hapmap23302-BTC-052123	14	4848750	2054437	39188967	QTL_ID=25262	Name="Clinical mastitis (EBV)"	holstein (holstein-friesian)	23647142	Sahana et al. (2013)
BovineHD1400001134	14	4853494	2054437	39188967	QTL_ID=25262	Name="Clinical mastitis (EBV)"	holstein (holstein-friesian)	23647142	Sahana et al. (2013)
BovineHD1400001134	14	4853494	1651291	39188967	QTL_ID=25260	Name="Clinical mastitis (EBV)"	holstein (holstein-friesian)	23647142	Sahana et al. (2013)
BovineHD1400001134	14	4853494	1801096	39188967	QTL_ID=25261	Name="Clinical mastitis (EBV)"	holstein (holstein-friesian)	23647142	Sahana et al. (2013)
BovineHD1400001149	14	4911162	2054437	39188967	QTL_ID=25262	Name="Clinical mastitis (EBV)"	holstein (holstein-friesian)	23647142	Sahana et al. (2013)
BovineHD1400001149	14	4911162	1801096	39188967	QTL_ID=25261	Name="Clinical mastitis (EBV)"	holstein (holstein-friesian)	23647142	Sahana et al. (2013)
BovineHD1400001149	14	4911162	1651291	39188967	QTL_ID=25260	Name="Clinical mastitis (EBV)"	holstein (holstein-friesian)	23647142	Sahana et al. (2013)
Hapmap25217-BTC-067767	14	4943963	2054437	39188967	QTL_ID=25262	Name="Clinical mastitis (EBV)"	holstein (holstein-friesian)	23647142	Sahana et al. (2013)
Hapmap25217-BTC-067767	14	4943963	1801096	39188967	QTL_ID=25261	Name="Clinical mastitis (EBV)"	holstein (holstein-friesian)	23647142	Sahana et al. (2013)
Hapmap25217-BTC-067767	14	4943963	1651291	39188967	QTL_ID=25260	Name="Clinical mastitis (EBV)"	holstein (holstein-friesian)	23647142	Sahana et al. (2013)
BovineHD1400001191	14	5013561	2054437	39188967	QTL_ID=25262	Name="Clinical mastitis (EBV)"	holstein (holstein-friesian)	23647142	Sahana et al. (2013)
BovineHD1400001191	14	5013561	1801096	39188967	QTL_ID=25261	Name="Clinical mastitis (EBV)"	holstein (holstein-friesian)	23647142	Sahana et al. (2013)
BovineHD1400001191	14	5013561	1651291	39188967	QTL_ID=25260	Name="Clinical mastitis (EBV)"	holstein (holstein-friesian)	23647142	Sahana et al. (2013)
BovineHD1400001193	14	5016603	1801096	39188967	QTL_ID=25261	Name="Clinical mastitis (EBV)"	holstein (holstein-friesian)	23647142	Sahana et al. (2013)
BovineHD1400001193	14	5016603	1651291	39188967	QTL_ID=25260	Name="Clinical mastitis (EBV)"	holstein (holstein-friesian)	23647142	Sahana et al. (2013)
BovineHD1400001193	14	5016603	2054437	39188967	QTL_ID=25262	Name="Clinical mastitis (EBV)"	holstein (holstein-friesian)	23647142	Sahana et al. (2013)
BovineHD1400001194	14	5017293	1801096	39188967	QTL_ID=25261	Name="Clinical mastitis (EBV)"	holstein (holstein-friesian)	23647142	Sahana et al. (2013)
BovineHD1400001194	14	5017293	1651291	39188967	QTL_ID=25260	Name="Clinical mastitis (EBV)"	holstein (holstein-friesian)	23647142	Sahana et al. (2013)
BovineHD1400001194	14	5017293	2054437	39188967	QTL_ID=25262	Name="Clinical mastitis (EBV)"	holstein (holstein-friesian)	23647142	Sahana et al. (2013)
BovineHD1400001195	14	5018279	2054437	39188967	QTL_ID=25262	Name="Clinical mastitis (EBV)"	holstein (holstein-friesian)	23647142	Sahana et al. (2013)
BovineHD1400001195	14	5018279	1801096	39188967	QTL_ID=25261	Name="Clinical mastitis (EBV)"	holstein (holstein-friesian)	23647142	Sahana et al. (2013)
BovineHD1400001195	14	5018279	1651291	39188967	QTL_ID=25260	Name="Clinical mastitis (EBV)"	holstein (holstein-friesian)	23647142	Sahana et al. (2013)
BovineHD1400001196	14	5018881	1801096	39188967	QTL_ID=25261	Name="Clinical mastitis (EBV)"	holstein (holstein-friesian)	23647142	Sahana et al. (2013)
BovineHD1400001196	14	5018881	2054437	39188967	QTL_ID=25262	Name="Clinical mastitis (EBV)"	holstein (holstein-friesian)	23647142	Sahana et al. (2013)
BovineHD1400001196	14	5018881	1651291	39188967	QTL_ID=25260	Name="Clinical mastitis (EBV)"	holstein (holstein-friesian)	23647142	Sahana et al. (2013)
BovineHD1400001197	14	5019940	1651291	39188967	QTL_ID=25260	Name="Clinical mastitis (EBV)"	holstein (holstein-friesian)	23647142	Sahana et al. (2013)
BovineHD1400001197	14	5019940	2054437	39188967	QTL_ID=25262	Name="Clinical mastitis (EBV)"	holstein (holstein-friesian)	23647142	Sahana et al. (2013)
BovineHD1400001197	14	5019940	1801096	39188967	QTL_ID=25261	Name="Clinical mastitis (EBV)"	holstein (holstein-friesian)	23647142	Sahana et al. (2013)
BovineHD1400001215	14	5044568	2054437	39188967	QTL_ID=25262	Name="Clinical mastitis (EBV)"	holstein (holstein-friesian)	23647142	Sahana et al. (2013)
BovineHD1400001215	14	5044568	1651291	39188967	QTL_ID=25260	Name="Clinical mastitis (EBV)"	holstein (holstein-friesian)	23647142	Sahana et al. (2013)
BovineHD1400001215	14	5044568	1801096	39188967	QTL_ID=25261	Name="Clinical mastitis (EBV)"	holstein (holstein-friesian)	23647142	Sahana et al. (2013)
BovineHD1400001219	14	5058551	1801096	39188967	QTL_ID=25261	Name="Clinical mastitis (EBV)"	holstein (holstein-friesian)	23647142	Sahana et al. (2013)
BovineHD1400001219	14	5058551	2054437	39188967	QTL_ID=25262	Name="Clinical mastitis (EBV)"	holstein (holstein-friesian)	23647142	Sahana et al. (2013)
BovineHD1400001219	14	5058551	1651291	39188967	QTL_ID=25260	Name="Clinical mastitis (EBV)"	holstein (holstein-friesian)	23647142	Sahana et al. (2013)
BovineHD4100010674	14	5059121	2054437	39188967	QTL_ID=25262	Name="Clinical mastitis (EBV)"	holstein (holstein-friesian)	23647142	Sahana et al. (2013)
BovineHD4100010674	14	5059121	1801096	39188967	QTL_ID=25261	Name="Clinical mastitis (EBV)"	holstein (holstein-friesian)	23647142	Sahana et al. (2013)
BovineHD4100010674	14	5059121	1651291	39188967	QTL_ID=25260	Name="Clinical mastitis (EBV)"	holstein (holstein-friesian)	23647142	Sahana et al. (2013)
BovineHD1400001224	14	5079519	1801096	39188967	QTL_ID=25261	Name="Clinical mastitis (EBV)"	holstein (holstein-friesian)	23647142	Sahana et al. (2013)
BovineHD1400001224	14	5079519	2054437	39188967	QTL_ID=25262	Name="Clinical mastitis (EBV)"	holstein (holstein-friesian)	23647142	Sahana et al. (2013)
BovineHD1400001224	14	5079519	1651291	39188967	QTL_ID=25260	Name="Clinical mastitis (EBV)"	holstein (holstein-friesian)	23647142	Sahana et al. (2013)
BovineHD1400001226	14	5084852	1801096	39188967	QTL_ID=25261	Name="Clinical mastitis (EBV)"	holstein (holstein-friesian)	23647142	Sahana et al. (2013)
BovineHD1400001226	14	5084852	2054437	39188967	QTL_ID=25262	Name="Clinical mastitis (EBV)"	holstein (holstein-friesian)	23647142	Sahana et al. (2013)
BovineHD1400001226	14	5084852	1651291	39188967	QTL_ID=25260	Name="Clinical mastitis (EBV)"	holstein (holstein-friesian)	23647142	Sahana et al. (2013)
BovineHD1400001231	14	5094588	2054437	39188967	QTL_ID=25262	Name="Clinical mastitis (EBV)"	holstein (holstein-friesian)	23647142	Sahana et al. (2013)
BovineHD1400001231	14	5094588	1651291	39188967	QTL_ID=25260	Name="Clinical mastitis (EBV)"	holstein (holstein-friesian)	23647142	Sahana et al. (2013)
BovineHD1400001231	14	5094588	1801096	39188967	QTL_ID=25261	Name="Clinical mastitis (EBV)"	holstein (holstein-friesian)	23647142	Sahana et al. (2013)
BovineHD1400001232	14	5095604	1651291	39188967	QTL_ID=25260	Name="Clinical mastitis (EBV)"	holstein (holstein-friesian)	23647142	Sahana et al. (2013)
BovineHD1400001232	14	5095604	1801096	39188967	QTL_ID=25261	Name="Clinical mastitis (EBV)"	holstein (holstein-friesian)	23647142	Sahana et al. (2013)
BovineHD1400001232	14	5095604	2054437	39188967	QTL_ID=25262	Name="Clinical mastitis (EBV)"	holstein (holstein-friesian)	23647142	Sahana et al. (2013)
UA-IFASA-6329	14	5096531	1651291	39188967	QTL_ID=25260	Name="Clinical mastitis (EBV)"	holstein (holstein-friesian)	23647142	Sahana et al. (2013)
UA-IFASA-6329	14	5096531	2054437	39188967	QTL_ID=25262	Name="Clinical mastitis (EBV)"	holstein (holstein-friesian)	23647142	Sahana et al. (2013)
UA-IFASA-6329	14	5096531	1801096	39188967	QTL_ID=25261	Name="Clinical mastitis (EBV)"	holstein (holstein-friesian)	23647142	Sahana et al. (2013)
BovineHD4100010675	14	5097844	1651291	39188967	QTL_ID=25260	Name="Clinical mastitis (EBV)"	holstein (holstein-friesian)	23647142	Sahana et al. (2013)
BovineHD4100010675	14	5097844	2054437	39188967	QTL_ID=25262	Name="Clinical mastitis (EBV)"	holstein (holstein-friesian)	23647142	Sahana et al. (2013)
BovineHD4100010675	14	5097844	1801096	39188967	QTL_ID=25261	Name="Clinical mastitis (EBV)"	holstein (holstein-friesian)	23647142	Sahana et al. (2013)
BovineHD1400001233	14	5098835	1801096	39188967	QTL_ID=25261	Name="Clinical mastitis (EBV)"	holstein (holstein-friesian)	23647142	Sahana et al. (2013)
BovineHD1400001233	14	5098835	2054437	39188967	QTL_ID=25262	Name="Clinical mastitis (EBV)"	holstein (holstein-friesian)	23647142	Sahana et al. (2013)
BovineHD1400001233	14	5098835	1651291	39188967	QTL_ID=25260	Name="Clinical mastitis (EBV)"	holstein (holstein-friesian)	23647142	Sahana et al. (2013)
BovineHD1400001241	14	5112500	1651291	39188967	QTL_ID=25260	Name="Clinical mastitis (EBV)"	holstein (holstein-friesian)	23647142	Sahana et al. (2013)
BovineHD1400001241	14	5112500	1801096	39188967	QTL_ID=25261	Name="Clinical mastitis (EBV)"	holstein (holstein-friesian)	23647142	Sahana et al. (2013)
BovineHD1400001241	14	5112500	2054437	39188967	QTL_ID=25262	Name="Clinical mastitis (EBV)"	holstein (holstein-friesian)	23647142	Sahana et al. (2013)
BovineHD1400001242	14	5113023	1651291	39188967	QTL_ID=25260	Name="Clinical mastitis (EBV)"	holstein (holstein-friesian)	23647142	Sahana et al. (2013)
BovineHD1400001242	14	5113023	2054437	39188967	QTL_ID=25262	Name="Clinical mastitis (EBV)"	holstein (holstein-friesian)	23647142	Sahana et al. (2013)
BovineHD1400001242	14	5113023	1801096	39188967	QTL_ID=25261	Name="Clinical mastitis (EBV)"	holstein (holstein-friesian)	23647142	Sahana et al. (2013)
BovineHD1400001243	14	5113989	1651291	39188967	QTL_ID=25260	Name="Clinical mastitis (EBV)"	holstein (holstein-friesian)	23647142	Sahana et al. (2013)
BovineHD1400001243	14	5113989	1801096	39188967	QTL_ID=25261	Name="Clinical mastitis (EBV)"	holstein (holstein-friesian)	23647142	Sahana et al. (2013)
BovineHD1400001243	14	5113989	2054437	39188967	QTL_ID=25262	Name="Clinical mastitis (EBV)"	holstein (holstein-friesian)	23647142	Sahana et al. (2013)
BovineHD1400001244	14	5114699	2054437	39188967	QTL_ID=25262	Name="Clinical mastitis (EBV)"	holstein (holstein-friesian)	23647142	Sahana et al. (2013)
BovineHD1400001244	14	5114699	1801096	39188967	QTL_ID=25261	Name="Clinical mastitis (EBV)"	holstein (holstein-friesian)	23647142	Sahana et al. (2013)
BovineHD1400001244	14	5114699	1651291	39188967	QTL_ID=25260	Name="Clinical mastitis (EBV)"	holstein (holstein-friesian)	23647142	Sahana et al. (2013)
BovineHD1400001246	14	5116886	1801096	39188967	QTL_ID=25261	Name="Clinical mastitis (EBV)"	holstein (holstein-friesian)	23647142	Sahana et al. (2013)
BovineHD1400001246	14	5116886	1651291	39188967	QTL_ID=25260	Name="Clinical mastitis (EBV)"	holstein (holstein-friesian)	23647142	Sahana et al. (2013)
BovineHD1400001246	14	5116886	2054437	39188967	QTL_ID=25262	Name="Clinical mastitis (EBV)"	holstein (holstein-friesian)	23647142	Sahana et al. (2013)
BovineHD1400001247	14	5118033	1651291	39188967	QTL_ID=25260	Name="Clinical mastitis (EBV)"	holstein (holstein-friesian)	23647142	Sahana et al. (2013)
BovineHD1400001247	14	5118033	1801096	39188967	QTL_ID=25261	Name="Clinical mastitis (EBV)"	holstein (holstein-friesian)	23647142	Sahana et al. (2013)
BovineHD1400001247	14	5118033	2054437	39188967	QTL_ID=25262	Name="Clinical mastitis (EBV)"	holstein (holstein-friesian)	23647142	Sahana et al. (2013)
BovineHD1400001249	14	5119149	2054437	39188967	QTL_ID=25262	Name="Clinical mastitis (EBV)"	holstein (holstein-friesian)	23647142	Sahana et al. (2013)
BovineHD1400001249	14	5119149	1801096	39188967	QTL_ID=25261	Name="Clinical mastitis (EBV)"	holstein (holstein-friesian)	23647142	Sahana et al. (2013)
BovineHD1400001249	14	5119149	1651291	39188967	QTL_ID=25260	Name="Clinical mastitis (EBV)"	holstein (holstein-friesian)	23647142	Sahana et al. (2013)
ARS-BFGL-NGS-56339	14	5129956	1651291	39188967	QTL_ID=25260	Name="Clinical mastitis (EBV)"	holstein (holstein-friesian)	23647142	Sahana et al. (2013)
ARS-BFGL-NGS-56339	14	5129956	1801096	39188967	QTL_ID=25261	Name="Clinical mastitis (EBV)"	holstein (holstein-friesian)	23647142	Sahana et al. (2013)
ARS-BFGL-NGS-56339	14	5129956	2054437	39188967	QTL_ID=25262	Name="Clinical mastitis (EBV)"	holstein (holstein-friesian)	23647142	Sahana et al. (2013)
BovineHD1400001258	14	5138637	1651291	39188967	QTL_ID=25260	Name="Clinical mastitis (EBV)"	holstein (holstein-friesian)	23647142	Sahana et al. (2013)
BovineHD1400001258	14	5138637	1801096	39188967	QTL_ID=25261	Name="Clinical mastitis (EBV)"	holstein (holstein-friesian)	23647142	Sahana et al. (2013)
BovineHD1400001258	14	5138637	2054437	39188967	QTL_ID=25262	Name="Clinical mastitis (EBV)"	holstein (holstein-friesian)	23647142	Sahana et al. (2013)
BovineHD1400001265	14	5159030	2054437	39188967	QTL_ID=25262	Name="Clinical mastitis (EBV)"	holstein (holstein-friesian)	23647142	Sahana et al. (2013)
BovineHD1400001265	14	5159030	1651291	39188967	QTL_ID=25260	Name="Clinical mastitis (EBV)"	holstein (holstein-friesian)	23647142	Sahana et al. (2013)
BovineHD1400001265	14	5159030	1801096	39188967	QTL_ID=25261	Name="Clinical mastitis (EBV)"	holstein (holstein-friesian)	23647142	Sahana et al. (2013)
Hapmap30182-BTC-067735	14	5161708	1801096	39188967	QTL_ID=25261	Name="Clinical mastitis (EBV)"	holstein (holstein-friesian)	23647142	Sahana et al. (2013)
Hapmap30182-BTC-067735	14	5161708	1651291	39188967	QTL_ID=25260	Name="Clinical mastitis (EBV)"	holstein (holstein-friesian)	23647142	Sahana et al. (2013)
Hapmap30182-BTC-067735	14	5161708	2054437	39188967	QTL_ID=25262	Name="Clinical mastitis (EBV)"	holstein (holstein-friesian)	23647142	Sahana et al. (2013)
BovineHD1400001269	14	5173767	1801096	39188967	QTL_ID=25261	Name="Clinical mastitis (EBV)"	holstein (holstein-friesian)	23647142	Sahana et al. (2013)
BovineHD1400001269	14	5173767	2054437	39188967	QTL_ID=25262	Name="Clinical mastitis (EBV)"	holstein (holstein-friesian)	23647142	Sahana et al. (2013)
BovineHD1400001269	14	5173767	1651291	39188967	QTL_ID=25260	Name="Clinical mastitis (EBV)"	holstein (holstein-friesian)	23647142	Sahana et al. (2013)
BovineHD4100010677	14	5174657	2054437	39188967	QTL_ID=25262	Name="Clinical mastitis (EBV)"	holstein (holstein-friesian)	23647142	Sahana et al. (2013)
BovineHD4100010677	14	5174657	1801096	39188967	QTL_ID=25261	Name="Clinical mastitis (EBV)"	holstein (holstein-friesian)	23647142	Sahana et al. (2013)
BovineHD4100010677	14	5174657	1651291	39188967	QTL_ID=25260	Name="Clinical mastitis (EBV)"	holstein (holstein-friesian)	23647142	Sahana et al. (2013)
BovineHD1400001270	14	5176852	2054437	39188967	QTL_ID=25262	Name="Clinical mastitis (EBV)"	holstein (holstein-friesian)	23647142	Sahana et al. (2013)
BovineHD1400001270	14	5176852	1801096	39188967	QTL_ID=25261	Name="Clinical mastitis (EBV)"	holstein (holstein-friesian)	23647142	Sahana et al. (2013)
BovineHD1400001270	14	5176852	1651291	39188967	QTL_ID=25260	Name="Clinical mastitis (EBV)"	holstein (holstein-friesian)	23647142	Sahana et al. (2013)
BovineHD1400001271	14	5179121	2054437	39188967	QTL_ID=25262	Name="Clinical mastitis (EBV)"	holstein (holstein-friesian)	23647142	Sahana et al. (2013)
BovineHD1400001271	14	5179121	1801096	39188967	QTL_ID=25261	Name="Clinical mastitis (EBV)"	holstein (holstein-friesian)	23647142	Sahana et al. (2013)
BovineHD1400001271	14	5179121	1651291	39188967	QTL_ID=25260	Name="Clinical mastitis (EBV)"	holstein (holstein-friesian)	23647142	Sahana et al. (2013)
BovineHD1400001272	14	5181426	2054437	39188967	QTL_ID=25262	Name="Clinical mastitis (EBV)"	holstein (holstein-friesian)	23647142	Sahana et al. (2013)
BovineHD1400001272	14	5181426	1801096	39188967	QTL_ID=25261	Name="Clinical mastitis (EBV)"	holstein (holstein-friesian)	23647142	Sahana et al. (2013)
BovineHD1400001272	14	5181426	1651291	39188967	QTL_ID=25260	Name="Clinical mastitis (EBV)"	holstein (holstein-friesian)	23647142	Sahana et al. (2013)
BovineHD4100010678	14	5183258	2054437	39188967	QTL_ID=25262	Name="Clinical mastitis (EBV)"	holstein (holstein-friesian)	23647142	Sahana et al. (2013)
BovineHD4100010678	14	5183258	1801096	39188967	QTL_ID=25261	Name="Clinical mastitis (EBV)"	holstein (holstein-friesian)	23647142	Sahana et al. (2013)
BovineHD4100010678	14	5183258	1651291	39188967	QTL_ID=25260	Name="Clinical mastitis (EBV)"	holstein (holstein-friesian)	23647142	Sahana et al. (2013)
BovineHD1400001273	14	5184480	2054437	39188967	QTL_ID=25262	Name="Clinical mastitis (EBV)"	holstein (holstein-friesian)	23647142	Sahana et al. (2013)
BovineHD1400001273	14	5184480	1801096	39188967	QTL_ID=25261	Name="Clinical mastitis (EBV)"	holstein (holstein-friesian)	23647142	Sahana et al. (2013)
BovineHD1400001273	14	5184480	1651291	39188967	QTL_ID=25260	Name="Clinical mastitis (EBV)"	holstein (holstein-friesian)	23647142	Sahana et al. (2013)
BovineHD1400001274	14	5186516	1651291	39188967	QTL_ID=25260	Name="Clinical mastitis (EBV)"	holstein (holstein-friesian)	23647142	Sahana et al. (2013)
BovineHD1400001274	14	5186516	2054437	39188967	QTL_ID=25262	Name="Clinical mastitis (EBV)"	holstein (holstein-friesian)	23647142	Sahana et al. (2013)
BovineHD1400001274	14	5186516	1801096	39188967	QTL_ID=25261	Name="Clinical mastitis (EBV)"	holstein (holstein-friesian)	23647142	Sahana et al. (2013)
BovineHD1400001275	14	5188912	2054437	39188967	QTL_ID=25262	Name="Clinical mastitis (EBV)"	holstein (holstein-friesian)	23647142	Sahana et al. (2013)
BovineHD1400001275	14	5188912	1651291	39188967	QTL_ID=25260	Name="Clinical mastitis (EBV)"	holstein (holstein-friesian)	23647142	Sahana et al. (2013)
BovineHD1400001275	14	5188912	1801096	39188967	QTL_ID=25261	Name="Clinical mastitis (EBV)"	holstein (holstein-friesian)	23647142	Sahana et al. (2013)
BovineHD1400001276	14	5190037	2054437	39188967	QTL_ID=25262	Name="Clinical mastitis (EBV)"	holstein (holstein-friesian)	23647142	Sahana et al. (2013)
BovineHD1400001276	14	5190037	1651291	39188967	QTL_ID=25260	Name="Clinical mastitis (EBV)"	holstein (holstein-friesian)	23647142	Sahana et al. (2013)
BovineHD1400001276	14	5190037	1801096	39188967	QTL_ID=25261	Name="Clinical mastitis (EBV)"	holstein (holstein-friesian)	23647142	Sahana et al. (2013)
BovineHD4100010679	14	5191402	1651291	39188967	QTL_ID=25260	Name="Clinical mastitis (EBV)"	holstein (holstein-friesian)	23647142	Sahana et al. (2013)
BovineHD4100010679	14	5191402	2054437	39188967	QTL_ID=25262	Name="Clinical mastitis (EBV)"	holstein (holstein-friesian)	23647142	Sahana et al. (2013)
BovineHD4100010679	14	5191402	1801096	39188967	QTL_ID=25261	Name="Clinical mastitis (EBV)"	holstein (holstein-friesian)	23647142	Sahana et al. (2013)
ARS-BFGL-NGS-42708	14	5198398	2054437	39188967	QTL_ID=25262	Name="Clinical mastitis (EBV)"	holstein (holstein-friesian)	23647142	Sahana et al. (2013)
ARS-BFGL-NGS-42708	14	5198398	1651291	39188967	QTL_ID=25260	Name="Clinical mastitis (EBV)"	holstein (holstein-friesian)	23647142	Sahana et al. (2013)
ARS-BFGL-NGS-42708	14	5198398	1801096	39188967	QTL_ID=25261	Name="Clinical mastitis (EBV)"	holstein (holstein-friesian)	23647142	Sahana et al. (2013)
BovineHD1400001288	14	5222434	1651291	39188967	QTL_ID=25260	Name="Clinical mastitis (EBV)"	holstein (holstein-friesian)	23647142	Sahana et al. (2013)
BovineHD1400001288	14	5222434	2054437	39188967	QTL_ID=25262	Name="Clinical mastitis (EBV)"	holstein (holstein-friesian)	23647142	Sahana et al. (2013)
BovineHD1400001288	14	5222434	1801096	39188967	QTL_ID=25261	Name="Clinical mastitis (EBV)"	holstein (holstein-friesian)	23647142	Sahana et al. (2013)
BovineHD1400001289	14	5223880	1651291	39188967	QTL_ID=25260	Name="Clinical mastitis (EBV)"	holstein (holstein-friesian)	23647142	Sahana et al. (2013)
BovineHD1400001289	14	5223880	2054437	39188967	QTL_ID=25262	Name="Clinical mastitis (EBV)"	holstein (holstein-friesian)	23647142	Sahana et al. (2013)
BovineHD1400001289	14	5223880	1801096	39188967	QTL_ID=25261	Name="Clinical mastitis (EBV)"	holstein (holstein-friesian)	23647142	Sahana et al. (2013)
BovineHD1400001290	14	5224467	2054437	39188967	QTL_ID=25262	Name="Clinical mastitis (EBV)"	holstein (holstein-friesian)	23647142	Sahana et al. (2013)
BovineHD1400001290	14	5224467	1801096	39188967	QTL_ID=25261	Name="Clinical mastitis (EBV)"	holstein (holstein-friesian)	23647142	Sahana et al. (2013)
BovineHD1400001290	14	5224467	1651291	39188967	QTL_ID=25260	Name="Clinical mastitis (EBV)"	holstein (holstein-friesian)	23647142	Sahana et al. (2013)
ARS-BFGL-NGS-3571	14	5225467	1801096	39188967	QTL_ID=25261	Name="Clinical mastitis (EBV)"	holstein (holstein-friesian)	23647142	Sahana et al. (2013)
ARS-BFGL-NGS-3571	14	5225467	2054437	39188967	QTL_ID=25262	Name="Clinical mastitis (EBV)"	holstein (holstein-friesian)	23647142	Sahana et al. (2013)
ARS-BFGL-NGS-3571	14	5225467	1651291	39188967	QTL_ID=25260	Name="Clinical mastitis (EBV)"	holstein (holstein-friesian)	23647142	Sahana et al. (2013)
BovineHD1400001293	14	5231253	1801096	39188967	QTL_ID=25261	Name="Clinical mastitis (EBV)"	holstein (holstein-friesian)	23647142	Sahana et al. (2013)
BovineHD1400001293	14	5231253	2054437	39188967	QTL_ID=25262	Name="Clinical mastitis (EBV)"	holstein (holstein-friesian)	23647142	Sahana et al. (2013)
BovineHD1400001293	14	5231253	1651291	39188967	QTL_ID=25260	Name="Clinical mastitis (EBV)"	holstein (holstein-friesian)	23647142	Sahana et al. (2013)
BovineHD1400001294	14	5233100	1801096	39188967	QTL_ID=25261	Name="Clinical mastitis (EBV)"	holstein (holstein-friesian)	23647142	Sahana et al. (2013)
BovineHD1400001294	14	5233100	1651291	39188967	QTL_ID=25260	Name="Clinical mastitis (EBV)"	holstein (holstein-friesian)	23647142	Sahana et al. (2013)
BovineHD1400001294	14	5233100	2054437	39188967	QTL_ID=25262	Name="Clinical mastitis (EBV)"	holstein (holstein-friesian)	23647142	Sahana et al. (2013)
BovineHD1400001295	14	5233925	1801096	39188967	QTL_ID=25261	Name="Clinical mastitis (EBV)"	holstein (holstein-friesian)	23647142	Sahana et al. (2013)
BovineHD1400001295	14	5233925	1651291	39188967	QTL_ID=25260	Name="Clinical mastitis (EBV)"	holstein (holstein-friesian)	23647142	Sahana et al. (2013)
BovineHD1400001295	14	5233925	2054437	39188967	QTL_ID=25262	Name="Clinical mastitis (EBV)"	holstein (holstein-friesian)	23647142	Sahana et al. (2013)
BovineHD1400001296	14	5235276	1801096	39188967	QTL_ID=25261	Name="Clinical mastitis (EBV)"	holstein (holstein-friesian)	23647142	Sahana et al. (2013)
BovineHD1400001296	14	5235276	1651291	39188967	QTL_ID=25260	Name="Clinical mastitis (EBV)"	holstein (holstein-friesian)	23647142	Sahana et al. (2013)
BovineHD1400001296	14	5235276	2054437	39188967	QTL_ID=25262	Name="Clinical mastitis (EBV)"	holstein (holstein-friesian)	23647142	Sahana et al. (2013)
BovineHD1400001298	14	5238746	2054437	39188967	QTL_ID=25262	Name="Clinical mastitis (EBV)"	holstein (holstein-friesian)	23647142	Sahana et al. (2013)
BovineHD1400001298	14	5238746	1801096	39188967	QTL_ID=25261	Name="Clinical mastitis (EBV)"	holstein (holstein-friesian)	23647142	Sahana et al. (2013)
BovineHD1400001298	14	5238746	1651291	39188967	QTL_ID=25260	Name="Clinical mastitis (EBV)"	holstein (holstein-friesian)	23647142	Sahana et al. (2013)
BovineHD4100010683	14	5257731	2054437	39188967	QTL_ID=25262	Name="Clinical mastitis (EBV)"	holstein (holstein-friesian)	23647142	Sahana et al. (2013)
BovineHD4100010683	14	5257731	1651291	39188967	QTL_ID=25260	Name="Clinical mastitis (EBV)"	holstein (holstein-friesian)	23647142	Sahana et al. (2013)
BovineHD4100010683	14	5257731	1801096	39188967	QTL_ID=25261	Name="Clinical mastitis (EBV)"	holstein (holstein-friesian)	23647142	Sahana et al. (2013)
BovineHD4100010684	14	5260504	1801096	39188967	QTL_ID=25261	Name="Clinical mastitis (EBV)"	holstein (holstein-friesian)	23647142	Sahana et al. (2013)
BovineHD4100010684	14	5260504	1651291	39188967	QTL_ID=25260	Name="Clinical mastitis (EBV)"	holstein (holstein-friesian)	23647142	Sahana et al. (2013)
BovineHD4100010684	14	5260504	2054437	39188967	QTL_ID=25262	Name="Clinical mastitis (EBV)"	holstein (holstein-friesian)	23647142	Sahana et al. (2013)
BovineHD1400001317	14	5284365	2054437	39188967	QTL_ID=25262	Name="Clinical mastitis (EBV)"	holstein (holstein-friesian)	23647142	Sahana et al. (2013)
BovineHD1400001317	14	5284365	1801096	39188967	QTL_ID=25261	Name="Clinical mastitis (EBV)"	holstein (holstein-friesian)	23647142	Sahana et al. (2013)
BovineHD1400001317	14	5284365	1651291	39188967	QTL_ID=25260	Name="Clinical mastitis (EBV)"	holstein (holstein-friesian)	23647142	Sahana et al. (2013)
BovineHD1400001320	14	5288776	1651291	39188967	QTL_ID=25260	Name="Clinical mastitis (EBV)"	holstein (holstein-friesian)	23647142	Sahana et al. (2013)
BovineHD1400001320	14	5288776	1801096	39188967	QTL_ID=25261	Name="Clinical mastitis (EBV)"	holstein (holstein-friesian)	23647142	Sahana et al. (2013)
BovineHD1400001320	14	5288776	2054437	39188967	QTL_ID=25262	Name="Clinical mastitis (EBV)"	holstein (holstein-friesian)	23647142	Sahana et al. (2013)
BovineHD4100010689	14	5293458	1801096	39188967	QTL_ID=25261	Name="Clinical mastitis (EBV)"	holstein (holstein-friesian)	23647142	Sahana et al. (2013)
BovineHD4100010689	14	5293458	1651291	39188967	QTL_ID=25260	Name="Clinical mastitis (EBV)"	holstein (holstein-friesian)	23647142	Sahana et al. (2013)
BovineHD4100010689	14	5293458	2054437	39188967	QTL_ID=25262	Name="Clinical mastitis (EBV)"	holstein (holstein-friesian)	23647142	Sahana et al. (2013)
BovineHD1400001326	14	5314623	1651291	39188967	QTL_ID=25260	Name="Clinical mastitis (EBV)"	holstein (holstein-friesian)	23647142	Sahana et al. (2013)
BovineHD1400001326	14	5314623	1801096	39188967	QTL_ID=25261	Name="Clinical mastitis (EBV)"	holstein (holstein-friesian)	23647142	Sahana et al. (2013)
BovineHD1400001326	14	5314623	2054437	39188967	QTL_ID=25262	Name="Clinical mastitis (EBV)"	holstein (holstein-friesian)	23647142	Sahana et al. (2013)
BovineHD1400001327	14	5316931	2054437	39188967	QTL_ID=25262	Name="Clinical mastitis (EBV)"	holstein (holstein-friesian)	23647142	Sahana et al. (2013)
BovineHD1400001327	14	5316931	1651291	39188967	QTL_ID=25260	Name="Clinical mastitis (EBV)"	holstein (holstein-friesian)	23647142	Sahana et al. (2013)
BovineHD1400001327	14	5316931	1801096	39188967	QTL_ID=25261	Name="Clinical mastitis (EBV)"	holstein (holstein-friesian)	23647142	Sahana et al. (2013)
BovineHD4100010692	14	5319508	2054437	39188967	QTL_ID=25262	Name="Clinical mastitis (EBV)"	holstein (holstein-friesian)	23647142	Sahana et al. (2013)
BovineHD4100010692	14	5319508	1651291	39188967	QTL_ID=25260	Name="Clinical mastitis (EBV)"	holstein (holstein-friesian)	23647142	Sahana et al. (2013)
BovineHD4100010692	14	5319508	1801096	39188967	QTL_ID=25261	Name="Clinical mastitis (EBV)"	holstein (holstein-friesian)	23647142	Sahana et al. (2013)
BovineHD1400001328	14	5320603	1651291	39188967	QTL_ID=25260	Name="Clinical mastitis (EBV)"	holstein (holstein-friesian)	23647142	Sahana et al. (2013)
BovineHD1400001328	14	5320603	1801096	39188967	QTL_ID=25261	Name="Clinical mastitis (EBV)"	holstein (holstein-friesian)	23647142	Sahana et al. (2013)
BovineHD1400001328	14	5320603	2054437	39188967	QTL_ID=25262	Name="Clinical mastitis (EBV)"	holstein (holstein-friesian)	23647142	Sahana et al. (2013)
BovineHD1400001329	14	5321394	2054437	39188967	QTL_ID=25262	Name="Clinical mastitis (EBV)"	holstein (holstein-friesian)	23647142	Sahana et al. (2013)
BovineHD1400001329	14	5321394	1801096	39188967	QTL_ID=25261	Name="Clinical mastitis (EBV)"	holstein (holstein-friesian)	23647142	Sahana et al. (2013)
BovineHD1400001329	14	5321394	1651291	39188967	QTL_ID=25260	Name="Clinical mastitis (EBV)"	holstein (holstein-friesian)	23647142	Sahana et al. (2013)
BovineHD1400001331	14	5324252	2054437	39188967	QTL_ID=25262	Name="Clinical mastitis (EBV)"	holstein (holstein-friesian)	23647142	Sahana et al. (2013)
BovineHD1400001331	14	5324252	1651291	39188967	QTL_ID=25260	Name="Clinical mastitis (EBV)"	holstein (holstein-friesian)	23647142	Sahana et al. (2013)
BovineHD1400001331	14	5324252	1801096	39188967	QTL_ID=25261	Name="Clinical mastitis (EBV)"	holstein (holstein-friesian)	23647142	Sahana et al. (2013)
BovineHD4100010693	14	5327129	1801096	39188967	QTL_ID=25261	Name="Clinical mastitis (EBV)"	holstein (holstein-friesian)	23647142	Sahana et al. (2013)
BovineHD4100010693	14	5327129	2054437	39188967	QTL_ID=25262	Name="Clinical mastitis (EBV)"	holstein (holstein-friesian)	23647142	Sahana et al. (2013)
BovineHD4100010693	14	5327129	1651291	39188967	QTL_ID=25260	Name="Clinical mastitis (EBV)"	holstein (holstein-friesian)	23647142	Sahana et al. (2013)
BovineHD1400001333	14	5327913	1651291	39188967	QTL_ID=25260	Name="Clinical mastitis (EBV)"	holstein (holstein-friesian)	23647142	Sahana et al. (2013)
BovineHD1400001333	14	5327913	2054437	39188967	QTL_ID=25262	Name="Clinical mastitis (EBV)"	holstein (holstein-friesian)	23647142	Sahana et al. (2013)
BovineHD1400001333	14	5327913	1801096	39188967	QTL_ID=25261	Name="Clinical mastitis (EBV)"	holstein (holstein-friesian)	23647142	Sahana et al. (2013)
BovineHD1400001334	14	5329810	2054437	39188967	QTL_ID=25262	Name="Clinical mastitis (EBV)"	holstein (holstein-friesian)	23647142	Sahana et al. (2013)
BovineHD1400001334	14	5329810	1651291	39188967	QTL_ID=25260	Name="Clinical mastitis (EBV)"	holstein (holstein-friesian)	23647142	Sahana et al. (2013)
BovineHD1400001334	14	5329810	1801096	39188967	QTL_ID=25261	Name="Clinical mastitis (EBV)"	holstein (holstein-friesian)	23647142	Sahana et al. (2013)
BovineHD1400001335	14	5330829	1801096	39188967	QTL_ID=25261	Name="Clinical mastitis (EBV)"	holstein (holstein-friesian)	23647142	Sahana et al. (2013)
BovineHD1400001335	14	5330829	1651291	39188967	QTL_ID=25260	Name="Clinical mastitis (EBV)"	holstein (holstein-friesian)	23647142	Sahana et al. (2013)
BovineHD1400001335	14	5330829	2054437	39188967	QTL_ID=25262	Name="Clinical mastitis (EBV)"	holstein (holstein-friesian)	23647142	Sahana et al. (2013)
BovineHD4100010694	14	5334202	2054437	39188967	QTL_ID=25262	Name="Clinical mastitis (EBV)"	holstein (holstein-friesian)	23647142	Sahana et al. (2013)
BovineHD4100010694	14	5334202	1801096	39188967	QTL_ID=25261	Name="Clinical mastitis (EBV)"	holstein (holstein-friesian)	23647142	Sahana et al. (2013)
BovineHD4100010694	14	5334202	1651291	39188967	QTL_ID=25260	Name="Clinical mastitis (EBV)"	holstein (holstein-friesian)	23647142	Sahana et al. (2013)
BovineHD1400001339	14	5344932	1801096	39188967	QTL_ID=25261	Name="Clinical mastitis (EBV)"	holstein (holstein-friesian)	23647142	Sahana et al. (2013)
BovineHD1400001339	14	5344932	2054437	39188967	QTL_ID=25262	Name="Clinical mastitis (EBV)"	holstein (holstein-friesian)	23647142	Sahana et al. (2013)
BovineHD1400001339	14	5344932	1651291	39188967	QTL_ID=25260	Name="Clinical mastitis (EBV)"	holstein (holstein-friesian)	23647142	Sahana et al. (2013)
BovineHD1400001352	14	5386605	1801096	39188967	QTL_ID=25261	Name="Clinical mastitis (EBV)"	holstein (holstein-friesian)	23647142	Sahana et al. (2013)
BovineHD1400001352	14	5386605	1651291	39188967	QTL_ID=25260	Name="Clinical mastitis (EBV)"	holstein (holstein-friesian)	23647142	Sahana et al. (2013)
BovineHD1400001352	14	5386605	2054437	39188967	QTL_ID=25262	Name="Clinical mastitis (EBV)"	holstein (holstein-friesian)	23647142	Sahana et al. (2013)
BovineHD1400001353	14	5387525	2054437	39188967	QTL_ID=25262	Name="Clinical mastitis (EBV)"	holstein (holstein-friesian)	23647142	Sahana et al. (2013)
BovineHD1400001353	14	5387525	1801096	39188967	QTL_ID=25261	Name="Clinical mastitis (EBV)"	holstein (holstein-friesian)	23647142	Sahana et al. (2013)
BovineHD1400001353	14	5387525	1651291	39188967	QTL_ID=25260	Name="Clinical mastitis (EBV)"	holstein (holstein-friesian)	23647142	Sahana et al. (2013)
BovineHD1400001354	14	5388476	1801096	39188967	QTL_ID=25261	Name="Clinical mastitis (EBV)"	holstein (holstein-friesian)	23647142	Sahana et al. (2013)
BovineHD1400001354	14	5388476	2054437	39188967	QTL_ID=25262	Name="Clinical mastitis (EBV)"	holstein (holstein-friesian)	23647142	Sahana et al. (2013)
BovineHD1400001354	14	5388476	1651291	39188967	QTL_ID=25260	Name="Clinical mastitis (EBV)"	holstein (holstein-friesian)	23647142	Sahana et al. (2013)
BovineHD1400001356	14	5391267	1801096	39188967	QTL_ID=25261	Name="Clinical mastitis (EBV)"	holstein (holstein-friesian)	23647142	Sahana et al. (2013)
BovineHD1400001356	14	5391267	1651291	39188967	QTL_ID=25260	Name="Clinical mastitis (EBV)"	holstein (holstein-friesian)	23647142	Sahana et al. (2013)
BovineHD1400001356	14	5391267	2054437	39188967	QTL_ID=25262	Name="Clinical mastitis (EBV)"	holstein (holstein-friesian)	23647142	Sahana et al. (2013)
BovineHD1400001357	14	5392778	1651291	39188967	QTL_ID=25260	Name="Clinical mastitis (EBV)"	holstein (holstein-friesian)	23647142	Sahana et al. (2013)
BovineHD1400001357	14	5392778	1801096	39188967	QTL_ID=25261	Name="Clinical mastitis (EBV)"	holstein (holstein-friesian)	23647142	Sahana et al. (2013)
BovineHD1400001357	14	5392778	2054437	39188967	QTL_ID=25262	Name="Clinical mastitis (EBV)"	holstein (holstein-friesian)	23647142	Sahana et al. (2013)
BovineHD1400001358	14	5393892	1651291	39188967	QTL_ID=25260	Name="Clinical mastitis (EBV)"	holstein (holstein-friesian)	23647142	Sahana et al. (2013)
BovineHD1400001358	14	5393892	2054437	39188967	QTL_ID=25262	Name="Clinical mastitis (EBV)"	holstein (holstein-friesian)	23647142	Sahana et al. (2013)
BovineHD1400001358	14	5393892	1801096	39188967	QTL_ID=25261	Name="Clinical mastitis (EBV)"	holstein (holstein-friesian)	23647142	Sahana et al. (2013)
BovineHD1400001359	14	5395069	1801096	39188967	QTL_ID=25261	Name="Clinical mastitis (EBV)"	holstein (holstein-friesian)	23647142	Sahana et al. (2013)
BovineHD1400001359	14	5395069	2054437	39188967	QTL_ID=25262	Name="Clinical mastitis (EBV)"	holstein (holstein-friesian)	23647142	Sahana et al. (2013)
BovineHD1400001359	14	5395069	1651291	39188967	QTL_ID=25260	Name="Clinical mastitis (EBV)"	holstein (holstein-friesian)	23647142	Sahana et al. (2013)
BovineHD1400001360	14	5396141	1801096	39188967	QTL_ID=25261	Name="Clinical mastitis (EBV)"	holstein (holstein-friesian)	23647142	Sahana et al. (2013)
BovineHD1400001360	14	5396141	1651291	39188967	QTL_ID=25260	Name="Clinical mastitis (EBV)"	holstein (holstein-friesian)	23647142	Sahana et al. (2013)
BovineHD1400001360	14	5396141	2054437	39188967	QTL_ID=25262	Name="Clinical mastitis (EBV)"	holstein (holstein-friesian)	23647142	Sahana et al. (2013)
BovineHD1400001363	14	5403568	1801096	39188967	QTL_ID=25261	Name="Clinical mastitis (EBV)"	holstein (holstein-friesian)	23647142	Sahana et al. (2013)
BovineHD1400001363	14	5403568	2054437	39188967	QTL_ID=25262	Name="Clinical mastitis (EBV)"	holstein (holstein-friesian)	23647142	Sahana et al. (2013)
BovineHD1400001363	14	5403568	1651291	39188967	QTL_ID=25260	Name="Clinical mastitis (EBV)"	holstein (holstein-friesian)	23647142	Sahana et al. (2013)
BovineHD1400001364	14	5406029	2054437	39188967	QTL_ID=25262	Name="Clinical mastitis (EBV)"	holstein (holstein-friesian)	23647142	Sahana et al. (2013)
BovineHD1400001364	14	5406029	1801096	39188967	QTL_ID=25261	Name="Clinical mastitis (EBV)"	holstein (holstein-friesian)	23647142	Sahana et al. (2013)
BovineHD1400001364	14	5406029	1651291	39188967	QTL_ID=25260	Name="Clinical mastitis (EBV)"	holstein (holstein-friesian)	23647142	Sahana et al. (2013)
BovineHD1400001365	14	5407376	1651291	39188967	QTL_ID=25260	Name="Clinical mastitis (EBV)"	holstein (holstein-friesian)	23647142	Sahana et al. (2013)
BovineHD1400001365	14	5407376	2054437	39188967	QTL_ID=25262	Name="Clinical mastitis (EBV)"	holstein (holstein-friesian)	23647142	Sahana et al. (2013)
BovineHD1400001365	14	5407376	1801096	39188967	QTL_ID=25261	Name="Clinical mastitis (EBV)"	holstein (holstein-friesian)	23647142	Sahana et al. (2013)
BovineHD1400001366	14	5408368	1801096	39188967	QTL_ID=25261	Name="Clinical mastitis (EBV)"	holstein (holstein-friesian)	23647142	Sahana et al. (2013)
BovineHD1400001366	14	5408368	1651291	39188967	QTL_ID=25260	Name="Clinical mastitis (EBV)"	holstein (holstein-friesian)	23647142	Sahana et al. (2013)
BovineHD1400001366	14	5408368	2054437	39188967	QTL_ID=25262	Name="Clinical mastitis (EBV)"	holstein (holstein-friesian)	23647142	Sahana et al. (2013)
BovineHD1400001367	14	5409308	1801096	39188967	QTL_ID=25261	Name="Clinical mastitis (EBV)"	holstein (holstein-friesian)	23647142	Sahana et al. (2013)
BovineHD1400001367	14	5409308	2054437	39188967	QTL_ID=25262	Name="Clinical mastitis (EBV)"	holstein (holstein-friesian)	23647142	Sahana et al. (2013)
BovineHD1400001367	14	5409308	1651291	39188967	QTL_ID=25260	Name="Clinical mastitis (EBV)"	holstein (holstein-friesian)	23647142	Sahana et al. (2013)
BovineHD1400001368	14	5411342	2054437	39188967	QTL_ID=25262	Name="Clinical mastitis (EBV)"	holstein (holstein-friesian)	23647142	Sahana et al. (2013)
BovineHD1400001368	14	5411342	1801096	39188967	QTL_ID=25261	Name="Clinical mastitis (EBV)"	holstein (holstein-friesian)	23647142	Sahana et al. (2013)
BovineHD1400001368	14	5411342	1651291	39188967	QTL_ID=25260	Name="Clinical mastitis (EBV)"	holstein (holstein-friesian)	23647142	Sahana et al. (2013)
BovineHD1400001369	14	5413344	1801096	39188967	QTL_ID=25261	Name="Clinical mastitis (EBV)"	holstein (holstein-friesian)	23647142	Sahana et al. (2013)
BovineHD1400001369	14	5413344	1651291	39188967	QTL_ID=25260	Name="Clinical mastitis (EBV)"	holstein (holstein-friesian)	23647142	Sahana et al. (2013)
BovineHD1400001369	14	5413344	2054437	39188967	QTL_ID=25262	Name="Clinical mastitis (EBV)"	holstein (holstein-friesian)	23647142	Sahana et al. (2013)
BovineHD1400001372	14	5419923	2054437	39188967	QTL_ID=25262	Name="Clinical mastitis (EBV)"	holstein (holstein-friesian)	23647142	Sahana et al. (2013)
BovineHD1400001372	14	5419923	1651291	39188967	QTL_ID=25260	Name="Clinical mastitis (EBV)"	holstein (holstein-friesian)	23647142	Sahana et al. (2013)
BovineHD1400001372	14	5419923	1801096	39188967	QTL_ID=25261	Name="Clinical mastitis (EBV)"	holstein (holstein-friesian)	23647142	Sahana et al. (2013)
BovineHD1400001374	14	5426089	2054437	39188967	QTL_ID=25262	Name="Clinical mastitis (EBV)"	holstein (holstein-friesian)	23647142	Sahana et al. (2013)
BovineHD1400001374	14	5426089	1801096	39188967	QTL_ID=25261	Name="Clinical mastitis (EBV)"	holstein (holstein-friesian)	23647142	Sahana et al. (2013)
BovineHD1400001374	14	5426089	1651291	39188967	QTL_ID=25260	Name="Clinical mastitis (EBV)"	holstein (holstein-friesian)	23647142	Sahana et al. (2013)
ARS-BFGL-NGS-110563	14	5428037	2054437	39188967	QTL_ID=25262	Name="Clinical mastitis (EBV)"	holstein (holstein-friesian)	23647142	Sahana et al. (2013)
ARS-BFGL-NGS-110563	14	5428037	1651291	39188967	QTL_ID=25260	Name="Clinical mastitis (EBV)"	holstein (holstein-friesian)	23647142	Sahana et al. (2013)
ARS-BFGL-NGS-110563	14	5428037	1801096	39188967	QTL_ID=25261	Name="Clinical mastitis (EBV)"	holstein (holstein-friesian)	23647142	Sahana et al. (2013)
BovineHD1400001376	14	5429088	1801096	39188967	QTL_ID=25261	Name="Clinical mastitis (EBV)"	holstein (holstein-friesian)	23647142	Sahana et al. (2013)
BovineHD1400001376	14	5429088	1651291	39188967	QTL_ID=25260	Name="Clinical mastitis (EBV)"	holstein (holstein-friesian)	23647142	Sahana et al. (2013)
BovineHD1400001376	14	5429088	2054437	39188967	QTL_ID=25262	Name="Clinical mastitis (EBV)"	holstein (holstein-friesian)	23647142	Sahana et al. (2013)
BovineHD1400001377	14	5432448	2054437	39188967	QTL_ID=25262	Name="Clinical mastitis (EBV)"	holstein (holstein-friesian)	23647142	Sahana et al. (2013)
BovineHD1400001377	14	5432448	1801096	39188967	QTL_ID=25261	Name="Clinical mastitis (EBV)"	holstein (holstein-friesian)	23647142	Sahana et al. (2013)
BovineHD1400001377	14	5432448	1651291	39188967	QTL_ID=25260	Name="Clinical mastitis (EBV)"	holstein (holstein-friesian)	23647142	Sahana et al. (2013)
BovineHD1400001381	14	5448731	1651291	39188967	QTL_ID=25260	Name="Clinical mastitis (EBV)"	holstein (holstein-friesian)	23647142	Sahana et al. (2013)
BovineHD1400001381	14	5448731	2054437	39188967	QTL_ID=25262	Name="Clinical mastitis (EBV)"	holstein (holstein-friesian)	23647142	Sahana et al. (2013)
BovineHD1400001381	14	5448731	1801096	39188967	QTL_ID=25261	Name="Clinical mastitis (EBV)"	holstein (holstein-friesian)	23647142	Sahana et al. (2013)
BovineHD1400001384	14	5461538	2054437	39188967	QTL_ID=25262	Name="Clinical mastitis (EBV)"	holstein (holstein-friesian)	23647142	Sahana et al. (2013)
BovineHD1400001384	14	5461538	1651291	39188967	QTL_ID=25260	Name="Clinical mastitis (EBV)"	holstein (holstein-friesian)	23647142	Sahana et al. (2013)
BovineHD1400001384	14	5461538	1801096	39188967	QTL_ID=25261	Name="Clinical mastitis (EBV)"	holstein (holstein-friesian)	23647142	Sahana et al. (2013)
BovineHD4100010703	14	5487059	1651291	39188967	QTL_ID=25260	Name="Clinical mastitis (EBV)"	holstein (holstein-friesian)	23647142	Sahana et al. (2013)
BovineHD4100010703	14	5487059	1801096	39188967	QTL_ID=25261	Name="Clinical mastitis (EBV)"	holstein (holstein-friesian)	23647142	Sahana et al. (2013)
BovineHD4100010703	14	5487059	2054437	39188967	QTL_ID=25262	Name="Clinical mastitis (EBV)"	holstein (holstein-friesian)	23647142	Sahana et al. (2013)
BovineHD1400001400	14	5494134	1801096	39188967	QTL_ID=25261	Name="Clinical mastitis (EBV)"	holstein (holstein-friesian)	23647142	Sahana et al. (2013)
BovineHD1400001400	14	5494134	2054437	39188967	QTL_ID=25262	Name="Clinical mastitis (EBV)"	holstein (holstein-friesian)	23647142	Sahana et al. (2013)
BovineHD1400001400	14	5494134	1651291	39188967	QTL_ID=25260	Name="Clinical mastitis (EBV)"	holstein (holstein-friesian)	23647142	Sahana et al. (2013)
ARS-BFGL-NGS-115947	14	5494654	2054437	39188967	QTL_ID=25262	Name="Clinical mastitis (EBV)"	holstein (holstein-friesian)	23647142	Sahana et al. (2013)
ARS-BFGL-NGS-115947	14	5494654	1651291	39188967	QTL_ID=25260	Name="Clinical mastitis (EBV)"	holstein (holstein-friesian)	23647142	Sahana et al. (2013)
ARS-BFGL-NGS-115947	14	5494654	1801096	39188967	QTL_ID=25261	Name="Clinical mastitis (EBV)"	holstein (holstein-friesian)	23647142	Sahana et al. (2013)
BovineHD1400001402	14	5501869	1801096	39188967	QTL_ID=25261	Name="Clinical mastitis (EBV)"	holstein (holstein-friesian)	23647142	Sahana et al. (2013)
BovineHD1400001402	14	5501869	1651291	39188967	QTL_ID=25260	Name="Clinical mastitis (EBV)"	holstein (holstein-friesian)	23647142	Sahana et al. (2013)
BovineHD1400001402	14	5501869	2054437	39188967	QTL_ID=25262	Name="Clinical mastitis (EBV)"	holstein (holstein-friesian)	23647142	Sahana et al. (2013)
BovineHD1400001403	14	5503158	2054437	39188967	QTL_ID=25262	Name="Clinical mastitis (EBV)"	holstein (holstein-friesian)	23647142	Sahana et al. (2013)
BovineHD1400001403	14	5503158	1651291	39188967	QTL_ID=25260	Name="Clinical mastitis (EBV)"	holstein (holstein-friesian)	23647142	Sahana et al. (2013)
BovineHD1400001403	14	5503158	1801096	39188967	QTL_ID=25261	Name="Clinical mastitis (EBV)"	holstein (holstein-friesian)	23647142	Sahana et al. (2013)
BovineHD4100010715	14	5588663	1801096	39188967	QTL_ID=25261	Name="Clinical mastitis (EBV)"	holstein (holstein-friesian)	23647142	Sahana et al. (2013)
BovineHD4100010715	14	5588663	2054437	39188967	QTL_ID=25262	Name="Clinical mastitis (EBV)"	holstein (holstein-friesian)	23647142	Sahana et al. (2013)
BovineHD4100010715	14	5588663	1651291	39188967	QTL_ID=25260	Name="Clinical mastitis (EBV)"	holstein (holstein-friesian)	23647142	Sahana et al. (2013)
BovineHD1400001465	14	5635050	1651291	39188967	QTL_ID=25260	Name="Clinical mastitis (EBV)"	holstein (holstein-friesian)	23647142	Sahana et al. (2013)
BovineHD1400001465	14	5635050	1801096	39188967	QTL_ID=25261	Name="Clinical mastitis (EBV)"	holstein (holstein-friesian)	23647142	Sahana et al. (2013)
BovineHD1400001465	14	5635050	2054437	39188967	QTL_ID=25262	Name="Clinical mastitis (EBV)"	holstein (holstein-friesian)	23647142	Sahana et al. (2013)
BovineHD1400001468	14	5638459	1801096	39188967	QTL_ID=25261	Name="Clinical mastitis (EBV)"	holstein (holstein-friesian)	23647142	Sahana et al. (2013)
BovineHD1400001468	14	5638459	2054437	39188967	QTL_ID=25262	Name="Clinical mastitis (EBV)"	holstein (holstein-friesian)	23647142	Sahana et al. (2013)
BovineHD1400001468	14	5638459	1651291	39188967	QTL_ID=25260	Name="Clinical mastitis (EBV)"	holstein (holstein-friesian)	23647142	Sahana et al. (2013)
BovineHD1400001469	14	5639122	1801096	39188967	QTL_ID=25261	Name="Clinical mastitis (EBV)"	holstein (holstein-friesian)	23647142	Sahana et al. (2013)
BovineHD1400001469	14	5639122	1651291	39188967	QTL_ID=25260	Name="Clinical mastitis (EBV)"	holstein (holstein-friesian)	23647142	Sahana et al. (2013)
BovineHD1400001469	14	5639122	2054437	39188967	QTL_ID=25262	Name="Clinical mastitis (EBV)"	holstein (holstein-friesian)	23647142	Sahana et al. (2013)
BovineHD1400001476	14	5647605	2054437	39188967	QTL_ID=25262	Name="Clinical mastitis (EBV)"	holstein (holstein-friesian)	23647142	Sahana et al. (2013)
BovineHD1400001476	14	5647605	1801096	39188967	QTL_ID=25261	Name="Clinical mastitis (EBV)"	holstein (holstein-friesian)	23647142	Sahana et al. (2013)
BovineHD1400001476	14	5647605	1651291	39188967	QTL_ID=25260	Name="Clinical mastitis (EBV)"	holstein (holstein-friesian)	23647142	Sahana et al. (2013)
BovineHD1400001483	14	5654325	1651291	39188967	QTL_ID=25260	Name="Clinical mastitis (EBV)"	holstein (holstein-friesian)	23647142	Sahana et al. (2013)
BovineHD1400001483	14	5654325	2054437	39188967	QTL_ID=25262	Name="Clinical mastitis (EBV)"	holstein (holstein-friesian)	23647142	Sahana et al. (2013)
BovineHD1400001483	14	5654325	1801096	39188967	QTL_ID=25261	Name="Clinical mastitis (EBV)"	holstein (holstein-friesian)	23647142	Sahana et al. (2013)
BovineHD1400001488	14	5674862	1801096	39188967	QTL_ID=25261	Name="Clinical mastitis (EBV)"	holstein (holstein-friesian)	23647142	Sahana et al. (2013)
BovineHD1400001488	14	5674862	2054437	39188967	QTL_ID=25262	Name="Clinical mastitis (EBV)"	holstein (holstein-friesian)	23647142	Sahana et al. (2013)
BovineHD1400001488	14	5674862	1651291	39188967	QTL_ID=25260	Name="Clinical mastitis (EBV)"	holstein (holstein-friesian)	23647142	Sahana et al. (2013)
BovineHD4100010718	14	5675424	1801096	39188967	QTL_ID=25261	Name="Clinical mastitis (EBV)"	holstein (holstein-friesian)	23647142	Sahana et al. (2013)
BovineHD4100010718	14	5675424	1651291	39188967	QTL_ID=25260	Name="Clinical mastitis (EBV)"	holstein (holstein-friesian)	23647142	Sahana et al. (2013)
BovineHD4100010718	14	5675424	2054437	39188967	QTL_ID=25262	Name="Clinical mastitis (EBV)"	holstein (holstein-friesian)	23647142	Sahana et al. (2013)
BovineHD1400001489	14	5676511	1801096	39188967	QTL_ID=25261	Name="Clinical mastitis (EBV)"	holstein (holstein-friesian)	23647142	Sahana et al. (2013)
BovineHD1400001489	14	5676511	1651291	39188967	QTL_ID=25260	Name="Clinical mastitis (EBV)"	holstein (holstein-friesian)	23647142	Sahana et al. (2013)
BovineHD1400001489	14	5676511	2054437	39188967	QTL_ID=25262	Name="Clinical mastitis (EBV)"	holstein (holstein-friesian)	23647142	Sahana et al. (2013)
BovineHD1400001495	14	5688939	1651291	39188967	QTL_ID=25260	Name="Clinical mastitis (EBV)"	holstein (holstein-friesian)	23647142	Sahana et al. (2013)
BovineHD1400001495	14	5688939	1801096	39188967	QTL_ID=25261	Name="Clinical mastitis (EBV)"	holstein (holstein-friesian)	23647142	Sahana et al. (2013)
BovineHD1400001495	14	5688939	2054437	39188967	QTL_ID=25262	Name="Clinical mastitis (EBV)"	holstein (holstein-friesian)	23647142	Sahana et al. (2013)
Hapmap23454-BTC-046932	14	5831267	1801096	39188967	QTL_ID=25261	Name="Clinical mastitis (EBV)"	holstein (holstein-friesian)	23647142	Sahana et al. (2013)
Hapmap23454-BTC-046932	14	5831267	2054437	39188967	QTL_ID=25262	Name="Clinical mastitis (EBV)"	holstein (holstein-friesian)	23647142	Sahana et al. (2013)
Hapmap23454-BTC-046932	14	5831267	1651291	39188967	QTL_ID=25260	Name="Clinical mastitis (EBV)"	holstein (holstein-friesian)	23647142	Sahana et al. (2013)
BovineHD1400001599	14	6071246	2054437	39188967	QTL_ID=25262	Name="Clinical mastitis (EBV)"	holstein (holstein-friesian)	23647142	Sahana et al. (2013)
BovineHD1400001599	14	6071246	1801096	39188967	QTL_ID=25261	Name="Clinical mastitis (EBV)"	holstein (holstein-friesian)	23647142	Sahana et al. (2013)
BovineHD1400001599	14	6071246	1651291	39188967	QTL_ID=25260	Name="Clinical mastitis (EBV)"	holstein (holstein-friesian)	23647142	Sahana et al. (2013)
BovineHD1400001607	14	6089854	1801096	39188967	QTL_ID=25261	Name="Clinical mastitis (EBV)"	holstein (holstein-friesian)	23647142	Sahana et al. (2013)
BovineHD1400001607	14	6089854	1651291	39188967	QTL_ID=25260	Name="Clinical mastitis (EBV)"	holstein (holstein-friesian)	23647142	Sahana et al. (2013)
BovineHD1400001607	14	6089854	2054437	39188967	QTL_ID=25262	Name="Clinical mastitis (EBV)"	holstein (holstein-friesian)	23647142	Sahana et al. (2013)
BovineHD1400001608	14	6090895	1801096	39188967	QTL_ID=25261	Name="Clinical mastitis (EBV)"	holstein (holstein-friesian)	23647142	Sahana et al. (2013)
BovineHD1400001608	14	6090895	2054437	39188967	QTL_ID=25262	Name="Clinical mastitis (EBV)"	holstein (holstein-friesian)	23647142	Sahana et al. (2013)
BovineHD1400001608	14	6090895	1651291	39188967	QTL_ID=25260	Name="Clinical mastitis (EBV)"	holstein (holstein-friesian)	23647142	Sahana et al. (2013)
BovineHD4100010744	14	6091969	1651291	39188967	QTL_ID=25260	Name="Clinical mastitis (EBV)"	holstein (holstein-friesian)	23647142	Sahana et al. (2013)
BovineHD4100010744	14	6091969	2054437	39188967	QTL_ID=25262	Name="Clinical mastitis (EBV)"	holstein (holstein-friesian)	23647142	Sahana et al. (2013)
BovineHD4100010744	14	6091969	1801096	39188967	QTL_ID=25261	Name="Clinical mastitis (EBV)"	holstein (holstein-friesian)	23647142	Sahana et al. (2013)
BovineHD4100010746	14	6104068	1651291	39188967	QTL_ID=25260	Name="Clinical mastitis (EBV)"	holstein (holstein-friesian)	23647142	Sahana et al. (2013)
BovineHD4100010746	14	6104068	2054437	39188967	QTL_ID=25262	Name="Clinical mastitis (EBV)"	holstein (holstein-friesian)	23647142	Sahana et al. (2013)
BovineHD4100010746	14	6104068	1801096	39188967	QTL_ID=25261	Name="Clinical mastitis (EBV)"	holstein (holstein-friesian)	23647142	Sahana et al. (2013)
BovineHD4100010747	14	6110206	1801096	39188967	QTL_ID=25261	Name="Clinical mastitis (EBV)"	holstein (holstein-friesian)	23647142	Sahana et al. (2013)
BovineHD4100010747	14	6110206	2054437	39188967	QTL_ID=25262	Name="Clinical mastitis (EBV)"	holstein (holstein-friesian)	23647142	Sahana et al. (2013)
BovineHD4100010747	14	6110206	1651291	39188967	QTL_ID=25260	Name="Clinical mastitis (EBV)"	holstein (holstein-friesian)	23647142	Sahana et al. (2013)
Hapmap26591-BTC-056596	14	6112676	2054437	39188967	QTL_ID=25262	Name="Clinical mastitis (EBV)"	holstein (holstein-friesian)	23647142	Sahana et al. (2013)
Hapmap26591-BTC-056596	14	6112676	1651291	39188967	QTL_ID=25260	Name="Clinical mastitis (EBV)"	holstein (holstein-friesian)	23647142	Sahana et al. (2013)
Hapmap26591-BTC-056596	14	6112676	1801096	39188967	QTL_ID=25261	Name="Clinical mastitis (EBV)"	holstein (holstein-friesian)	23647142	Sahana et al. (2013)
BovineHD1400001616	14	6113307	1651291	39188967	QTL_ID=25260	Name="Clinical mastitis (EBV)"	holstein (holstein-friesian)	23647142	Sahana et al. (2013)
BovineHD1400001616	14	6113307	1801096	39188967	QTL_ID=25261	Name="Clinical mastitis (EBV)"	holstein (holstein-friesian)	23647142	Sahana et al. (2013)
BovineHD1400001616	14	6113307	2054437	39188967	QTL_ID=25262	Name="Clinical mastitis (EBV)"	holstein (holstein-friesian)	23647142	Sahana et al. (2013)
BovineHD1400001617	14	6115807	2054437	39188967	QTL_ID=25262	Name="Clinical mastitis (EBV)"	holstein (holstein-friesian)	23647142	Sahana et al. (2013)
BovineHD1400001617	14	6115807	1801096	39188967	QTL_ID=25261	Name="Clinical mastitis (EBV)"	holstein (holstein-friesian)	23647142	Sahana et al. (2013)
BovineHD1400001617	14	6115807	1651291	39188967	QTL_ID=25260	Name="Clinical mastitis (EBV)"	holstein (holstein-friesian)	23647142	Sahana et al. (2013)
BovineHD1400001623	14	6122918	1801096	39188967	QTL_ID=25261	Name="Clinical mastitis (EBV)"	holstein (holstein-friesian)	23647142	Sahana et al. (2013)
BovineHD1400001623	14	6122918	1651291	39188967	QTL_ID=25260	Name="Clinical mastitis (EBV)"	holstein (holstein-friesian)	23647142	Sahana et al. (2013)
BovineHD1400001623	14	6122918	2054437	39188967	QTL_ID=25262	Name="Clinical mastitis (EBV)"	holstein (holstein-friesian)	23647142	Sahana et al. (2013)
BovineHD1400001651	14	6210627	1801096	39188967	QTL_ID=25261	Name="Clinical mastitis (EBV)"	holstein (holstein-friesian)	23647142	Sahana et al. (2013)
BovineHD1400001651	14	6210627	1651291	39188967	QTL_ID=25260	Name="Clinical mastitis (EBV)"	holstein (holstein-friesian)	23647142	Sahana et al. (2013)
BovineHD1400001651	14	6210627	2054437	39188967	QTL_ID=25262	Name="Clinical mastitis (EBV)"	holstein (holstein-friesian)	23647142	Sahana et al. (2013)
BovineHD1400001685	14	6327380	1651291	39188967	QTL_ID=25260	Name="Clinical mastitis (EBV)"	holstein (holstein-friesian)	23647142	Sahana et al. (2013)
BovineHD1400001685	14	6327380	1801096	39188967	QTL_ID=25261	Name="Clinical mastitis (EBV)"	holstein (holstein-friesian)	23647142	Sahana et al. (2013)
BovineHD1400001685	14	6327380	2054437	39188967	QTL_ID=25262	Name="Clinical mastitis (EBV)"	holstein (holstein-friesian)	23647142	Sahana et al. (2013)
BovineHD1400001708	14	6416375	2054437	39188967	QTL_ID=25262	Name="Clinical mastitis (EBV)"	holstein (holstein-friesian)	23647142	Sahana et al. (2013)
BovineHD1400001708	14	6416375	1801096	39188967	QTL_ID=25261	Name="Clinical mastitis (EBV)"	holstein (holstein-friesian)	23647142	Sahana et al. (2013)
BovineHD1400001708	14	6416375	1651291	39188967	QTL_ID=25260	Name="Clinical mastitis (EBV)"	holstein (holstein-friesian)	23647142	Sahana et al. (2013)
BovineHD1400001727	14	6489931	2054437	39188967	QTL_ID=25262	Name="Clinical mastitis (EBV)"	holstein (holstein-friesian)	23647142	Sahana et al. (2013)
BovineHD1400001727	14	6489931	1651291	39188967	QTL_ID=25260	Name="Clinical mastitis (EBV)"	holstein (holstein-friesian)	23647142	Sahana et al. (2013)
BovineHD1400001727	14	6489931	1801096	39188967	QTL_ID=25261	Name="Clinical mastitis (EBV)"	holstein (holstein-friesian)	23647142	Sahana et al. (2013)
BovineHD1400001748	14	6556727	1651291	39188967	QTL_ID=25260	Name="Clinical mastitis (EBV)"	holstein (holstein-friesian)	23647142	Sahana et al. (2013)
BovineHD1400001748	14	6556727	2054437	39188967	QTL_ID=25262	Name="Clinical mastitis (EBV)"	holstein (holstein-friesian)	23647142	Sahana et al. (2013)
BovineHD1400001748	14	6556727	1801096	39188967	QTL_ID=25261	Name="Clinical mastitis (EBV)"	holstein (holstein-friesian)	23647142	Sahana et al. (2013)
BovineHD1400001808	14	6745582	2054437	39188967	QTL_ID=25262	Name="Clinical mastitis (EBV)"	holstein (holstein-friesian)	23647142	Sahana et al. (2013)
BovineHD1400001808	14	6745582	1651291	39188967	QTL_ID=25260	Name="Clinical mastitis (EBV)"	holstein (holstein-friesian)	23647142	Sahana et al. (2013)
BovineHD1400001808	14	6745582	1801096	39188967	QTL_ID=25261	Name="Clinical mastitis (EBV)"	holstein (holstein-friesian)	23647142	Sahana et al. (2013)
BovineHD1400001810	14	6753402	2054437	39188967	QTL_ID=25262	Name="Clinical mastitis (EBV)"	holstein (holstein-friesian)	23647142	Sahana et al. (2013)
BovineHD1400001810	14	6753402	1651291	39188967	QTL_ID=25260	Name="Clinical mastitis (EBV)"	holstein (holstein-friesian)	23647142	Sahana et al. (2013)
BovineHD1400001810	14	6753402	1801096	39188967	QTL_ID=25261	Name="Clinical mastitis (EBV)"	holstein (holstein-friesian)	23647142	Sahana et al. (2013)
BovineHD1400001813	14	6766349	2054437	39188967	QTL_ID=25262	Name="Clinical mastitis (EBV)"	holstein (holstein-friesian)	23647142	Sahana et al. (2013)
BovineHD1400001813	14	6766349	1651291	39188967	QTL_ID=25260	Name="Clinical mastitis (EBV)"	holstein (holstein-friesian)	23647142	Sahana et al. (2013)
BovineHD1400001813	14	6766349	1801096	39188967	QTL_ID=25261	Name="Clinical mastitis (EBV)"	holstein (holstein-friesian)	23647142	Sahana et al. (2013)
BovineHD1400001822	14	6801301	1651291	39188967	QTL_ID=25260	Name="Clinical mastitis (EBV)"	holstein (holstein-friesian)	23647142	Sahana et al. (2013)
BovineHD1400001822	14	6801301	1801096	39188967	QTL_ID=25261	Name="Clinical mastitis (EBV)"	holstein (holstein-friesian)	23647142	Sahana et al. (2013)
BovineHD1400001822	14	6801301	2054437	39188967	QTL_ID=25262	Name="Clinical mastitis (EBV)"	holstein (holstein-friesian)	23647142	Sahana et al. (2013)
BovineHD1400001823	14	6805345	2054437	39188967	QTL_ID=25262	Name="Clinical mastitis (EBV)"	holstein (holstein-friesian)	23647142	Sahana et al. (2013)
BovineHD1400001823	14	6805345	1651291	39188967	QTL_ID=25260	Name="Clinical mastitis (EBV)"	holstein (holstein-friesian)	23647142	Sahana et al. (2013)
BovineHD1400001823	14	6805345	1801096	39188967	QTL_ID=25261	Name="Clinical mastitis (EBV)"	holstein (holstein-friesian)	23647142	Sahana et al. (2013)
UA-IFASA-6228	14	6859824	2054437	39188967	QTL_ID=25262	Name="Clinical mastitis (EBV)"	holstein (holstein-friesian)	23647142	Sahana et al. (2013)
UA-IFASA-6228	14	6859824	1801096	39188967	QTL_ID=25261	Name="Clinical mastitis (EBV)"	holstein (holstein-friesian)	23647142	Sahana et al. (2013)
UA-IFASA-6228	14	6859824	1651291	39188967	QTL_ID=25260	Name="Clinical mastitis (EBV)"	holstein (holstein-friesian)	23647142	Sahana et al. (2013)
BovineHD1400001866	14	6936962	2054437	39188967	QTL_ID=25262	Name="Clinical mastitis (EBV)"	holstein (holstein-friesian)	23647142	Sahana et al. (2013)
BovineHD1400001866	14	6936962	1651291	39188967	QTL_ID=25260	Name="Clinical mastitis (EBV)"	holstein (holstein-friesian)	23647142	Sahana et al. (2013)
BovineHD1400001866	14	6936962	1801096	39188967	QTL_ID=25261	Name="Clinical mastitis (EBV)"	holstein (holstein-friesian)	23647142	Sahana et al. (2013)
BovineHD1400001868	14	6943519	1801096	39188967	QTL_ID=25261	Name="Clinical mastitis (EBV)"	holstein (holstein-friesian)	23647142	Sahana et al. (2013)
BovineHD1400001868	14	6943519	2054437	39188967	QTL_ID=25262	Name="Clinical mastitis (EBV)"	holstein (holstein-friesian)	23647142	Sahana et al. (2013)
BovineHD1400001868	14	6943519	1651291	39188967	QTL_ID=25260	Name="Clinical mastitis (EBV)"	holstein (holstein-friesian)	23647142	Sahana et al. (2013)
ARS-BFGL-NGS-110894	14	6952759	1801096	39188967	QTL_ID=25261	Name="Clinical mastitis (EBV)"	holstein (holstein-friesian)	23647142	Sahana et al. (2013)
ARS-BFGL-NGS-110894	14	6952759	2054437	39188967	QTL_ID=25262	Name="Clinical mastitis (EBV)"	holstein (holstein-friesian)	23647142	Sahana et al. (2013)
ARS-BFGL-NGS-110894	14	6952759	1651291	39188967	QTL_ID=25260	Name="Clinical mastitis (EBV)"	holstein (holstein-friesian)	23647142	Sahana et al. (2013)
BovineHD1400001880	14	6976932	1801096	39188967	QTL_ID=25261	Name="Clinical mastitis (EBV)"	holstein (holstein-friesian)	23647142	Sahana et al. (2013)
BovineHD1400001880	14	6976932	2054437	39188967	QTL_ID=25262	Name="Clinical mastitis (EBV)"	holstein (holstein-friesian)	23647142	Sahana et al. (2013)
BovineHD1400001880	14	6976932	1651291	39188967	QTL_ID=25260	Name="Clinical mastitis (EBV)"	holstein (holstein-friesian)	23647142	Sahana et al. (2013)
BovineHD1400001881	14	6979449	1651291	39188967	QTL_ID=25260	Name="Clinical mastitis (EBV)"	holstein (holstein-friesian)	23647142	Sahana et al. (2013)
BovineHD1400001881	14	6979449	1801096	39188967	QTL_ID=25261	Name="Clinical mastitis (EBV)"	holstein (holstein-friesian)	23647142	Sahana et al. (2013)
BovineHD1400001881	14	6979449	2054437	39188967	QTL_ID=25262	Name="Clinical mastitis (EBV)"	holstein (holstein-friesian)	23647142	Sahana et al. (2013)
BovineHD1400001882	14	6983739	2054437	39188967	QTL_ID=25262	Name="Clinical mastitis (EBV)"	holstein (holstein-friesian)	23647142	Sahana et al. (2013)
BovineHD1400001882	14	6983739	1801096	39188967	QTL_ID=25261	Name="Clinical mastitis (EBV)"	holstein (holstein-friesian)	23647142	Sahana et al. (2013)
BovineHD1400001882	14	6983739	1651291	39188967	QTL_ID=25260	Name="Clinical mastitis (EBV)"	holstein (holstein-friesian)	23647142	Sahana et al. (2013)
BovineHD1400001884	14	6992594	2054437	39188967	QTL_ID=25262	Name="Clinical mastitis (EBV)"	holstein (holstein-friesian)	23647142	Sahana et al. (2013)
BovineHD1400001884	14	6992594	1651291	39188967	QTL_ID=25260	Name="Clinical mastitis (EBV)"	holstein (holstein-friesian)	23647142	Sahana et al. (2013)
BovineHD1400001884	14	6992594	1801096	39188967	QTL_ID=25261	Name="Clinical mastitis (EBV)"	holstein (holstein-friesian)	23647142	Sahana et al. (2013)
BovineHD1400001885	14	6998560	1651291	39188967	QTL_ID=25260	Name="Clinical mastitis (EBV)"	holstein (holstein-friesian)	23647142	Sahana et al. (2013)
BovineHD1400001885	14	6998560	2054437	39188967	QTL_ID=25262	Name="Clinical mastitis (EBV)"	holstein (holstein-friesian)	23647142	Sahana et al. (2013)
BovineHD1400001885	14	6998560	1801096	39188967	QTL_ID=25261	Name="Clinical mastitis (EBV)"	holstein (holstein-friesian)	23647142	Sahana et al. (2013)
BovineHD1400001886	14	7001763	2054437	39188967	QTL_ID=25262	Name="Clinical mastitis (EBV)"	holstein (holstein-friesian)	23647142	Sahana et al. (2013)
BovineHD1400001886	14	7001763	1801096	39188967	QTL_ID=25261	Name="Clinical mastitis (EBV)"	holstein (holstein-friesian)	23647142	Sahana et al. (2013)
BovineHD1400001886	14	7001763	1651291	39188967	QTL_ID=25260	Name="Clinical mastitis (EBV)"	holstein (holstein-friesian)	23647142	Sahana et al. (2013)
BovineHD4100010816	14	7091599	1801096	39188967	QTL_ID=25261	Name="Clinical mastitis (EBV)"	holstein (holstein-friesian)	23647142	Sahana et al. (2013)
BovineHD4100010816	14	7091599	1651291	39188967	QTL_ID=25260	Name="Clinical mastitis (EBV)"	holstein (holstein-friesian)	23647142	Sahana et al. (2013)
[truncated: 288 more rows]

## Sheet: Protein_production(PROT)
SNPID	Chromosome	Position	QTL_start	QTL_end	QTL_ID	Associated_trait_name	Breed	PUBMED_ID	Reference
[truncated: 176 more rows]

[truncated: 2 more sheets: Fat_deviation(FATD), Protein_deviation(PROTD)]
