# Supplementary material for: Genome-wide association for milk production and female fertility traits in Canadian dairy Holstein cattle
Source: BMC Genet. 2016 Jun 10;17:75. doi: 10.1186/s12863-016-0386-1 (PMC4901445; doi:10.1186/s12863-016-0386-1)
Supplement: Additional file 5: Table S5. — Excel file describing gene ontology biological process terms enriched among GWAS results for production traits; milk production (MILK), fat production (FAT), fat deviation (FATD), protein production (PROT) and protein deviation (PROTD). (XLS 803 kb) [file 12863_2016_386_MOESM5_ESM.xls]

## Sheet: Milk_production(MILK)
p.L: Proportion of iterations in which the hypergeometric sampling found less or equal candidate regions that observed
p.G: Proportion of iterations in which the hypergeometric sampling found more or equal candidate regions than observed
g: Number of genomic regions associated with the significant GO term having at least one candidate SNP
G: Total number of genomic regions associated with the significant GO term
nc: Number of candidate SNPs located in G
mc: Number of non-candidate SNPs located in G
child.Gos: Child terms that are also significantly enriched with candidate SNPs
GO	P	FDR	p.L	p.G	g	G	nc	mc	GO.defintion	GO_name	child.GOs
GO:0000049	2.31009e-05	0.000526963	0.0017	0.99995	3	23	13	239	Interacting selectively and non-covalently with transfer RNA.	tRNA binding
GO:0000288	1.25782e-13	1.29673e-11	0	1	3	26	26	304	A major pathway of degradation of nuclear-transcribed mRNAs that proceeds through a series of ordered steps that includes poly(A) tail shortening and that can regulate mRNA stability.	nuclear-transcribed mRNA catabolic process, deadenylation-dependent decay	GO:0000289,GO:0060213,GO:1900153
GO:0000289	3.11345e-15	4.34826e-13	0	1	2	13	25	223	Shortening of the poly(A) tail of a nuclear-transcribed mRNA from full length to an oligo(A) length.	nuclear-transcribed mRNA poly(A) tail shortening	GO:0060213
GO:0000724	0.000200201	0.00359793	2e-05	1	5	60	19	564	The error-free repair of a double-strand break in DNA in which the broken DNA molecule is repaired using homologous sequences. A strand in the broken DNA searches for a homologous region in an intact chromosome to serve as the template for DNA synthesis. The restoration of two intact DNA molecules results in the exchange, reciprocal or nonreciprocal, of genetic material between the intact DNA mol…	double-strand break repair via homologous recombination	GO:0010569
GO:0000725	0.00020962	0.00373192	0	1	5	61	19	567	A DNA repair process that involves the exchange, reciprocal or nonreciprocal, of genetic material between the broken DNA molecule and a homologous region of DNA.	recombinational repair	GO:0000724,GO:0010569
GO:0000781	0.000219607	0.00388372	0	1	3	44	13	408	The terminal region of a linear chromosome that includes the telomeric DNA repeats and associated proteins.	chromosome, telomeric region
GO:0000910	1.94392e-09	1.01381e-07	0	1	7	98	39	1003	The division of the cytoplasm and the plasma membrane of a cell and its separation into two daughter cells.	cytokinesis	GO:0032465,GO:0032467
GO:0000922	0.000155735	0.00285278	0	1	3	81	21	876	Either of the ends of a spindle, where spindle microtubules are organized; usually contains a microtubule organizing center and accessory molecules, spindle microtubules and astral microtubules.	spindle pole
GO:0000932	1.29511e-05	0.000313157	0	1	1	43	15	317	A focus in the cytoplasm where mRNAs may become inactivated by decapping or some other mechanism. mRNA processing and binding proteins are localized to these foci.	cytoplasmic mRNA processing body
GO:0000956	4.96714e-06	0.000132647	0	1	4	60	27	768	The chemical reactions and pathways resulting in the breakdown of nuclear-transcribed mRNAs in eukaryotic cells.	nuclear-transcribed mRNA catabolic process	GO:0000288,GO:0000289,GO:0060213,GO:1900153
GO:0001570	3.81675e-06	0.000104228	0	1	3	66	29	872	The differentiation of endothelial cells from progenitor cells during blood vessel development, and the de novo formation of blood vessels and tubes.	vasculogenesis
GO:0001666	0.000117451	0.00220931	0	1	6	120	44	1896	Any process that results in a change in state or activity of a cell or an organism (in terms of movement, secretion, enzyme production, gene expression, etc.) as a result of a stimulus indicating lowered oxygen tension. Hypoxia, defined as a decline in O2 levels below normoxic levels of 20.8 - 20.95%, results in metabolic adaptation at both the cellular and organismal level.	response to hypoxia	GO:0071456
GO:0001678	9.81904e-08	3.77409e-06	0	1	3	51	29	714	A cellular homeostatic process involved in the maintenance of an internal steady state of glucose within a cell or between a cell and its external environment.	cellular glucose homeostasis	GO:0035773,GO:0061178,GO:0071333
GO:0001701	5.92697e-07	1.91783e-05	0	1	22	353	93	4297	The process whose specific outcome is the progression of the embryo in the uterus over time, from formation of the zygote in the oviduct, to birth. An example of this process is found in Mus musculus.	in utero embryonic development
GO:0001725	3.46155e-09	1.73467e-07	0	1	6	52	30	870	A contractile actin filament bundle that consists of short actin filaments with alternating polarity, cross-linked by alpha-actinin and possibly other actin bundling proteins, and with myosin present in a periodic distribution along the fiber.	stress fiber
GO:0001754	3.70423e-06	0.000101782	0	1	3	38	22	551	The process in which a relatively unspecialized cell acquires the specialized features of a photoreceptor cell, as found in the eye, the primary visual organ of most organisms.	eye photoreceptor cell differentiation	GO:0042462,GO:0060219
GO:0001756	2.76927e-08	1.19186e-06	0	1	5	63	30	712	The formation of mesodermal clusters that are arranged segmentally along the anterior posterior axis of an embryo.	somitogenesis
GO:0001764	6.23268e-05	0.00127521	0	1	12	118	59	2677	The characteristic movement of an immature neuron from germinal zones to specific positions where they will reside as they mature.	neuron migration
GO:0001776	8.04259e-07	2.5226e-05	0.00027	0.99997	8	67	24	579	The process of regulating the proliferation and elimination of cells of the immune system such that the total number of cells of a particular cell type within a whole or part of an organism is stable over time in the absence of an outside stimulus.	leukocyte homeostasis	GO:0001782,GO:0002260,GO:0043029
GO:0001782	9.24244e-09	4.26789e-07	0.00157	0.99995	4	26	16	191	The process of regulating the proliferation and elimination of B cells such that the total number of B cells within a whole or part of an organism is stable over time in the absence of an outside stimulus.	B cell homeostasis
GO:0001783	3.85645e-08	1.59845e-06	0	1	1	19	10	65	Any apoptotic process in a B cell, a lymphocyte of B lineage with the phenotype CD19-positive and capable of B cell mediated immunity.	B cell apoptotic process
GO:0001837	2.97681e-05	0.000656526	0	1	4	79	20	528	A transition where an epithelial cell loses apical/basolateral polarity, severs intercellular adhesive junctions, degrades basement membrane components and becomes a migratory mesenchymal cell.	epithelial to mesenchymal transition
GO:0001838	2.5943e-12	2.091e-10	0	1	12	118	48	1127	The morphogenesis of an embryonic epithelium into a tube-shaped structure.	embryonic epithelial tube formation	GO:0001841,GO:0001843,GO:0090178,GO:0090179
GO:0001841	9.7139e-13	8.17628e-11	0	1	11	97	46	1014	The formation of a tube from the flat layer of ectodermal cells known as the neural plate. This will give rise to the central nervous system.	neural tube formation	GO:0001843,GO:0090178,GO:0090179
GO:0001843	4.08689e-11	2.78726e-09	0	1	9	81	39	844	The last step in the formation of the neural tube, where the paired neural folds are brought together and fuse at the dorsal midline.	neural tube closure	GO:0090178,GO:0090179
GO:0001894	0.000105502	0.00201301	0	1	8	146	51	2300	A homeostatic process involved in the maintenance of an internal steady state within a defined tissue of an organism, including control of cellular proliferation and death and control of metabolic function.	tissue homeostasis	GO:0045124,GO:0045780
GO:0001947	2.54504e-07	8.7913e-06	0	1	3	44	19	352	The tube morphogenesis process in which the primitive heart tube loops asymmetrically. This looping brings the primitive heart chambers into alignment preceding their future integration. Heart looping begins with dextral-looping and ends when the main regional divisions of the mature heart and primordium of the great arterial trunks become established preceeding septation.	heart looping
GO:0002011	1.14698e-05	0.0002804	2e-05	1	3	35	18	417	The process in which the anatomical structures of an epithelial sheet are generated and organized. An epithelial sheet is a flat surface consisting of closely packed epithelial cells.	morphogenesis of an epithelial sheet
GO:0002052	2.34757e-12	1.90368e-10	0	1	1	16	18	144	Any process that activates or increases the rate of neuroblast proliferation.	positive regulation of neuroblast proliferation
GO:0002053	2.73689e-10	1.60343e-08	0	1	4	32	23	338	The process of activating or increasing the rate or extent of mesenchymal cell proliferation. Mesenchymal cells are loosely organized embryonic cells.	positive regulation of mesenchymal cell proliferation
GO:0002218	7.8572e-08	3.12853e-06	0	1	3	81	25	534	Any process that initiates an innate immune response. Innate immune responses are defense responses mediated by germline encoded components that directly recognize components of potential pathogens. Examples of this process include activation of the hypersensitive response of Arabidopsis thaliana and activation of any NOD or TLR signaling pathway in vertebrate species.	activation of innate immune response	GO:0002221,GO:0002224,GO:0034142
GO:0002221	9.97719e-09	4.59123e-07	0	1	3	72	25	490	Any series of molecular signals generated as a consequence of a pattern recognition receptor (PRR) binding to one of its physiological ligands. PRRs bind pathogen-associated molecular pattern (PAMPs), structures conserved among microbial species, or damage-associated molecular pattern (DAMPs), endogenous molecules released from damaged cells.	pattern recognition receptor signaling pathway	GO:0002224,GO:0034142
GO:0002224	3.00063e-09	1.52894e-07	0	1	1	54	22	342	Any series of molecular signals generated as a consequence of binding to a toll-like receptor. Toll-like receptors directly bind pattern motifs from a variety of microbial sources to initiate innate immune response.	toll-like receptor signaling pathway	GO:0034142
GO:0002253	4.41413e-06	0.000119074	0	1	12	193	55	2242	Any process that initiates an immune response.	activation of immune response	GO:0002218,GO:0002221,GO:0002224,GO:0006956,GO:0030449,GO:0034142
GO:0002260	1.04323e-08	4.7841e-07	3e-05	1	7	55	23	414	The process of regulating the proliferation and elimination of lymphocytes such that the total number of lymphocytes within a whole or part of an organism is stable over time in the absence of an outside stimulus.	lymphocyte homeostasis	GO:0001782,GO:0043029
GO:0002526	3.02414e-06	8.43144e-05	0	1	2	59	18	378	Inflammation which comprises a rapid, short-lived, relatively uniform response to acute injury or antigenic challenge and is characterized by accumulations of fluid, plasma proteins, and granulocytic leukocytes. An acute inflammatory response occurs within a matter of minutes or hours, and either resolves within a few days or becomes a chronic inflammatory response.	acute inflammatory response	GO:0002673,GO:0030449
GO:0002673	5.00202e-09	2.41898e-07	0	1	2	31	18	238	Any process that modulates the frequency, rate, or extent of an acute inflammatory response.	regulation of acute inflammatory response	GO:0030449
GO:0002793	2.44167e-15	3.52955e-13	0	1	3	33	31	373	Any process that activates or increases the frequency, rate, or extent of peptide secretion.	positive regulation of peptide secretion	GO:0032024,GO:0090277
GO:0002920	4.25036e-13	3.87538e-11	0	1	2	24	18	128	Any process that modulates the frequency, rate, or extent of a humoral immune response.	regulation of humoral immune response	GO:0002922,GO:0030449
GO:0002922	1.60328e-18	3.94852e-16	0.00074	1	2	12	18	56	Any process that activates or increases the frequency, rate, or extent of a humoral immune response.	positive regulation of humoral immune response
GO:0003006	3.4696e-09	1.73467e-07	0	1	30	496	122	5575	A developmental process in which a progressive change in the state of some part of an organism specifically contributes to its ability to form offspring.	developmental process involved in reproduction	GO:0007548,GO:0008406,GO:0008584,GO:0008585,GO:0035112,GO:0045136,GO:0045137,GO:0046545,GO:0046546,GO:0046660,GO:0046661,GO:0048477,GO:0048608,GO:0048806,GO:0060742
GO:0003007	3.23812e-06	8.99035e-05	0	1	13	183	57	2295	The developmental process in which the heart is generated and organized. The heart is a hollow, muscular organ, which, by contracting rhythmically, keeps up the circulation of the blood.	heart morphogenesis	GO:0001947,GO:0003143,GO:0003148,GO:0003151,GO:0003208,GO:0003209,GO:0003215,GO:0055008,GO:0060411,GO:0060412,GO:2000826
GO:0003143	0.000183652	0.00331845	0	1	3	50	19	560	The process in which the anatomical structures of the embryonic heart tube are generated and organized. The embryonic heart tube is an epithelial tube that will give rise to the mature heart.	embryonic heart tube morphogenesis	GO:0001947
GO:0003148	0.000204874	0.00366212	0.00075	1	1	13	11	218	The process in which the anatomical structures of the outflow tract septum are generated and organized. The outflow tract septum is a partition in the outflow tract.	outflow tract septum morphogenesis
GO:0003151	1.36642e-07	5.0338e-06	0	1	3	54	25	550	The process in which the anatomical structures of the outflow tract are generated and organized. The outflow tract is the portion of the heart through which blood flows into the arteries.	outflow tract morphogenesis	GO:0003148
GO:0003205	1.93557e-09	1.01343e-07	0	1	8	114	45	1248	The progression of a cardiac chamber over time, from its formation to the mature structure. A cardiac chamber is an enclosed cavity within the heart.	cardiac chamber development	GO:0003148,GO:0003208,GO:0003209,GO:0003215,GO:0003231,GO:0003279,GO:0003281,GO:0060411,GO:0060412
GO:0003208	7.26573e-05	0.00146849	0	1	5	57	24	774	The process in which the cardiac ventricle is generated and organized. A cardiac ventricle receives blood from a cardiac atrium and pumps it out of the heart.	cardiac ventricle morphogenesis	GO:0003215
GO:0003209	4.12083e-10	2.36163e-08	0	1	2	28	17	177	The process in which the cardiac atrium is generated and organized. A cardiac atrium receives blood from a vein and pumps it to a cardiac ventricle.	cardiac atrium morphogenesis
GO:0003215	0.000237787	0.00416645	0.00068	1	1	16	11	222	The process in which the right cardiac ventricle is generated and organized.	cardiac right ventricle morphogenesis
GO:0003231	3.66406e-09	1.82503e-07	0	1	6	88	37	921	The process whose specific outcome is the progression of a cardiac ventricle over time, from its formation to the mature structure. A cardiac ventricle receives blood from a cardiac atrium and pumps it out of the heart.	cardiac ventricle development	GO:0003208,GO:0003215,GO:0003281,GO:0060412
GO:0003279	6.83757e-11	4.47945e-09	0	1	4	61	29	498	The progression of a cardiac septum over time, from its initial formation to the mature structure.	cardiac septum development	GO:0003148,GO:0003281,GO:0060411,GO:0060412
GO:0003281	1.22128e-13	1.27434e-11	0	1	3	42	25	277	The progression of the ventricular septum over time from its formation to the mature structure.	ventricular septum development	GO:0060412
GO:0003401	2.96976e-07	1.01791e-05	0.00013	1	3	29	16	251	The developmental growth that results in the elongation of a line that defines polarity or symmetry in an anatomical structure.	axis elongation
GO:0003743	2.68098e-09	1.37662e-07	0	1	2	45	19	271	Functions in the initiation of ribosome-mediated translation of mRNA into a polypeptide.	translation initiation factor activity
GO:0003779	1.57783e-06	4.71542e-05	0	1	25	291	126	6556	Interacting selectively and non-covalently with monomeric or multimeric forms of actin, including actin filaments.	actin binding	GO:0003785
GO:0003785	1.69609e-24	5.63909e-21	0.12108	0.99237	5	11	38	295	Interacting selectively and non-covalently with monomeric actin, also known as G-actin.	actin monomer binding
GO:0003950	3.32117e-16	5.32148e-14	0	1	2	17	25	203	Catalysis of the reaction: NAD+ + (ADP-D-ribosyl)(n)-acceptor = nicotinamide + (ADP-D-ribosyl)(n+1)-acceptor.	NAD+ ADP-ribosyltransferase activity
GO:0004519	0.000424089	0.00698418	0	1	4	89	19	601	Catalysis of the hydrolysis of ester linkages within nucleic acids by creating internal breaks.	endonuclease activity	GO:0004521,GO:0016891
GO:0004521	3.11848e-07	1.0634e-05	0	1	1	35	15	231	Catalysis of the hydrolysis of ester linkages within ribonucleic acid by creating internal breaks.	endoribonuclease activity	GO:0016891
GO:0004601	5.64815e-05	0.00116277	0.00148	0.99995	3	28	9	129	Catalysis of the reaction: donor + hydrogen peroxide = oxidized donor + 2 H2O.	peroxidase activity	GO:0004602
GO:0004602	0.000132909	0.00246179	0.03928	0.99963	2	14	6	56	Catalysis of the reaction: 2 glutathione + hydrogen peroxide = oxidized glutathione + 2 H2O.	glutathione peroxidase activity
GO:0004697	7.20658e-08	2.88675e-06	1e-05	1	2	12	23	490	Catalysis of the reaction: ATP + a protein = ADP + a phosphoprotein. This reaction requires diacylglycerol.	protein kinase C activity
GO:0004715	1.23832e-05	0.000301264	0	1	3	28	19	487	Catalysis of the reaction: ATP + a non-membrane spanning protein L-tyrosine = ADP + a non-membrane spanning protein L-tyrosine phosphate.	non-membrane spanning protein tyrosine kinase activity
GO:0004896	4.18529e-05	0.000884899	1e-05	1	5	67	17	412	Combining with a cytokine and transmitting the signal from one side of the membrane to the other to initiate a change in cell activity.	cytokine receptor activity
GO:0004993	3.8414e-06	0.000104686	0.00269	1	2	14	11	150	Combining with the biogenic amine serotonin and transmitting the signal across the membrane by activating an associated G-protein. Serotonin (5-hydroxytryptamine) is a neurotransmitter and hormone found in vertebrates and invertebrates.	serotonin receptor activity
GO:0005109	6.05221e-05	0.0012421	0	1	2	38	15	342	Interacting selectively and non-covalently with the frizzled (fz) receptor.	frizzled binding
GO:0005112	3.70542e-07	1.24127e-05	0	1	1	14	14	194	Interacting selectively and non-covalently with the Notch (N) protein, a surface receptor.	Notch binding
GO:0005216	6.85132e-06	0.00017796	0	1	29	344	144	8364	Catalysis of facilitated diffusion of an ion (by an energy-independent process) by passage through a transmembrane aqueous pore or channel without evidence for a carrier-mediated mechanism.	ion channel activity	GO:0005221,GO:0005248,GO:0005249,GO:0005261,GO:0005267,GO:0005272,GO:0022843,GO:0043855
GO:0005221	9.41116e-11	5.95996e-09	0	1	1	10	20	210	Catalysis of the transmembrane transfer of a cation by a channel that opens when intracellular cyclic nucleotide has been bound by the channel complex or one of its constituent parts.	intracellular cyclic nucleotide activated cation channel activity
GO:0005248	2.14022e-08	9.36278e-07	0	1	2	19	25	464	Catalysis of the transmembrane transfer of a sodium ion by a voltage-gated channel. A voltage-gated channel is a channel whose open state is dependent on the voltage across the membrane in which it is embedded.	voltage-gated sodium channel activity
GO:0005249	0.000115743	0.00218645	0	1	6	76	44	1752	Catalysis of the transmembrane transfer of a potassium ion by a voltage-gated channel. A voltage-gated channel is a channel whose open state is dependent on the voltage across the membrane in which it is embedded.	voltage-gated potassium channel activity
GO:0005261	2.3742e-10	1.40331e-08	0	1	25	254	136	6602	Catalysis of the energy-independent passage of cations across a lipid bilayer down a concentration gradient.	cation channel activity	GO:0005221,GO:0005248,GO:0005249,GO:0005267,GO:0005272,GO:0022843
GO:0005267	1.80181e-06	5.25488e-05	0	1	10	110	67	2659	Catalysis of facilitated diffusion of a potassium ion (by an energy-independent process) involving passage through a transmembrane aqueous pore or channel without evidence for a carrier-mediated mechanism.	potassium channel activity	GO:0005249
GO:0005272	1.90441e-11	1.36046e-09	0	1	3	31	43	931	Catalysis of facilitated diffusion of a sodium ion (by an energy-independent process) involving passage through a transmembrane aqueous pore or channel without evidence for a carrier-mediated mechanism.	sodium channel activity	GO:0005248
GO:0005452	3.56018e-05	0.000766129	0	1	1	13	13	268	Catalysis of the transfer of a solute or solutes from one side of a membrane to the other according to the reaction: inorganic anion A(out) + inorganic anion B(in) = inorganic anion A(in) + inorganic anion B(out).	inorganic anion exchanger activity
GO:0005543	0.000119709	0.00224228	0	1	15	230	85	4480	Interacting selectively and non-covalently with phospholipids, a class of lipids containing phosphoric acid as a mono- or diester.	phospholipid binding	GO:0005544,GO:0032266
GO:0005544	1.24733e-14	1.5503e-12	0	1	3	18	31	398	Interacting selectively and non-covalently with phospholipids, a class of lipids containing phosphoric acid as a mono- or diester, in the presence of calcium.	calcium-dependent phospholipid binding
GO:0005689	1.86032e-05	0.000437109	3e-05	1	1	22	6	52	Any spliceosomal complex that forms during the splicing of a messenger RNA primary transcript to excise an intron; the series of U12-type spliceosomal complexes is involved in the splicing of the majority of introns that contain atypical AT-AC terminal dinucleotides, as well as other non-canonical introns. The entire splice site signal, not just the terminal dinucleotides, is involved in determin…	U12-type spliceosomal complex
GO:0005769	1.98139e-07	7.06447e-06	0	1	14	125	56	1996	A membrane-bounded organelle that receives incoming material from primary endocytic vesicles that have been generated by clathrin-dependent and clathrin-independent endocytosis; vesicles fuse with the early endosome to deliver cargo for sorting into recycling or degradation pathways.	early endosome
GO:0005829	0.000442258	0.00723895	0	1	54	876	199	11798	The part of the cytoplasm that does not contain organelles but which does contain other particulate matter, such as protein complexes.	cytosol	GO:0005833
GO:0005833	0.000419225	0.0069258	NA	NA	2	14	2	1	An iron-containing, oxygen carrying complex. In vertebrates it is made up of two pairs of associated globin polypeptide chains, each chain carrying a noncovalently bound heme prosthetic group.	hemoglobin complex
GO:0005844	1.9023e-15	2.81096e-13	0	1	3	27	22	151	A multiribosomal structure representing a linear array of ribosomes held together by messenger RNA. They represent the active complexes in cellular protein synthesis and are able to incorporate amino acids into polypeptides both in vivo and in vitro.	polysome
GO:0005887	1.18199e-09	6.38995e-08	0	1	35	456	185	8794	The component of the plasma membrane consisting of gene products and protein complexes that have some part that penetrates at least one leaflet of the membrane bilayer. This component includes gene products that are buried in the bilayer with no exposure outside the bilayer.	integral component of plasma membrane	GO:0008305,GO:0008076
GO:0005901	1.51205e-06	4.529e-05	0.00027	1	6	40	36	1092	A membrane raft that forms small pit, depression, or invagination that communicates with the outside of a cell and extends inward, indenting the cytoplasm and the cell membrane. Examples include any of the minute pits or incuppings of the cell membrane formed during pinocytosis. Such caveolae may be pinched off to form free vesicles within the cytoplasm.	caveola
GO:0005977	1.45961e-05	0.000349125	7e-05	1	6	54	20	510	The chemical reactions and pathways involving glycogen, a polydisperse, highly branched glucan composed of chains of D-glucose residues in alpha-(1->4) glycosidic linkage, joined together by alpha-(1->6) glycosidic linkages.	glycogen metabolic process	GO:0005978
GO:0005978	1.89463e-05	0.000443604	0.00075	0.99994	4	30	14	270	The chemical reactions and pathways resulting in the formation of glycogen, a polydisperse, highly branched glucan composed of chains of D-glucose residues.	glycogen biosynthetic process
GO:0006082	1.44088e-14	1.758e-12	0	1	47	660	174	7530	The chemical reactions and pathways involving organic acids, any acidic compound containing carbon in covalent linkage.	organic acid metabolic process	GO:0006520,GO:0006760,GO:0008652,GO:0009069,GO:0009071,GO:0019752,GO:0032787,GO:1901605
GO:0006084	2.4661e-06	7.00783e-05	0.00054	0.99999	2	15	13	195	The chemical reactions and pathways involving acetyl-CoA, a derivative of coenzyme A in which the sulfhydryl group is acetylated; it is a metabolite derived from several pathways (e.g. glycolysis, fatty acid oxidation, amino-acid catabolism) and is further metabolized by the tricarboxylic acid cycle. It is a key intermediate in lipid and terpenoid biosynthesis.	acetyl-CoA metabolic process
GO:0006112	5.49059e-05	0.0011356	1e-05	1	6	60	20	565	The chemical reactions and pathways by which a cell derives energy from stored compounds such as fats or glycogen.	energy reserve metabolic process	GO:0005977,GO:0005978
GO:0006282	0.000144741	0.0026624	5e-05	1	6	49	19	550	Any process that modulates the frequency, rate or extent of DNA repair.	regulation of DNA repair	GO:0010569,GO:0045739,GO:2000779
GO:0006335	0.000319427	0.00539095	0.1227	0.99522	2	17	4	22	The formation of nucleosomes on newly replicated DNA, coupled to strand elongation.	DNA replication-dependent nucleosome assembly
GO:0006401	0.000100619	0.00195062	0	1	5	86	28	989	The chemical reactions and pathways resulting in the breakdown of RNA, ribonucleic acid, one of the two main type of nucleic acid, consisting of a long, unbranched macromolecule formed from ribonucleotides joined in 3',5'-phosphodiester linkage.	RNA catabolic process	GO:0000288,GO:0000289,GO:0000956,GO:0006402,GO:0060213,GO:0061014,GO:1900153
GO:0006402	1.43253e-05	0.000343884	0	1	4	70	27	818	The chemical reactions and pathways resulting in the breakdown of mRNA, messenger RNA, which is responsible for carrying the coded genetic 'message', transcribed from DNA, to sites of protein assembly at the ribosomes.	mRNA catabolic process	GO:0000288,GO:0000289,GO:0000956,GO:0060213,GO:0061014,GO:1900153
GO:0006413	9.86414e-05	0.00191788	0	1	2	79	19	542	The process preceding formation of the peptide bond between the first two amino acids of a protein. This includes the formation of a complex of the ribosome, mRNA, and an initiation complex that contains the first aminoacyl-tRNA.	translational initiation	GO:0006446,GO:0045947
GO:0006446	0.000103199	0.00198652	0	1	1	49	15	360	Any process that modulates the frequency, rate or extent of translational initiation.	regulation of translational initiation	GO:0045947
GO:0006461	2.36468e-07	8.23242e-06	0	1	41	909	163	8653	The aggregation, arrangement and bonding together of a set of components to form a protein complex.	protein complex assembly	GO:0006335,GO:0031334,GO:0032459,GO:0032461,GO:0051262,GO:0051225,GO:0051289
GO:0006520	2.08067e-06	5.97642e-05	0	1	19	288	67	2869	The chemical reactions and pathways involving amino acids, carboxylic acids containing one or more amino groups, as carried out by individual cells.	cellular amino acid metabolic process	GO:0006760,GO:0008652,GO:0009069,GO:0009071,GO:1901605
GO:0006637	0.000217336	0.00385381	2e-05	1	3	33	14	351	The chemical reactions and pathways involving acyl-CoA, any derivative of coenzyme A in which the sulfhydryl group is in thiolester linkage with an acyl group.	acyl-CoA metabolic process	GO:0006084
GO:0006730	1.4577e-05	0.000349125	0	1	1	26	11	167	The chemical reactions and pathways involving the transfer of one-carbon units in various oxidation states.	one-carbon metabolic process
GO:0006739	2.19169e-05	0.000505153	7e-05	1	2	25	9	113	The chemical reactions and pathways involving nicotinamide-adenine dinucleotide phosphate, a coenzyme involved in many redox and biosynthetic reactions; metabolism may be of either the oxidized form, NADP, or the reduced form, NADPH.	NADP metabolic process
GO:0006760	9.57617e-05	0.0018756	0	1	1	18	11	202	The chemical reactions and pathways involving a folic acid-containing compound, i.e. any of a group of heterocyclic compounds based on the pteroic acid skeleton conjugated with one or more L-glutamic acid or L-glutamate units.	folic acid-containing compound metabolic process
GO:0006790	9.74586e-06	0.000242716	0	1	16	163	55	2332	The chemical reactions and pathways involving the nonmetallic element sulfur or compounds that contain sulfur, such as the amino acids methionine and cysteine or the tripeptide glutathione.	sulfur compound metabolic process	GO:0006084,GO:0006637
GO:0006812	2.11162e-06	6.05224e-05	0	1	49	788	227	13332	The directed movement of cations, atoms or small molecules with a net positive charge, into, out of or within a cell, or between cells, by means of some agent such as a transporter or pore.	cation transport	GO:0006813,GO:0006814,GO:0030001,GO:0015672,GO:0035725,GO:0051209,GO:0060401,GO:0060402,GO:0070509,GO:0071805,GO:0090279,GO:0098655
GO:0006813	3.73731e-06	0.000102332	0	1	16	154	78	3523	The directed movement of potassium ions (K+) into, out of or within a cell, or between cells, by means of some agent such as a transporter or pore.	potassium ion transport	GO:0071805
GO:0006814	3.36305e-08	1.41089e-06	0	1	10	126	68	2557	The directed movement of sodium ions (Na+) into, out of or within a cell, or between cells, by means of some agent such as a transporter or pore.	sodium ion transport	GO:0035725
GO:0006950	7.04936e-07	2.23213e-05	0	1	116	2055	354	22300	Any process that results in a change in state or activity of a cell or an organism (in terms of movement, secretion, enzyme production, gene expression, etc.) as a result of a disturbance in organismal or cellular homeostasis, usually, but not necessarily, exogenous (e.g. temperature, humidity, ionizing radiation).	response to stress	GO:0000724,GO:0000725,GO:0001666,GO:0002218,GO:0002221,GO:0002224,GO:0002526,GO:0002673,GO:0006986,GO:0006952,GO:0006282,GO:0006954,GO:0006970,GO:0006974,GO:0008630,GO:0009611,GO:0010569,GO:0033554,GO:0030449,GO:0034142,GO:0034620,GO:0035967,GO:0042060,GO:0045088,GO:0045089,GO:0045739,GO:0050727,GO:0051607,GO:0061041,GO:0071456,GO:0090303,GO:2000779
GO:0006952	1.02515e-06	3.15589e-05	0	1	31	715	108	5334	Reactions, triggered in response to the presence of a foreign body or the occurrence of an injury, which result in restriction of damage to the organism attacked or prevention/recovery from the infection caused by the attack.	defense response	GO:0002218,GO:0002221,GO:0002224,GO:0002526,GO:0002673,GO:0006954,GO:0030449,GO:0034142,GO:0045088,GO:0045089,GO:0050727,GO:0051607
GO:0006954	0.000314115	0.00532155	0	1	16	320	50	2366	The immediate defensive reaction (by vertebrate tissue) to infection or injury caused by chemical or physical agents. The process is characterized by local vasodilation, extravasation of plasma into intercellular spaces and accumulation of white blood cells and macrophages.	inflammatory response	GO:0002526,GO:0002673,GO:0030449,GO:0050727
GO:0006956	1.89412e-10	1.16083e-08	0	1	1	27	17	166	Any process involved in the activation of any of the steps of the complement cascade, which allows for the direct killing of microbes, the disposal of immune complexes, and the regulation of other immune processes; the initial steps of complement activation involve one of three pathways, the classical pathway, the alternative pathway, and the lectin pathway, all of which lead to the terminal comp…	complement activation	GO:0030449
GO:0006959	7.4108e-11	4.76117e-09	0	1	4	108	25	380	An immune response mediated through a body fluid.	humoral immune response	GO:0002920,GO:0002922,GO:0006956,GO:0030449
GO:0006970	4.14625e-06	0.000112533	0.00139	0.99986	5	36	24	644	Any process that results in a change in state or activity of a cell or an organism (in terms of movement, secretion, enzyme production, gene expression, etc.) as a result of a stimulus indicating an increase or decrease in the concentration of solutes outside the organism or cell.	response to osmotic stress
GO:0006974	4.81859e-06	0.000129198	0	1	33	537	104	5270	Any process that results in a change in state or activity of a cell (in terms of movement, secretion, enzyme production, gene expression, etc.) as a result of a stimulus indicating damage to its DNA from environmental insults or errors during metabolism.	cellular response to DNA damage stimulus	GO:0000724,GO:0000725,GO:0006282,GO:0008630,GO:0010569,GO:0045739,GO:2000779
GO:0006986	1.13619e-05	0.000278273	2e-05	1	5	44	15	300	Any process that results in a change in state or activity of a cell or an organism (in terms of movement, secretion, enzyme production, gene expression, etc.) as a result of an unfolded protein stimulus.	response to unfolded protein	GO:0034620
GO:0007049	3.31018e-11	2.28094e-09	0	1	62	987	208	10457	The progression of biochemical and morphological phases and events that occur in a cell during successive cell replication or nuclear replication events. Canonically, the cell cycle comprises the replication and segregation of genetic material followed by the division of the cell, but in endocycles or syncytial cells nuclear replication or nuclear division may not be followed by cell division.	cell cycle	GO:0000910,GO:0051726,GO:0007063,GO:0032465,GO:0032467,GO:0045787,GO:0051225,GO:0090068
GO:0007063	3.40622e-05	0.000734186	0.00176	1	2	10	9	119	Any process that modulates the frequency, rate or extent of sister chromatid cohesion.	regulation of sister chromatid cohesion
GO:0007204	1.51172e-06	4.529e-05	0	1	7	118	41	1370	Any process that increases the concentration of calcium ions in the cytosol.	positive regulation of cytosolic calcium ion concentration	GO:0051209,GO:0060402
GO:0007219	9.49321e-14	1.01e-11	0	1	11	88	45	922	A series of molecular signals initiated by the binding of an extracellular ligand to the receptor Notch on the surface of a target cell, and ending with regulation of a downstream cellular process, e.g. transcription.	Notch signaling pathway
GO:0007229	9.50048e-08	3.66839e-06	0	1	5	74	40	1211	A series of molecular signals initiated by the binding of extracellular ligand to an integrin on the surface of a target cell, and ending with regulation of a downstream cellular process, e.g. transcription.	integrin-mediated signaling pathway
GO:0007292	7.287e-06	0.000187446	0	1	5	69	29	898	Generation of the female gamete; specialised haploid cells produced by meiosis and along with a male gamete takes part in sexual reproduction.	female gamete generation	GO:0048477
GO:0007368	0.000113798	0.00215278	0	1	5	73	24	791	The establishment of an organism's body plan or part of an organism with respect to the left and right halves. The pattern can either be symmetric, such that the halves are mirror images, or asymmetric where the pattern deviates from this symmetry.	determination of left/right symmetry	GO:0001947,GO:0061371
GO:0007379	3.3712e-05	0.000729001	0.00025	1	1	15	11	182	The process in which segments assume individual identities; exemplified in insects by the actions of the products of the homeotic genes.	segment specification
GO:0007405	2.20818e-15	3.2271e-13	0	1	5	46	35	486	The expansion of a neuroblast population by cell division. A neuroblast is any cell that will divide and give rise to a neuron.	neuroblast proliferation	GO:0002052,GO:1902692
GO:0007517	1.88917e-06	5.4856e-05	0	1	18	266	73	3210	The process whose specific outcome is the progression of the muscle over time, from its formation to the mature structure. The muscle is an organ consisting of a tissue made up of various elongated cells that are specialized to contract and thus to produce movement and mechanical work.	muscle organ development	GO:0048644,GO:0048741,GO:0055008,GO:0060415
GO:0007548	3.48038e-18	8.12029e-16	0	1	15	199	86	2308	The establishment of the sex of an organism by physical differentiation.	sex differentiation	GO:0008406,GO:0008584,GO:0008585,GO:0035112,GO:0045137,GO:0046545,GO:0046546,GO:0046660,GO:0046661,GO:0048806
GO:0007584	1.40645e-06	4.23176e-05	0	1	3	27	15	250	Any process that results in a change in state or activity of a cell or an organism (in terms of movement, secretion, enzyme production, gene expression, etc.) as a result of a nutrient stimulus.	response to nutrient
GO:0007589	7.64126e-10	4.19922e-08	0	1	5	56	34	758	The controlled release of a fluid by a cell or tissue in an animal.	body fluid secretion	GO:0007595,GO:0070254,GO:0070255
GO:0007595	0.00055109	0.00886208	0.05822	0.99138	4	25	12	292	The secretion of milk by the mammary gland.	lactation
GO:0007602	0.000196013	0.00352744	0.02717	0.99809	2	27	19	573	The sequence of reactions within a cell required to convert absorbed photons into a molecular signal.	phototransduction
GO:0008009	8.48339e-05	0.00167888	0	1	1	39	6	55	The function of a family of small chemotactic cytokines; their name is derived from their ability to induce directed chemotaxis in nearby responsive cells. All chemokines possess a number of conserved cysteine residues involved in intramolecular disulfide bond formation. Some chemokines are considered pro-inflammatory and can be induced during an immune response to recruit cells of the immune sys…	chemokine activity
GO:0008026	0.000621284	0.00984603	0	1	5	77	25	849	Catalysis of the reaction: ATP + H2O = ADP + phosphate, to drive the unwinding of a DNA or RNA helix.	ATP-dependent helicase activity
GO:0008076	5.61868e-06	0.000148396	0	1	3	47	32	1082	A protein complex that forms a transmembrane channel through which potassium ions may cross a cell membrane in response to changes in membrane potential.	voltage-gated potassium channel complex
GO:0008105	8.26736e-13	7.0934e-11	0.00094	0.99999	3	14	22	225	Any process in which a protein is transported to, or maintained in, a specific location such that it is distributed asymmetrically.	asymmetric protein localization	GO:0045176
GO:0008135	4.84634e-07	1.59929e-05	0	1	3	72	20	395	Functions during translation by interacting selectively and non-covalently with nucleic acids during polypeptide synthesis at the ribosome.	translation factor activity, nucleic acid binding	GO:0003743
GO:0008154	0.000194135	0.00349837	0	1	7	118	44	1935	Assembly or disassembly of actin filaments by the addition or removal of actin monomers from a filament.	actin polymerization or depolymerization
GO:0008187	1.86894e-05	0.00043836	0.00029	1	2	13	11	179	Interacting selectively and non-covalently with any stretch of pyrimidines (cytosine or uracil) in an RNA molecule.	poly-pyrimidine tract binding	GO:0008266
GO:0008227	6.03089e-05	0.00123964	0.00013	1	2	48	11	205	Combining with an extracellular amine and transmitting the signal across the membrane by activating an associated G-protein; promotes the exchange of GDP for GTP on the alpha subunit of a heterotrimeric G-protein complex.	G-protein coupled amine receptor activity	GO:0004993
GO:0008266	1.11284e-05	0.000274321	0.00057	1	2	12	11	169	Interacting selectively and non-covalently with a sequence of uracil residues in an RNA molecule.	poly(U) RNA binding
GO:0008284	8.81655e-06	0.000222911	0	1	30	542	106	5446	Any process that activates or increases the rate or extent of cell proliferation.	positive regulation of cell proliferation	GO:0002052,GO:0002053,GO:0042104,GO:2000179,GO:2000648
GO:0008305	3.97456e-05	0.000845724	0	1	3	28	22	615	A protein complex that is composed of one alpha subunit and one beta subunit, both of which are members of the integrin superfamily of cell adhesion receptors; the complex spans the plasma membrane and binds to extracellular matrix ligands, cell-surface ligands, and soluble ligands.	integrin complex
GO:0008324	9.37211e-05	0.00183834	0	1	35	547	171	10051	Catalysis of the transfer of cation from one side of the membrane to the other.	cation transmembrane transporter activity	GO:0046873,GO:0005221,GO:0005248,GO:0005249,GO:0005261,GO:0005267,GO:0005272,GO:0015077,GO:0015079,GO:0015081,GO:0022843
GO:0008360	7.17471e-05	0.00145452	0	1	5	79	36	1396	Any process that modulates the surface configuration of a cell.	regulation of cell shape
GO:0008406	7.68222e-12	5.77208e-10	0	1	11	156	60	1718	The process whose specific outcome is the progression of the gonad over time, from its formation to the mature structure. The gonad is an animal organ that produces gametes; in some species it also produces hormones.	gonad development	GO:0008584,GO:0008585
GO:0008483	7.96643e-07	2.50462e-05	0	1	2	20	13	177	Catalysis of the transfer of an amino group to an acceptor, usually a 2-oxo acid.	transaminase activity
GO:0008584	3.07497e-14	3.52535e-12	0	1	7	92	48	990	The process whose specific outcome is the progression of the male gonad over time, from its formation to the mature structure.	male gonad development
GO:0008585	0.000246053	0.0042943	0.00012	1	8	72	31	1191	The process whose specific outcome is the progression of the female gonad over time, from its formation to the mature structure.	female gonad development
GO:0008630	4.70395e-05	0.000985162	0	1	5	96	25	781	A series of molecular signals in which an intracellular signal is conveyed to trigger the apoptotic death of a cell. The pathway is induced by the detection of DNA damage, and ends when the execution phase of apoptosis is triggered.	intrinsic apoptotic signaling pathway in response to DNA damage
GO:0008652	6.08244e-08	2.45122e-06	0	1	8	83	29	686	The chemical reactions and pathways resulting in the formation of amino acids, organic acids containing one or more amino substituents.	cellular amino acid biosynthetic process
GO:0009069	0.000270863	0.0046782	0.00065	1	3	36	9	156	The chemical reactions and pathways involving amino acids of the serine family, comprising cysteine, glycine, homoserine, selenocysteine and serine.	serine family amino acid metabolic process	GO:0009071
GO:0009071	8.88675e-06	0.00022426	0.00255	0.99999	2	18	8	75	The chemical reactions and pathways resulting in the breakdown of amino acids of the serine family, comprising cysteine, glycine, homoserine, selenocysteine and serine.	serine family amino acid catabolic process
GO:0009165	0.000412377	0.00682964	0	1	19	234	57	2763	The chemical reactions and pathways resulting in the formation of nucleotides, any nucleoside that is esterified with (ortho)phosphate or an oligophosphate at any hydroxyl group on the glycose moiety; may be mono-, di- or triphosphate; this definition includes cyclic-nucleotides (nucleoside cyclic phosphates).	nucleotide biosynthetic process
GO:0009168	3.34221e-05	0.000723909	0.00164	0.99982	6	64	19	502	The chemical reactions and pathways resulting in the formation of purine ribonucleoside monophosphate, a compound consisting of a purine base linked to a ribose sugar esterified with phosphate on the sugar.	purine ribonucleoside monophosphate biosynthetic process
GO:0009225	8.38664e-05	0.0016622	7e-05	1	3	19	15	353	The cellular chemical reactions and pathways involving nucleotide-sugars, any nucleotide in which the distal phosphoric residue of a nucleoside 5'-diphosphate is in glycosidic linkage with a monosaccharide or monosaccharide derivative.	nucleotide-sugar metabolic process
GO:0009268	2.35439e-05	0.000534319	0.01332	0.99901	2	22	21	579	Any process that results in a change in state or activity of a cell or an organism (in terms of movement, secretion, enzyme production, gene expression, etc.) as a result of a pH stimulus. pH is a measure of the acidity or basicity of an aqueous solution.	response to pH	GO:0010447
GO:0009314	9.46555e-06	0.000237067	0	1	23	284	76	3589	Any process that results in a change in state or activity of a cell or an organism (in terms of movement, secretion, enzyme production, gene expression, etc.) as a result of an electromagnetic radiation stimulus. Electromagnetic radiation is a propagating wave in space with electric and magnetic components. These components oscillate at right angles to each other and to the direction of propagati…	response to radiation	GO:0007602,GO:0009411,GO:0009416,GO:0009583
GO:0009411	0.000312132	0.00529903	0	1	9	99	28	1067	Any process that results in a change in state or activity of a cell or an organism (in terms of movement, secretion, enzyme production, gene expression, etc.) as a result of an ultraviolet radiation (UV light) stimulus. Ultraviolet radiation is electromagnetic radiation with a wavelength in the range of 10 to 380 nanometers.	response to UV
GO:0009416	2.90242e-06	8.10908e-05	0	1	20	202	63	2691	Any process that results in a change in state or activity of a cell or an organism (in terms of movement, secretion, enzyme production, gene expression, etc.) as a result of a light stimulus, electromagnetic radiation of wavelengths classified as infrared, visible or ultraviolet light.	response to light stimulus	GO:0007602,GO:0009411,GO:0009583
GO:0009583	0.000325787	0.00548923	0.01379	0.99852	4	41	23	803	The series of events in which a light stimulus (in the form of photons) is received and converted into a molecular signal.	detection of light stimulus	GO:0007602
GO:0009605	1.65966e-05	0.000394845	0	1	74	1245	260	16249	Any process that results in a change in state or activity of a cell or an organism (in terms of movement, secretion, enzyme production, gene expression, etc.) as a result of an external stimulus.	response to external stimulus	GO:0002673,GO:0009615,GO:0007584,GO:0007602,GO:0009583,GO:0051707,GO:0030449,GO:0030593,GO:0031663,GO:0050727,GO:0051607,GO:0071219,GO:0071222,GO:0098586
GO:0009607	1.33116e-08	6.02147e-07	0	1	23	492	87	3622	Any process that results in a change in state or activity of a cell or an organism (in terms of movement, secretion, enzyme production, gene expression, etc.) as a result of a biotic stimulus, a stimulus caused or produced by a living organism.	response to biotic stimulus	GO:0009615,GO:0051707,GO:0031663,GO:0051607,GO:0071219,GO:0071222,GO:0098586
GO:0009611	1.23022e-11	8.8917e-10	0	1	29	425	127	5352	Any process that results in a change in state or activity of a cell or an organism (in terms of movement, secretion, enzyme production, gene expression, etc.) as a result of a stimulus indicating damage to the organism.	response to wounding	GO:0002673,GO:0030449,GO:0042060,GO:0050727,GO:0061041,GO:0090303
GO:0009615	1.93602e-08	8.54406e-07	0	1	9	183	39	1096	Any process that results in a change in state or activity of a cell or an organism (in terms of movement, secretion, enzyme production, gene expression, etc.) as a result of a stimulus from a virus.	response to virus	GO:0051607,GO:0098586
GO:0009743	7.40389e-07	2.33834e-05	0	1	6	72	35	1082	Any process that results in a change in state or activity of a cell or an organism (in terms of movement, secretion, enzyme production, gene expression, etc.) as a result of a carbohydrate stimulus.	response to carbohydrate	GO:0009749,GO:0035773,GO:0061178,GO:0071322,GO:0071333
GO:0009749	2.52974e-08	1.09944e-06	0	1	4	63	32	793	Any process that results in a change in state or activity of a cell or an organism (in terms of movement, secretion, enzyme production, gene expression, etc.) as a result of a glucose stimulus.	response to glucose	GO:0035773,GO:0061178,GO:0071333
GO:0009791	9.76098e-07	3.01186e-05	0	1	10	99	49	1819	The process whose specific outcome is the progression of the organism over time, from the completion of embryonic development to the mature structure. See embryonic development.	post-embryonic development
GO:0009792	8.24734e-08	3.25464e-06	0	1	40	588	143	7210	The process whose specific outcome is the progression of an embryo over time, from zygote formation until the end of the embryonic life stage. The end of the embryonic life stage is organism-specific and may be somewhat arbitrary; for mammals it is usually considered to be birth, for insects the hatching of the first instar larva from the eggshell.	embryo development ending in birth or egg hatching	GO:0001701,GO:0001756,GO:0001841,GO:0001843,GO:0021903,GO:0021915,GO:0043009,GO:0090178,GO:0090179
GO:0009798	7.61611e-09	3.60451e-07	0	1	6	74	32	754	The establishment, maintenance and elaboration of a pattern along a line or around a point.	axis specification	GO:0009948,GO:0009950
GO:0009855	8.97706e-05	0.00176868	0	1	6	80	25	828	The establishment of an organism's body plan or part of an organism with respect to a single longitudinal plane. The pattern can either be symmetric, such that the halves are mirror images, or asymmetric where the pattern deviates from this symmetry.	determination of bilateral symmetry	GO:0001947,GO:0007368,GO:0061371
GO:0009880	1.04679e-05	0.000259724	0	1	2	52	24	678	The process that results in the patterns of cell differentiation that will arise in an embryo.	embryonic pattern specification
GO:0009887	0.000101735	0.00196528	0	1	57	761	175	10498	Morphogenesis of an organ. An organ is defined as a tissue or set of tissues that work together to perform a specific function or functions. Morphogenesis is the process in which anatomical structures are generated and organized. Organs are commonly observed as visibly distinct structures, but may also exist as loosely associated clusters of cells that work together to perform a specific function…	organ morphogenesis	GO:0001754,GO:0001947,GO:0003007,GO:0003143,GO:0003148,GO:0003151,GO:0003208,GO:0003209,GO:0003215,GO:0035112,GO:0042462,GO:0042475,GO:0042476,GO:0048048,GO:0048557,GO:0048592,GO:0048593,GO:0048596,GO:0048644,GO:0055008,GO:0060042,GO:0060071,GO:0060088,GO:0060219,GO:0060411,GO:0060412,GO:0060415,GO:0060536,GO:0090175,GO:0090178,GO:0090179,GO:2000826
GO:0009925	2.4026e-07	8.34261e-06	0	1	2	21	19	333	The region of the plasma membrane located at the basal end of the cell. Often used in reference to animal polarized epithelial membranes, where the basal membrane is the part attached to the extracellular matrix, or in plant cells, where the basal membrane is defined with respect to the zygotic axis.	basal plasma membrane
GO:0009948	7.98834e-11	5.10755e-09	0	1	4	41	19	205	The establishment, maintenance and elaboration of the anterior/posterior axis. The anterior-posterior axis is defined by a line that runs from the head or mouth of an organism to the tail or opposite end of the organism.	anterior/posterior axis specification
GO:0009950	7.85468e-09	3.67815e-07	0	1	1	14	13	114	The establishment, maintenance and elaboration of the dorsal/ventral axis. The dorsal/ventral axis is defined by a line that runs orthogonal to both the anterior/posterior and left/right axes. The dorsal end is defined by the upper or back side of an organism. The ventral end is defined by the lower or front side of an organism.	dorsal/ventral axis specification
GO:0009967	2.14283e-05	0.000494748	0	1	59	848	184	10804	Any process that activates or increases the frequency, rate or extent of signal transduction.	positive regulation of signal transduction	GO:0014068,GO:0030177,GO:0051897,GO:0090263
GO:0010001	0.000257254	0.00446052	0	1	12	130	43	1872	The process in which a relatively unspecialized cell acquires the specialized features of a glial cell.	glial cell differentiation
GO:0010033	1.60712e-06	4.78145e-05	0	1	93	1336	280	17154	Any process that results in a change in state or activity of a cell or an organism (in terms of movement, secretion, enzyme production, gene expression, etc.) as a result of an organic substance stimulus.	response to organic substance	GO:0006986,GO:0046683,GO:0009743,GO:0009749,GO:0035196,GO:0010243,GO:0014070,GO:0031663,GO:0033993,GO:0034620,GO:0035773,GO:0035967,GO:0042220,GO:0043331,GO:0043434,GO:0043627,GO:0045471,GO:0051591,GO:0061178,GO:0070723,GO:0071219,GO:0071222,GO:0071310,GO:0071320,GO:0071322,GO:0071333,GO:0071375,GO:0071396,GO:0071407,GO:0071417,GO:1901653
GO:0010035	2.44787e-06	6.97094e-05	0	1	14	179	54	2162	Any process that results in a change in state or activity of a cell or an organism (in terms of movement, secretion, enzyme production, gene expression, etc.) as a result of an inorganic substance stimulus.	response to inorganic substance	GO:0010038
GO:0010038	0.000252485	0.00438927	0	1	9	106	37	1566	Any process that results in a change in state or activity of a cell or an organism (in terms of movement, secretion, enzyme production, gene expression, etc.) as a result of a metal ion stimulus.	response to metal ion
GO:0010171	6.37289e-06	0.000166837	0	1	3	45	21	528	The process in which the anatomical structures of the soma are generated and organized.	body morphogenesis	GO:0060323,GO:0060325
GO:0010243	1.2251e-22	9.6266e-20	0	1	33	310	146	4709	Any process that results in a change in state or activity of a cell or an organism (in terms of movement, secretion, enzyme production, gene expression, etc.) as a result of an organonitrogen stimulus. An organonitrogen compound is formally a compound containing at least one carbon-nitrogen bond.	response to organonitrogen compound	GO:0042220,GO:0043434,GO:0051591,GO:0071320,GO:0071375,GO:0071417,GO:1901653
GO:0010447	0.000118746	0.00222736	0.02525	1	1	12	18	509	Any process that results in a change in state or activity of a cell or an organism (in terms of movement, secretion, enzyme production, gene expression, etc.) as a result of a pH stimulus with pH < 7. pH is a measure of the acidity or basicity of an aqueous solution.	response to acidic pH
GO:0010463	5.58521e-08	2.27149e-06	0	1	5	47	24	499	The multiplication or reproduction of cells, resulting in the expansion of a mesenchymal cell population. A mesenchymal cell is a cell that normally gives rise to other cells that are organized as three-dimensional masses, rather than sheets.	mesenchymal cell proliferation	GO:0002053,GO:0010464
GO:0010464	4.63116e-09	2.2478e-07	1e-05	1	5	38	24	430	Any process that modulates the frequency, rate or extent of mesenchymal cell proliferation. A mesenchymal cell is a cell that normally gives rise to other cells that are organized as three-dimensional masses, rather than sheets.	regulation of mesenchymal cell proliferation	GO:0002053
GO:0010469	2.64439e-06	7.4666e-05	0	1	8	59	31	941	Any process that modulates the frequency, rate or extent of receptor activity. Receptor activity is when a molecule combines with an extracellular or intracellular messenger to initiate a change in cell activity.	regulation of receptor activity	GO:2000273
GO:0010565	6.01264e-07	1.94083e-05	0	1	5	87	30	831	Any process that modulates the chemical reactions and pathways involving any of a class of organic compounds that contain the carbonyl group, CO, and in which the carbonyl group is bonded only to carbon atoms. The general formula for a ketone is RCOR, where R and R are alkyl or aryl groups.	regulation of cellular ketone metabolic process
GO:0010569	1.63727e-06	4.84923e-05	0.05906	0.99616	2	12	9	80	Any process that modulates the frequency, rate or extent of the error-free repair of a double-strand break in DNA in which the broken DNA molecule is repaired using homologous sequences.	regulation of double-strand break repair via homologous recombination
GO:0010586	8.18484e-08	3.23959e-06	0	1	1	15	15	193	The chemical reactions and pathways involving miRNA, microRNA, a class of single-stranded RNA molecules of about 21-23 nucleotides in length, which regulates gene expression.	miRNA metabolic process
GO:0010623	3.99037e-06	0.000108523	0.00034	1	6	41	19	424	The activation of endogenous cellular processes that result in the death of a cell as part of its development.	developmental programmed cell death	GO:0060561
GO:0010634	2.94451e-05	0.000651565	0	1	4	63	31	1052	Any process that activates or increases the frequency, rate or extent of epithelial cell migration.	positive regulation of epithelial cell migration
GO:0010656	1.21117e-09	6.5212e-08	7e-05	1	2	12	14	115	Any process that decreases the rate or frequency of muscle cell apoptotic process, a form of programmed cell death induced by external or internal signals that trigger the activity of proteolytic caspases whose actions dismantle a muscle cell and result in its death.	negative regulation of muscle cell apoptotic process
GO:0010660	1.80691e-08	8.0638e-07	1e-05	1	2	22	14	145	Any process that modulates the rate or frequency of muscle cell apoptotic process, a form of programmed cell death induced by external or internal signals that trigger the activity of proteolytic caspases whose actions dismantle a muscle cell and result in its death.	regulation of muscle cell apoptotic process	GO:0010656
GO:0010761	1.17852e-06	3.59474e-05	0	1	2	23	25	633	Cell migration that is accomplished by extension and retraction of a fibroblast pseudopodium. A fibroblast is a connective tissue cell which secretes an extracellular matrix rich in collagen and other macromolecules.	fibroblast migration	GO:0010762
GO:0010762	2.22422e-07	7.80472e-06	0	1	1	15	22	449	Any process that modulates the rate, frequency or extent of fibroblast cell migration. Fibroblast cell migration is accomplished by extension and retraction of a pseudopodium.	regulation of fibroblast migration
GO:0010942	2.80039e-05	0.000621742	0	1	15	269	65	3010	Any process that increases the rate or frequency of cell death. Cell death is the specific activation or halting of processes within a cell so that its vital functions markedly cease, rather than simply deteriorating gradually over time, which culminates in cell death.	positive regulation of cell death	GO:0043065,GO:0043068,GO:0043525
GO:0010954	0.000615386	0.0097778	2e-05	1	7	88	32	1317	Any process that increases the rate, frequency or extent of protein maturation by peptide bond cleavage.	positive regulation of protein processing
GO:0014033	0.000350874	0.00584746	0	1	3	55	18	544	The process in which a relatively unspecialized cell acquires specialized features of a neural crest cell.	neural crest cell differentiation
GO:0014068	4.87847e-05	0.00101851	0	1	3	41	19	517	Any process that activates or increases the frequency, rate or extent of signal transduction mediated by the phosphatidylinositol 3-kinase cascade.	positive regulation of phosphatidylinositol 3-kinase signaling
GO:0014070	1.31953e-21	5.48386e-19	0	1	34	370	140	4532	Any process that results in a change in state or activity of a cell or an organism (in terms of movement, secretion, enzyme production, gene expression, etc.) as a result of an organic cyclic compound stimulus.	response to organic cyclic compound	GO:0035196,GO:0042220,GO:0043331,GO:0043627,GO:0051591,GO:0070723,GO:0071320,GO:0071407
GO:0014706	4.99259e-05	0.00103907	0	1	22	289	86	4392	The process whose specific outcome is the progression of a striated muscle over time, from its formation to the mature structure. Striated muscle contain fibers that are divided by transverse bands into striations, and cardiac and skeletal muscle are types of striated muscle. Skeletal muscle myoblasts fuse to form myotubes and eventually multinucleated muscle fibers. The fusion of cardiac cells i…	striated muscle tissue development	GO:0048741,GO:0055008
GO:0015026	1.26736e-10	7.87597e-09	0.00021	0.99999	2	11	14	98	Combining with an extracellular or intracellular messenger, and in cooperation with a nearby primary receptor, initiating a change in cell activity.	coreceptor activity
GO:0015077	4.19403e-11	2.84574e-09	0	1	19	302	117	5214	Catalysis of the transfer of a inorganic cations with a valency of one from one side of a membrane to the other. Inorganic cations are atoms or small molecules with a positive charge that do not contain carbon in covalent linkage.	monovalent inorganic cation transmembrane transporter activity	GO:0005248,GO:0005249,GO:0005267,GO:0005272,GO:0015079,GO:0015081
GO:0015079	1.08343e-07	4.10499e-06	0	1	11	123	68	2970	Catalysis of the transfer of potassium ions (K+) from one side of a membrane to the other.	potassium ion transmembrane transporter activity	GO:0005249,GO:0005267
GO:0015081	9.50516e-12	7.02273e-10	0	1	8	105	67	2293	Catalysis of the transfer of sodium ions (Na+) from one side of a membrane to the other.	sodium ion transmembrane transporter activity	GO:0005248,GO:0005272
GO:0015267	2.4628e-05	0.000556074	0	1	30	363	148	8458	Catalysis of energy-independent facilitated diffusion, mediated by passage of a solute through a transmembrane aqueous pore or channel. Stereospecificity is not exhibited but this transport may be specific for a particular molecular species or class of molecules.	channel activity	GO:0005216,GO:0005221,GO:0005248,GO:0005249,GO:0005261,GO:0005267,GO:0005272,GO:0022839,GO:0022843,GO:0043855
GO:0015301	8.04156e-05	0.00161061	0	1	1	17	13	291	Catalysis of the transfer of a solute or solutes from one side of a membrane to the other according to the reaction: anion A(out) + anion B(in) = anion A(in) + anion B(out).	anion:anion antiporter activity	GO:0005452
GO:0015672	1.48641e-07	5.41583e-06	0	1	26	366	128	6313	The directed movement of inorganic cations with a valency of one into, out of or within a cell, or between cells, by means of some agent such as a transporter or pore. Inorganic cations are atoms or small molecules with a positive charge which do not contain carbon in covalent linkage.	monovalent inorganic cation transport	GO:0006813,GO:0006814,GO:0035725,GO:0071805
GO:0016032	2.70336e-05	0.000603222	0	1	11	142	36	1341	A multi-organism process in which a virus is a participant. The other participant is the host. Includes infection of a host cell, replication of the viral genome, and assembly of progeny virus particles. In some cases the viral genetic material may integrate into the host genome and only subsequently, under particular circumstances, 'complete' its life cycle.	viral process	GO:0019048,GO:0050792
GO:0016055	6.90897e-05	0.00140493	0	1	20	278	71	3468	The series of molecular signals initiated by binding of a Wnt protein to a frizzled family receptor on the surface of the target cell and ending with a change in cell state.	Wnt signaling pathway	GO:0030111,GO:0030177,GO:0060070,GO:0060071,GO:0060828,GO:0090179,GO:0090263,GO:2000095
GO:0016323	3.18621e-08	1.34519e-06	0	1	8	112	49	1498	The region of the plasma membrane that includes the basal end and sides of the cell. Often used in reference to animal polarized epithelial membranes, where the basal membrane is the part attached to the extracellular matrix, or in plant cells, where the basal membrane is defined with respect to the zygotic axis.	basolateral plasma membrane	GO:0009925
GO:0016331	1.05219e-13	1.11056e-11	0	1	14	145	57	1411	The process in which the anatomical structures of embryonic epithelia are generated and organized.	morphogenesis of embryonic epithelium	GO:0001838,GO:0001841,GO:0001843,GO:0090178,GO:0090179
GO:0016458	9.22119e-07	2.85192e-05	0	1	4	72	27	711	Any transcriptional or post-transcriptional process carried out at the cellular level that results in long-term gene inactivation.	gene silencing	GO:0035196,GO:0031047,GO:0035195
GO:0016538	0.000564412	0.00904351	0.00775	1	1	22	6	77	Modulates the activity of a cyclin-dependent protein serine/threonine kinase, enzymes of the protein kinase family that are regulated through association with cyclins and other proteins.	cyclin-dependent protein serine/threonine kinase regulator activity
GO:0016684	8.15609e-05	0.00162865	0.00102	0.99997	3	29	9	133	Catalysis of an oxidation-reduction (redox) reaction in which the peroxide group acts as a hydrogen or electron acceptor.	oxidoreductase activity, acting on peroxide as acceptor	GO:0004601,GO:0004602
GO:0016763	7.48819e-12	5.65826e-10	0	1	4	47	27	400	Catalysis of the transfer of a pentosyl group from one compound (donor) to another (acceptor).	transferase activity, transferring pentosyl groups	GO:0003950
GO:0016829	8.00382e-05	0.00160547	0	1	11	149	44	1839	Catalysis of the cleavage of C-C, C-O, C-N and other bonds by other means than by hydrolysis or oxidation, or conversely adding a group to a double bond. They differ from other enzymes in that two substrates are involved in one reaction direction, but only one in the other direction. When acting on the single substrate, a molecule is eliminated and this generates either a new double bond or a new…	lyase activity	GO:0016836
GO:0016836	6.77275e-12	5.2064e-10	0	1	4	38	23	280	Catalysis of the cleavage of a carbon-oxygen bond by elimination of water.	hydro-lyase activity
GO:0016874	0.000210984	0.00375118	0	1	18	255	71	3575	Catalysis of the joining of two substances, or two groups within a single molecule, with the concomitant hydrolysis of the diphosphate bond in ATP or a similar triphosphate.	ligase activity	GO:0016881,GO:0019787,GO:0019789
GO:0016881	7.20522e-05	0.00145848	0	1	5	82	24	775	Catalysis of the ligation of an acid to an amino acid via a carbon-nitrogen bond, with the concomitant hydrolysis of the diphosphate bond in ATP or a similar triphosphate.	acid-amino acid ligase activity	GO:0019787,GO:0019789
GO:0016891	4.03869e-13	3.75598e-11	0	1	1	14	15	79	Catalysis of the hydrolysis of ester linkages within ribonucleic acids by creating internal breaks to yield 5'-phosphomonoesters.	endoribonuclease activity, producing 5'-phosphomonoesters
GO:0017137	3.31931e-09	1.6721e-07	0	1	5	69	36	945	Interacting selectively and non-covalently with Rab protein, any member of the Rab subfamily of the Ras superfamily of monomeric GTPases.	Rab GTPase binding
GO:0017144	0.000124978	0.00233439	0.13327	0.99078	2	10	6	57	The chemical reactions and pathways involving a drug, a substance used in the diagnosis, treatment or prevention of a disease; as used here antibiotic substances (see antibiotic metabolism) are considered to be drugs, even if not used in medical or veterinary practice.	drug metabolic process
GO:0017145	4.8796e-18	1.08156e-15	0	1	3	28	32	325	The self-renewing division of a stem cell. A stem cell is an undifferentiated cell, in the embryo or adult, that can undergo unlimited division and give rise to one or several different cell types.	stem cell division	GO:0048103
GO:0017147	2.8232e-06	7.92103e-05	2e-05	1	2	23	15	262	Interacting selectively and non-covalently with Wnt-protein, a secreted growth factor involved in signaling.	Wnt-protein binding
GO:0017148	5.89668e-06	0.000155287	0	1	3	53	20	470	Any process that stops, prevents, or reduces the frequency, rate or extent of the chemical reactions and pathways resulting in the formation of proteins by the translation of mRNA.	negative regulation of translation	GO:0045947
GO:0019048	5.69073e-07	1.85493e-05	1e-05	1	1	11	10	91	The process in which a virus effects a change in the structure or processes of its host organism.	modulation by virus of host morphology or physiology
GO:0019206	9.03059e-05	0.0017766	5e-05	1	1	11	11	215	Catalysis of the reaction: ATP + nucleoside = ADP + nucleoside monophosphate.	nucleoside kinase activity
GO:0019210	0.000202633	0.00363674	0	1	2	42	14	344	Stops, prevents or reduces the activity of a kinase, an enzyme which catalyzes of the transfer of a phosphate group, usually from ATP, to a substrate molecule.	kinase inhibitor activity
GO:0019216	0.000413654	0.00684226	0	1	10	170	45	2076	Any process that modulates the frequency, rate or extent of the chemical reactions and pathways involving lipids.	regulation of lipid metabolic process	GO:0050994,GO:0050996
GO:0019229	3.26323e-05	0.000710273	0.19918	0.9624	3	24	21	577	Any process that modulates the frequency, rate or extent of reductions in the diameter of blood vessels.	regulation of vasoconstriction
GO:0019752	8.82939e-13	7.52706e-11	0	1	40	605	148	6298	The chemical reactions and pathways involving carboxylic acids, any organic acid containing one or more carboxyl (COOH) groups or anions (COO-).	carboxylic acid metabolic process	GO:0006520,GO:0006760,GO:0008652,GO:0009069,GO:0009071,GO:0032787,GO:1901605
GO:0019787	6.20564e-05	0.00127163	0.00573	0.99978	3	24	11	192	Catalysis of ATP-dependent isopeptide bond formation between the carboxy-terminal residues of a small conjugating protein such as ubiquitin or a ubiquitin-like protein, and a substrate lysine residue. This function may be performed alone or in conjunction with an E3, ubiquitin-like protein ligase.	small conjugating protein ligase activity	GO:0019789
GO:0019789	3.73963e-06	0.000102332	0.02752	0.99957	2	11	8	69	Catalysis of ATP-dependent isopeptide bond formation between the carboxy-terminal glycine residues of the small ubiquitin-related modifier SUMO and a substrate lysine residue, leading to the formation of predominately monosumoylated proteins with modified function.	SUMO ligase activity
GO:0021535	1.37139e-06	4.13564e-05	0	1	1	11	13	181	The orderly movement of a cell that will reside in the hindbrain.	cell migration in hindbrain
GO:0021794	1.22653e-13	1.27434e-11	0	1	1	11	13	42	The process in which the thalamus changes over time, from its initial formation to its mature state.	thalamus development
GO:0021872	3.10766e-07	1.06244e-05	0	1	3	56	33	921	The process in which nerve cells are generated in the forebrain. This includes the production of neuroblasts from and their differentiation into neurons.	forebrain generation of neurons
GO:0021903	6.09148e-11	4.01043e-09	0	1	1	12	13	72	The process in which the neural tube is divided into specific regions along the rostrocaudal axis.	rostrocaudal neural tube patterning
GO:0021915	2.35802e-09	1.21548e-07	0	1	15	149	55	1755	The process whose specific outcome is the progression of the neural tube over time, from its formation to the mature structure. The mature structure of the neural tube exists when the tube has been segmented into the forebrain, midbrain, hindbrain and spinal cord regions. In addition neural crest has budded away from the epithelium.	neural tube development	GO:0001841,GO:0001843,GO:0021903,GO:0090178,GO:0090179
GO:0022037	0.000226018	0.00396607	2e-05	0.99999	9	83	35	1403	The process whose specific outcome is the progression of the metencephalon over time, from its formation to the mature structure.	metencephalon development
GO:0022408	0.000159753	0.00291434	0.00014	0.99999	2	39	23	759	Any process that stops, prevents or reduces the rate or extent of cell adhesion to another cell.	negative regulation of cell-cell adhesion
GO:0022414	0.000448104	0.00732105	0	1	45	792	147	8881	A biological process that directly contributes to the process of producing new individuals by one or two organisms. The new individuals inherit some proportion of their genetic material from the parent or parents.	reproductive process	GO:0003006,GO:0007292,GO:0007548,GO:0007595,GO:0008406,GO:0008584,GO:0008585,GO:0035112,GO:0044702,GO:0045136,GO:0045137,GO:0046545,GO:0046546,GO:0046660,GO:0046661,GO:0048477,GO:0048608,GO:0048806,GO:0060742
GO:0022839	0.0004311	0.00707802	0	1	3	34	32	1379	Catalysis of the transmembrane transfer of a solute by a channel that opens in response to a specific ion stimulus.	ion gated channel activity
GO:0022843	0.000106488	0.00202891	0	1	13	127	64	3390	Catalysis of the transmembrane transfer of a cation by a voltage-gated channel. A cation is a positively charged ion. A voltage-gated channel is a channel whose open state is dependent on the voltage across the membrane in which it is embedded.	voltage-gated cation channel activity	GO:0005248,GO:0005249
GO:0030001	8.57971e-08	3.37154e-06	0	1	41	575	200	10940	The directed movement of metal ions, any metal ion with an electric charge, into, out of or within a cell, or between cells, by means of some agent such as a transporter or pore.	metal ion transport	GO:0006813,GO:0006814,GO:0035725,GO:0051209,GO:0060401,GO:0060402,GO:0070509,GO:0071805,GO:0090279
GO:0030111	3.32841e-07	1.12632e-05	0	1	15	187	65	2602	Any process that modulates the frequency, rate or extent of the activity of the Wnt signal transduction pathway.	regulation of Wnt signaling pathway	GO:0030177,GO:0060828,GO:0090263,GO:2000095
GO:0030177	3.39268e-10	1.96171e-08	0	1	6	80	41	1005	Any process that activates or increases the frequency, rate or extent of Wnt signal transduction.	positive regulation of Wnt signaling pathway	GO:0090263
GO:0030228	2.54223e-06	7.19343e-05	0.0003	1	2	12	14	226	Combining with a lipoprotein particle and delivering the lipoprotein particle into the cell via endocytosis. A lipoprotein particle, also known as a lipoprotein, is a clathrate complex consisting of a lipid enwrapped in a protein host without covalent binding in such a way that the complex has a hydrophilic outer surface consisting of all the protein and the polar ends of any phospholipids.	lipoprotein particle receptor activity
GO:0030278	6.06428e-07	1.94851e-05	0	1	10	142	50	1841	Any process that modulates the frequency, rate or extent of bone formation.	regulation of ossification
GO:0030326	1.13298e-07	4.24437e-06	0	1	9	122	50	1719	The process, occurring in the embryo, by which the anatomical structures of the limb are generated and organized. A limb is an appendage of an animal used for locomotion or grasping.	embryonic limb morphogenesis	GO:0035115,GO:0042733
GO:0030424	1.5156e-05	0.000361219	0	1	18	185	86	4166	The long process of a neuron that conducts nerve impulses, usually away from the cell body to the terminals and varicosities, which are sites of storage and release of neurotransmitter.	axon
GO:0030425	4.94516e-06	0.000132325	0	1	19	168	105	5213	A neuron projection that has a short, tapering, often branched, morphology, receives and integrates signals from other neurons or from sensory stimuli, and conducts a nerve impulse towards the axon or the cell body. In most neurons, the impulse is conveyed from dendrites to axon via the cell body, but in some types of unipolar neuron, the impulse does not travel via the cell body.	dendrite
GO:0030449	1.12406e-14	1.41027e-12	0	1	1	10	17	83	Any process that modulates the frequency, rate or extent of complement activation.	regulation of complement activation
GO:0030496	1.28765e-08	5.84454e-07	0	1	7	88	34	825	A thin cytoplasmic bridge formed between daughter cells at the end of cytokinesis. The midbody forms where the contractile ring constricts, and may persist for some time before finally breaking to complete cytokinesis.	midbody
GO:0030546	6.88775e-18	1.44234e-15	0.0473	0.99543	4	17	27	210	The function of interacting (directly or indirectly) with receptors such that the proportion of receptors in the active form is increased.	receptor activator activity
GO:0030552	3.16457e-08	1.34031e-06	0	1	2	13	22	443	Interacting selectively and non-covalently with cAMP, the nucleotide cyclic AMP (adenosine 3',5'-cyclophosphate).	cAMP binding
GO:0030593	0.000522254	0.00844946	5e-05	1	4	48	22	783	The directed movement of a neutrophil cell, the most numerous polymorphonuclear leukocyte found in the blood, in response to an external stimulus, usually an infection or wounding.	neutrophil chemotaxis
GO:0030879	2.15438e-06	6.16152e-05	0	1	11	109	40	1379	The process whose specific outcome is the progression of the mammary gland over time, from its formation to the mature structure. The mammary gland is a large compound sebaceous gland that in female mammals is modified to secrete milk. Its development starts with the formation of the mammary line and ends as the mature gland cycles between nursing and weaning stages.	mammary gland development	GO:0007595,GO:0060444
GO:0030901	2.81628e-06	7.91833e-05	8e-05	1	3	33	15	260	The process whose specific outcome is the progression of the midbrain over time, from its formation to the mature structure. The midbrain is the middle division of the three primary divisions of the developing chordate brain or the corresponding part of the adult brain (in vertebrates, includes a ventral part containing the cerebral peduncles and a dorsal tectum containing the corpora quadrigemin…	midbrain development
GO:0030903	8.20504e-05	0.00163596	5e-05	1	1	17	11	202	The process whose specific outcome is the progression of the notochord over time, from its formation to the mature structure. The notochord is a mesoderm-derived structure located ventral of the developing nerve cord. In vertebrates, the notochord serves as a core around which other mesodermal cells form the vertebrae. In the most primitive chordates, which lack vertebrae, the notochord persists …	notochord development
GO:0031047	7.48245e-09	3.55389e-07	0	1	2	40	25	470	Any process in which RNA molecules inactivate expression of target genes.	gene silencing by RNA	GO:0035196,GO:0035195
GO:0031076	0.000341617	0.00572186	0	1	1	34	13	317	The process occurring during the embryonic phase whose specific outcome is the progression of the eye over time, from its formation to the mature structure.	embryonic camera-type eye development	GO:0048596
GO:0031123	9.78637e-10	5.33397e-08	0	1	4	50	29	563	Any process involved in forming the mature 3' end of an RNA molecule.	RNA 3'-end processing	GO:0000289,GO:0031124,GO:0031440,GO:0031442,GO:0060213
GO:0031124	2.37866e-11	1.67374e-09	0	1	4	38	29	475	Any process involved in forming the mature 3' end of an mRNA molecule.	mRNA 3'-end processing	GO:0000289,GO:0031440,GO:0031442,GO:0060213
GO:0031226	7.67399e-09	3.60876e-07	0	1	36	488	186	9138	The component of the plasma membrane consisting of gene products and protein complexes that have some covalently attached part (e.g. peptide sequence or GPI anchor), which spans or is embedded in one or both leaflets the membrane.	intrinsic component of plasma membrane	GO:0005887,GO:0008305,GO:0008076
GO:0031252	0.000552328	0.00887126	0	1	21	217	92	4955	The area of a motile cell closest to the direction of movement.	cell leading edge
GO:0031334	1.23371e-07	4.57024e-06	0	1	6	114	45	1470	Any process that activates or increases the frequency, rate or extent of protein complex assembly.	positive regulation of protein complex assembly	GO:0032461
GO:0031440	2.18165e-19	6.30734e-17	0	1	2	16	25	148	Any process that modulates the frequency, rate or extent of mRNA 3'-end processing, any process involved in forming the mature 3' end of an mRNA molecule.	regulation of mRNA 3'-end processing	GO:0031442,GO:0060213
GO:0031442	1.90161e-19	5.61988e-17	0	1	2	15	25	141	Any process that activates or increases the frequency, rate or extent of mRNA 3'-end processing.	positive regulation of mRNA 3'-end processing	GO:0060213
GO:0031640	1.06677e-07	4.05341e-06	0	1	1	21	10	75	Any process in an organism that results in the killing of cells of another organism, including in some cases the death of the other organism. Killing here refers to the induction of death in one cell by another cell, not cell-autonomous death due to internal or other environmental conditions.	killing of cells of other organism
GO:0031663	4.09161e-08	1.68988e-06	0	1	3	40	24	477	A series of molecular signals initiated by the binding of a lipopolysaccharide (LPS) to a receptor on the surface of a target cell, and ending with regulation of a downstream cellular process, e.g. transcription. Lipopolysaccharides are major components of the outer membrane of Gram-negative bacteria, making them prime targets for recognition by the immune system.	lipopolysaccharide-mediated signaling pathway
GO:0032024	1.59982e-17	3.17552e-15	0	1	3	24	31	334	Any process that activates or increases the frequency, rate or extent of the regulated release of insulin.	positive regulation of insulin secretion
GO:0032154	5.86134e-07	1.90122e-05	0.00209	0.99994	5	27	16	260	In animal cells, the first sign of cleavage, or cytokinesis, is the appearance of a shallow groove in the cell surface near the old metaphase plate. A contractile ring containing actin and myosin is located just inside the plasma membrane at the location of the furrow. Ring contraction is associated with centripetal growth of the membrane that deepens the cleavage furrow and divides the cytoplasm…	cleavage furrow
GO:0032228	9.10911e-08	3.53184e-06	0	1	2	18	23	462	Any process that modulates the frequency, rate or extent of GABAergic synaptic transmission, the process of communication from a neuron to another neuron across a synapse using the neurotransmitter gamma-aminobutyric acid (GABA).	regulation of synaptic transmission, GABAergic
GO:0032266	0.000122194	0.0022856	0	1	1	19	12	263	Interacting selectively and non-covalently with phosphatidylinositol-3-phosphate, a derivative of phosphatidylinositol in which the inositol ring is phosphorylated at the 3' position.	phosphatidylinositol-3-phosphate binding
GO:0032432	6.64854e-07	2.12036e-05	0	1	6	53	30	876	An assembly of actin filaments that are on the same axis but may be oriented with the same or opposite polarities and may be packed with different levels of tightness.	actin filament bundle	GO:0001725
GO:0032459	1.76694e-05	0.000418124	0.00026	0.99999	3	20	12	202	Any process that modulates the frequency, rate or extent of protein oligomerization.	regulation of protein oligomerization	GO:0032461
GO:0032461	3.19899e-08	1.34631e-06	5e-05	1	2	12	11	83	Any process that activates or increases the frequency, rate or extent of protein oligomerization.	positive regulation of protein oligomerization
GO:0032465	3.8582e-08	1.59845e-06	0	1	1	39	22	410	Any process that modulates the frequency, rate or extent of the division of the cytoplasm of a cell and its separation into two daughter cells.	regulation of cytokinesis	GO:0032467
GO:0032467	7.15394e-11	4.64099e-09	0	1	1	22	22	285	Any process that activates or increases the frequency, rate or extent of the division of the cytoplasm of a cell, and its separation into two daughter cells.	positive regulation of cytokinesis
GO:0032787	2.97822e-08	1.26541e-06	0	1	22	318	80	3257	The chemical reactions and pathways involving monocarboxylic acids, any organic acid containing one carboxyl (COOH) group or anion (COO-).	monocarboxylic acid metabolic process
GO:0032862	5.02934e-06	0.00013377	0.51261	0.81299	5	19	9	247	Any process that initiates the activity of an inactive GTPase of the Rho family through the replacement of GDP by GTP.	activation of Rho GTPase activity
GO:0033033	0.000183592	0.00331845	0.63414	0.76818	3	11	7	86	Any process that stops, prevents, or reduces the frequency, rate, or extent of a myeloid cell apoptotic process.	negative regulation of myeloid cell apoptotic process
GO:0033554	7.26538e-06	0.000187253	0	1	70	1052	206	12231	Any process that results in a change in state or activity of a cell (in terms of movement, secretion, enzyme production, gene expression, etc.) as a result of a stimulus indicating the organism is under stress. The stress is usually, but not necessarily, exogenous (e.g. temperature, humidity, ionizing radiation).	cellular response to stress	GO:0000724,GO:0000725,GO:0006282,GO:0006974,GO:0008630,GO:0010569,GO:0034620,GO:0035967,GO:0045739,GO:0071456,GO:2000779
GO:0033627	5.98648e-08	2.42726e-06	0	1	3	43	23	463	The attachment of a cell, either to another cell or to an underlying substrate such as the extracellular matrix, via an integrin, a heterodimeric adhesion receptor formed by the non-covalent association of particular alpha and beta subunits.	cell adhesion mediated by integrin	GO:0033628
GO:0033628	2.04492e-08	8.97537e-07	0	1	2	33	19	295	Any process that modulates the frequency, rate, or extent of cell adhesion mediated by integrin.	regulation of cell adhesion mediated by integrin
GO:0033993	0.000440424	0.0072222	0	1	29	359	82	4469	Any process that results in a change in state or activity of a cell or an organism (in terms of movement, secretion, enzyme production, gene expression, etc.) as a result of a lipid stimulus.	response to lipid	GO:0031663,GO:0043627,GO:0070723,GO:0071222,GO:0071396
GO:0034142	8.74658e-14	9.45697e-12	0	1	1	22	22	210	Any series of molecular signals generated as a consequence of binding to toll-like receptor 4.	toll-like receptor 4 signaling pathway
GO:0034220	6.96162e-06	0.000180473	0	1	43	636	198	11553	A process in which an ion is transported from one side of a membrane to the other by means of some agent such as a transporter or pore.	ion transmembrane transport	GO:0034765,GO:0035725,GO:0071805,GO:0090279,GO:0098655
GO:0034381	6.71031e-07	2.13494e-05	0	1	1	19	13	174	The process in which a lipoprotein particle is removed from the blood via receptor-mediated endocytosis and its constituent parts degraded.	plasma lipoprotein particle clearance	GO:0034383
GO:0034383	9.09166e-09	4.21289e-07	0	1	1	12	13	116	The process in which a low-density lipoprotein particle is removed from the blood via receptor-mediated endocytosis and its constituent parts degraded.	low-density lipoprotein particle clearance
GO:0034620	2.54457e-05	0.000573563	0.00046	1	4	31	12	210	Any process that results in a change in state or activity of a cell (in terms of movement, secretion, enzyme production, gene expression, etc.) as a result of an unfolded protein stimulus.	cellular response to unfolded protein
GO:0034765	0.000311915	0.00529903	0	1	19	203	86	4638	Any process that modulates the frequency, rate or extent of the directed movement of ions from one side of a membrane to the other.	regulation of ion transmembrane transport	GO:0090279
GO:0035050	0.000161941	0.00295021	0	1	5	63	25	848	The process whose specific outcome is the progression of the embryonic heart tube over time, from its formation to the mature structure. The heart tube forms as the heart rudiment from the heart field.	embryonic heart tube development	GO:0001947,GO:0003143
GO:0035108	1.13143e-05	0.000277618	0	1	9	138	50	2035	The process in which the anatomical structures of a limb are generated and organized. A limb is a paired appendage of a tetrapod used for locomotion or grasping.	limb morphogenesis	GO:0030326,GO:0035115,GO:0035136,GO:0042733
GO:0035112	9.34344e-13	7.91455e-11	0.00347	1	3	11	24	271	The process in which the anatomical structures of genitalia are generated and organized. The genitalia are the organs of reproduction or generation, external and internal.	genitalia morphogenesis
GO:0035115	6.54348e-09	3.13028e-07	0	1	2	31	19	268	The process, occurring in the embryo, by which the anatomical structures of the forelimb are generated and organized. The forelimbs are the front limbs of an animal, e.g. the arms of a human.	embryonic forelimb morphogenesis
GO:0035136	1.99715e-07	7.09042e-06	0	1	2	36	19	343	The process in which the anatomical structures of the forelimb are generated and organized. The forelimbs are the front limbs of an animal, e.g. the arms of a human.	forelimb morphogenesis	GO:0035115
GO:0035148	6.9411e-18	1.44234e-15	0	1	14	130	63	1343	Creation of the central hole of a tube in an anatomical structure through which gases and/or liquids flow.	tube formation	GO:0001838,GO:0001841,GO:0001843,GO:0060606,GO:0090178,GO:0090179
GO:0035195	1.10824e-07	4.17522e-06	0	1	1	25	15	203	Downregulation of gene expression through the action of microRNAs (miRNAs), endogenous 21-24 nucleotide small RNAs processed from stem-loop RNA precursors (pre-miRNAs). Once incorporated into a RNA-induced silencing complex (RISC), miRNAs can downregulate gene expression by either of two posttranscriptional mechanisms: mRNA cleavage or translational repression.	gene silencing by miRNA	GO:0035196
GO:0035196	6.92894e-12	5.27985e-10	0	1	1	12	15	90	Cleavage of stem-loop RNA precursors into microRNAs (miRNAs), a class of small RNAs that primarily silence genes by blocking the translation of mRNA transcripts into protein.	production of miRNAs involved in gene silencing by miRNA
GO:0035198	3.971e-13	3.71904e-11	0	1	1	10	15	73	Interacting selectively and non-covalently with a microRNA, a 21-23 nucleotide RNA that is processed from a stem-loop RNA precursor (pre-miRNA) that is encoded within plant and animal genomes.	miRNA binding
GO:0035239	2.20829e-05	0.000508098	0	1	25	313	82	4035	The process in which the anatomical structures of a tube are generated and organized. Epithelial and endothelial tubes transport gases, liquids and cells from one site to another and form the basic structure of many organs and tissues, with tube shape and organization varying from the single-celled excretory organ in Caenorhabditis elegans to the branching trees of the mammalian kidney and insect…	tube morphogenesis	GO:0001838,GO:0001841,GO:0001843,GO:0001947,GO:0003143,GO:0035148,GO:0060444,GO:0060606,GO:0090178,GO:0090179
GO:0035265	1.0179e-07	3.88997e-06	0	1	8	84	44	1424	The increase in size or mass of an organ. Organs are commonly observed as visibly distinct structures, but may also exist as loosely associated clusters of cells that function together as to perform a specific function.	organ growth	GO:0046620,GO:0046621
GO:0035282	3.16949e-05	0.000693551	0	1	5	87	30	1023	The regionalization process that divides an organism or part of an organism into a series of semi-repetitive parts, or segments, often arranged along a longitudinal axis.	segmentation	GO:0001756,GO:0007379
GO:0035640	8.94207e-14	9.59037e-12	0	1	3	18	28	354	The specific behavior of an organism in response to a novel environment or stimulus.	exploration behavior
GO:0035725	3.17178e-11	2.19695e-09	0	1	8	77	66	2040	A process in which a sodium ion is transported from one side of a membrane to the other by means of some agent such as a transporter or pore.	sodium ion transmembrane transport
GO:0035773	3.9207e-09	1.92404e-07	0	1	2	28	27	519	The regulated release of proinsulin from secretory granules (B granules) in the B cells of the pancreas; accompanied by cleavage of proinsulin to form mature insulin, in response to a glucose stimulus.	insulin secretion involved in cellular response to glucose stimulus	GO:0061178
GO:0035794	3.39564e-05	0.000733095	0	1	1	22	10	147	Any process that increases the frequency, rate or extent of the passage or uptake of molecules by the mitochondrial membrane.	positive regulation of mitochondrial membrane permeability	GO:1902110
GO:0035967	4.25728e-05	0.000898692	0.00021	1	4	36	12	223	Any process that results in a change in state or activity of a cell (in terms of movement, secretion, enzyme production, gene expression, etc.) as a result of a protein that is not folded in its correct three-dimensional structure.	cellular response to topologically incorrect protein	GO:0034620
GO:0036342	2.00514e-10	1.22322e-08	0.00568	0.99981	3	20	20	247	The process in which a post-anal tail is generated and organized. A post-anal tail is a muscular region of the body that extends posterior to the anus. The post-anal tail may aid locomotion and balance.	post-anal tail morphogenesis
GO:0036477	0.000226053	0.00396607	0	1	25	262	116	6441	The region of a neuron that includes the cell body (cell soma) and the dendrite, but excludes the axon.	somatodendritic compartment	GO:0030425,GO:0043025
GO:0040007	0.00036094	0.00600018	0	1	37	662	146	8764	The increase in size or mass of an entire organism, a part of an organism or a cell.	growth	GO:0003401,GO:0035265,GO:0046620,GO:0046621
GO:0040023	1.01477e-10	6.39591e-09	0	1	2	10	24	352	The directed movement of the nucleus to a specific location within a cell.	establishment of nucleus localization
GO:0042060	1.77502e-05	0.000419289	0	1	15	236	74	3533	The series of events that restore integrity to a damaged tissue, following an injury.	wound healing	GO:0061041,GO:0090303
GO:0042063	0.000288945	0.00495191	0	1	13	145	48	2213	The process that results in the generation of glial cells. This includes the production of glial progenitors and their differentiation into mature glia.	gliogenesis	GO:0010001
GO:0042074	1.8843e-11	1.35456e-09	0	1	1	12	13	66	The migration of individual cells within the blastocyst to help establish the multi-layered body plan of the organism (gastrulation). For example, the migration of cells from the surface to the interior of the embryo (ingression).	cell migration involved in gastrulation
GO:0042104	1.90316e-05	0.000444038	0.11567	0.98823	4	19	8	84	Any process that activates or increases the rate or extent of activated T cell proliferation.	positive regulation of activated T cell proliferation
GO:0042116	2.29954e-07	8.02666e-06	0.00028	1	2	30	23	496	A change in morphology and behavior of a macrophage resulting from exposure to a cytokine, chemokine, cellular ligand, or soluble factor.	macrophage activation
GO:0042147	1.395e-08	6.28887e-07	0	1	1	40	22	386	The directed movement of membrane-bounded vesicles from endosomes back to the trans-Golgi network where they are recycled for further rounds of transport.	retrograde transport, endosome to Golgi
GO:0042169	3.69622e-08	1.54094e-06	0	1	1	25	17	245	Interacting selectively and non-covalently with a SH2 domain (Src homology 2) of a protein, a protein domain of about 100 amino-acid residues and belonging to the alpha + beta domain class.	SH2 domain binding
GO:0042180	1.60305e-06	4.78003e-05	0	1	6	117	34	1072	The chemical reactions and pathways involving any of a class of organic compounds that contain the carbonyl group, CO, and in which the carbonyl group is bonded only to carbon atoms, as carried out by individual cells. The general formula for a ketone is RCOR, where R and R are alkyl or aryl groups.	cellular ketone metabolic process	GO:0010565
GO:0042220	1.908e-05	0.000444386	3e-05	1	1	12	9	110	Any process that results in a change in state or activity of a cell or an organism (in terms of movement, secretion, enzyme production, gene expression, etc.) as a result of a cocaine stimulus. Cocaine is a crystalline alkaloid obtained from the leaves of the coca plant.	response to cocaine
GO:0042254	9.67273e-06	0.000241346	0	1	6	117	20	500	A cellular process that results in the biosynthesis of constituent macromolecules, assembly, and arrangement of constituent parts of ribosome subunits; includes transport to the sites of protein synthesis.	ribosome biogenesis	GO:0042273
GO:0042273	2.94231e-16	4.77192e-14	0.00021	1	2	12	14	32	A cellular process that results in the biosynthesis of constituent macromolecules, assembly, and arrangement of constituent parts of a large ribosomal subunit; includes transport to the sites of protein synthesis.	ribosomal large subunit biogenesis
GO:0042310	0.000253659	0.00440394	0.01403	0.99882	3	40	21	684	A decrease in the diameter of blood vessels, especially arteries, usually causing an increase in blood pressure.	vasoconstriction	GO:0019229
GO:0042379	0.00032735	0.00550371	0	1	1	45	6	67	Interacting selectively and non-covalently with any chemokine receptor.	chemokine receptor binding	GO:0008009
GO:0042461	2.10058e-07	7.40997e-06	0	1	4	38	25	579	Development of a photoreceptor, a cell that responds to incident electromagnetic radiation, particularly visible light.	photoreceptor cell development	GO:0042462
GO:0042462	1.21474e-06	3.69676e-05	0	1	2	29	21	453	Development of a photoreceptor, a sensory cell in the eye that reacts to the presence of light. They usually contain a pigment that undergoes a chemical change when light is absorbed, thus stimulating a nerve.	eye photoreceptor cell development
GO:0042475	1.43389e-13	1.44464e-11	0	1	7	66	39	701	The process whose specific outcome is the progression of a dentin-containing tooth over time, from its formation to the mature structure. A dentin-containing tooth is a hard, bony organ borne on the jaw or other bone of a vertebrate, and is composed mainly of dentin, a dense calcified substance, covered by a layer of enamel.	odontogenesis of dentin-containing tooth
GO:0042476	2.24624e-12	1.83269e-10	0	1	8	89	41	859	The process whose specific outcome is the progression of a tooth or teeth over time, from formation to the mature structure(s). A tooth is any hard bony, calcareous, or chitinous organ found in the mouth or pharynx of an animal and used in procuring or masticating food.	odontogenesis	GO:0042475
GO:0042492	0.00047568	0.00772414	0.04013	0.99877	2	10	6	71	The process in which a relatively unspecialized hemopoietic cell acquires specialized features of a gamma-delta T cell. A gamma-delta T cell is a T cell that expresses a gamma-delta T cell receptor complex.	gamma-delta T cell differentiation
GO:0042558	0.000105334	0.00201269	1e-05	1	2	24	12	248	The chemical reactions and pathways involving any compound containing pteridine (pyrazino(2,3-dipyrimidine)), e.g. pteroic acid, xanthopterin and folic acid.	pteridine-containing compound metabolic process	GO:0006760
GO:0042592	0.000101034	0.00195583	0	1	63	990	215	13451	Any biological process involved in the maintenance of an internal steady state.	homeostatic process	GO:0001678,GO:0001776,GO:0001782,GO:0001894,GO:0002260,GO:0051208,GO:0007204,GO:0035773,GO:0042593,GO:0043029,GO:0045124,GO:0045780,GO:0048871,GO:0051209,GO:0051282,GO:0051480,GO:0055075,GO:0060402,GO:0061178,GO:0071333,GO:2000021
GO:0042593	5.93718e-06	0.000156045	0	1	10	126	45	1709	Any process involved in the maintenance of an internal steady state of glucose within an organism or cell.	glucose homeostasis	GO:0001678,GO:0035773,GO:0061178,GO:0071333
GO:0042623	2.81862e-05	0.000624747	0	1	16	240	65	3303	Catalysis of the reaction: ATP + H2O = ADP + phosphate; this reaction directly drives some other reaction, for example ion transport across a membrane.	ATPase activity, coupled	GO:0008026
GO:0042641	0.000116696	0.00219822	0	1	6	59	30	1160	Any complex of actin, myosin, and accessory proteins.	actomyosin	GO:0001725
GO:0042733	1.02809e-10	6.44935e-09	0	1	4	57	37	803	The process, occurring in the embryo, by which the anatomical structures of the digit are generated and organized. A digit is one of the terminal divisions of an appendage, such as a finger or toe.	embryonic digit morphogenesis
GO:0042787	1.17357e-05	0.000286373	0	1	4	50	22	595	The process in which a ubiquitin group, or multiple groups, are covalently attached to the target protein, thereby initiating the degradation of that protein.	protein ubiquitination involved in ubiquitin-dependent protein catabolic process	GO:2000058
GO:0043009	8.95448e-08	3.49225e-06	0	1	40	583	143	7196	The process whose specific outcome is the progression of the embryo over time, from zygote formation through a stage including a notochord and neural tube until birth or egg hatching.	chordate embryonic development	GO:0001701,GO:0001756,GO:0001841,GO:0001843,GO:0021903,GO:0021915,GO:0090178,GO:0090179
GO:0043010	8.22251e-05	0.00163699	0	1	13	254	72	3498	The process whose specific outcome is the progression of the camera-type eye over time, from its formation to the mature structure. The camera-type eye is an organ of sight that receives light through an aperture and focuses it through a lens, projecting it on a photoreceptor field.	camera-type eye development	GO:0031076,GO:0048593,GO:0048596,GO:0060042,GO:0060219
GO:0043025	1.00798e-05	0.000250563	0	1	16	151	75	3449	The portion of a neuron that includes the nucleus, but excludes cell projections such as axons and dendrites.	neuronal cell body
GO:0043029	4.51466e-11	3.04774e-09	5e-05	1	5	32	21	250	The process of regulating the proliferation and elimination of T cells such that the total number of T cells within a whole or part of an organism is stable over time in the absence of an outside stimulus.	T cell homeostasis
GO:0043034	0.000106941	0.00203464	0.00039	1	2	12	10	181	Regular periodic sub membranous arrays of vinculin in skeletal and cardiac muscle cells, these arrays link Z-discs to the sarcolemma and are associated with links to extracellular matrix.	costamere
GO:0043065	3.66742e-05	0.000787932	0	1	14	250	63	2907	Any process that activates or increases the frequency, rate or extent of cell death by apoptotic process.	positive regulation of apoptotic process	GO:0043525
GO:0043066	0.000116382	0.00219541	0	1	30	479	113	6275	Any process that stops, prevents, or reduces the frequency, rate or extent of cell death by apoptotic process.	negative regulation of apoptotic process	GO:0010656,GO:0033033,GO:2000811
GO:0043068	5.5423e-05	0.00114274	0	1	14	254	63	2949	Any process that activates or increases the frequency, rate or extent of programmed cell death, cell death resulting from activation of endogenous cellular processes.	positive regulation of programmed cell death	GO:0043065,GO:0043525
GO:0043069	0.000326076	0.00548923	0	1	30	493	113	6450	Any process that stops, prevents, or reduces the frequency, rate or extent of programmed cell death, cell death resulting from activation of endogenous cellular processes.	negative regulation of programmed cell death	GO:0043066,GO:0010656,GO:0033033,GO:2000811
GO:0043276	3.80893e-11	2.61108e-09	4e-05	1	3	23	22	275	Apoptosis triggered by inadequate or inappropriate adherence to substrate e.g. after disruption of the interactions between normal epithelial cells and the extracellular matrix.	anoikis	GO:2000209,GO:2000811
GO:0043331	1.16437e-06	3.5611e-05	0	1	1	74	15	246	Any process that results in a change in state or activity of a cell or an organism (in terms of movement, secretion, enzyme production, gene expression, etc.) as a result of a double-stranded RNA stimulus.	response to dsRNA	GO:0035196
GO:0043434	3.17076e-05	0.000693551	0	1	16	140	48	2006	Any process that results in a change in state or activity of a cell or an organism (in terms of movement, secretion, enzyme production, gene expression, etc.) as a result of a peptide hormone stimulus. A peptide hormone is any of a class of peptides that are secreted into the blood stream and have endocrine functions in living animals.	response to peptide hormone	GO:0071375
GO:0043525	0.000206026	0.00367283	0.00085	1	3	26	12	260	Any process that activates or increases the frequency, rate or extent of cell death of neurons by apoptotic process.	positive regulation of neuron apoptotic process
GO:0043627	0.000571654	0.00914852	0.19522	0.93541	8	55	16	480	Any process that results in a change in state or activity of a cell or an organism (in terms of movement, secretion, enzyme production, gene expression, etc.) as a result of stimulus by an estrogen, C18 steroid hormones that can stimulate the development of female sexual characteristics.	response to estrogen
GO:0043855	3.54656e-12	2.80748e-10	0	1	1	10	20	210	Catalysis of the transmembrane transfer of an ion by a channel that opens when a cyclic nucleotide has been bound by the channel complex or one of its constituent parts.	cyclic nucleotide-gated ion channel activity	GO:0005221
GO:0044262	0.000424334	0.00698418	0	1	24	251	72	3804	The chemical reactions and pathways involving carbohydrates, any of a group of organic compounds based of the general formula Cx(H2O)y, as carried out by individual cells.	cellular carbohydrate metabolic process	GO:0005977,GO:0005978
GO:0044325	0.000204344	0.00366212	0	1	7	56	27	972	Interacting selectively and non-covalently with one or more specific sites on an ion channel, a protein complex that spans a membrane and forms a water-filled channel across the phospholipid bilayer allowing selective ion transport down its electrochemical gradient.	ion channel binding
GO:0044346	3.44191e-17	6.44704e-15	3e-05	1	3	18	24	166	Any apoptotic process in a fibroblast, a connective tissue cell which secretes an extracellular matrix rich in collagen and other macromolecules.	fibroblast apoptotic process	GO:2000269
GO:0044419	0.000442534	0.00723895	0	1	11	179	36	1557	Any process in which an organism has an effect on an organism of a different species.	interspecies interaction between organisms	GO:0016032,GO:0019048,GO:0050792
GO:0044702	5.403e-05	0.00111923	0	1	39	735	141	8105	A biological process that directly contributes to the process of producing new individuals, involving a single organism.	single organism reproductive process	GO:0007292,GO:0007595,GO:0008406,GO:0008584,GO:0008585,GO:0035112,GO:0048477,GO:0048806,GO:0060742
GO:0045088	8.12764e-07	2.53731e-05	0	1	6	131	32	933	Any process that modulates the frequency, rate or extent of the innate immune response, the organism's first line of defense against infection.	regulation of innate immune response	GO:0002218,GO:0002221,GO:0002224,GO:0034142,GO:0045089
GO:0045089	4.24202e-08	1.74658e-06	0	1	5	105	31	769	Any process that activates or increases the frequency, rate or extent of the innate immune response, the organism's first line of defense against infection.	positive regulation of innate immune response	GO:0002218,GO:0002221,GO:0002224,GO:0034142
GO:0045124	0.000103217	0.00198652	2e-05	1	2	22	15	366	Any process that modulates the frequency, rate or extent of bone tissue loss (resorption).	regulation of bone resorption	GO:0045780
GO:0045136	0.000148812	0.00272972	0.01919	0.99988	2	11	6	59	The process whose specific outcome is the progression of the secondary sexual characteristics over time, from their formation to the mature structures. In humans, these include growth of axillary, chest, and pubic hair, voice changes, testicular/penile enlargement, breast development and menstrual periods. Development occurs in response to sex hormone secretion.	development of secondary sexual characteristics
GO:0045137	6.2184e-12	4.80805e-10	0	1	11	159	60	1724	The process whose specific outcome is the progression of the primary sexual characteristics over time, from their formation to the mature structures. The primary sexual characteristics are the testes in males and the ovaries in females and they develop in response to sex hormone secretion.	development of primary sexual characteristics	GO:0008406,GO:0008584,GO:0008585,GO:0046545,GO:0046546
GO:0045176	4.22769e-13	3.87538e-11	0.00033	1	2	11	21	192	Any process in which a protein is transported to, or maintained in, apical regions of the cell.	apical protein localization
GO:0045178	4.43907e-08	1.82207e-06	0	1	3	29	23	435	The region of a cell situated near the base. For example, in a polarized epithelial cell, the basal surface rests on the basal lamina that separates the epithelium from other tissue.	basal part of cell	GO:0009925
GO:0045444	0.000591527	0.00942121	0	1	10	153	42	1931	The process in which a relatively unspecialized cell acquires specialized features of an adipocyte, an animal connective tissue cell specialized for the synthesis and storage of fat.	fat cell differentiation	GO:0045598,GO:0045599
GO:0045471	3.57203e-07	1.20265e-05	8e-05	1	4	26	28	721	Any process that results in a change in state or activity of a cell or an organism (in terms of movement, secretion, enzyme production, gene expression, etc.) as a result of an ethanol stimulus.	response to ethanol
GO:0045579	0.000527005	0.00850564	0.05076	0.99914	2	10	6	79	Any process that activates or increases the frequency, rate or extent of B cell differentiation.	positive regulation of B cell differentiation
GO:0045598	9.08921e-08	3.53184e-06	0	1	7	84	36	1021	Any process that modulates the frequency, rate or extent of adipocyte differentiation.	regulation of fat cell differentiation	GO:0045599
GO:0045599	2.2022e-10	1.31332e-08	0.00099	0.9999	5	36	31	607	Any process that stops, prevents, or reduces the frequency, rate or extent of adipocyte differentiation.	negative regulation of fat cell differentiation
GO:0045739	0.000273934	0.00472509	1e-05	1	3	24	15	395	Any process that activates or increases the frequency, rate or extent of DNA repair.	positive regulation of DNA repair
GO:0045780	3.08093e-09	1.55792e-07	0.00106	1	2	11	15	148	Any process that activates or increases the frequency, rate or extent of bone resorption.	positive regulation of bone resorption
GO:0045787	2.1625e-10	1.30258e-08	0	1	9	101	42	1051	Any process that activates or increases the rate or extent of progression through the cell cycle.	positive regulation of cell cycle
GO:0045947	5.74111e-12	4.46609e-10	0	1	1	10	15	90	Any process that stops, prevents, or reduces the frequency, rate or extent of translational initiation.	negative regulation of translational initiation
GO:0046006	9.91988e-05	0.00192591	0.04099	0.99702	4	25	8	105	Any process that modulates the frequency, rate or extent of activated T cell proliferation.	regulation of activated T cell proliferation	GO:0042104
GO:0046033	2.99883e-05	0.000659196	6e-05	1	1	12	11	181	The chemical reactions and pathways involving AMP, adenosine monophosphate.	AMP metabolic process
GO:0046545	0.000189523	0.0034199	5e-05	1	8	74	31	1196	The process whose specific outcome is the progression of the primary female sexual characteristics over time, from their formation to the mature structure. The primary female sexual characteristics are the ovaries, and they develop in response to sex hormone secretion.	development of primary female sexual characteristics	GO:0008585
GO:0046546	1.58826e-14	1.90291e-12	0	1	7	92	48	990	The process whose specific outcome is the progression of the primary male sexual characteristics over time, from their formation to the mature structures. The primary male sexual characteristics are the testes, and they develop in response to sex hormone secretion.	development of primary male sexual characteristics	GO:0008584
GO:0046620	1.53021e-10	9.42143e-09	0	1	6	59	38	877	Any process that modulates the frequency, rate or extent of growth of an organ of an organism.	regulation of organ growth	GO:0046621
GO:0046621	1.70444e-14	2.02387e-12	0.0001	1	4	14	26	275	Any process that stops, prevents, or reduces the frequency, rate or extent of growth of an organ of an organism.	negative regulation of organ growth
GO:0046660	2.36307e-05	0.000535368	0	1	9	87	37	1386	The establishment of the sex of a female organism by physical differentiation.	female sex differentiation	GO:0008585,GO:0046545
GO:0046661	8.35788e-16	1.26308e-13	0	1	9	113	54	1144	The establishment of the sex of a male organism by physical differentiation.	male sex differentiation	GO:0008584,GO:0046546
GO:0046683	9.51647e-08	3.66839e-06	0	1	6	55	32	851	Any process that results in a change in state or activity of a cell or an organism (in terms of movement, secretion, enzyme production, gene expression, etc.) as a result of an organophosphorus stimulus. Organophosphorus is a compound containing phosphorus bound to an organic molecule; several organophosphorus compounds are used as insecticides, and they are highly toxic cholinesterase inhibitors.	response to organophosphorus	GO:0051591,GO:0071320
GO:0046873	3.72554e-07	1.24246e-05	0	1	29	348	147	8236	Catalysis of the transfer of metal ions from one side of a membrane to the other.	metal ion transmembrane transporter activity	GO:0005248,GO:0005249,GO:0005267,GO:0005272,GO:0015079,GO:0015081
GO:0046887	1.53863e-14	1.8602e-12	0	1	3	44	31	413	Any process that activates or increases the frequency, rate or extent of the regulated release of a hormone from a cell.	positive regulation of hormone secretion	GO:0032024,GO:0090277
GO:0046902	1.33599e-05	0.000322456	0	1	2	33	14	266	Any process that modulates the frequency, rate or extent of the passage or uptake of molecules by the mitochondrial membrane.	regulation of mitochondrial membrane permeability	GO:0035794,GO:1902108,GO:1902110
GO:0046907	9.07494e-07	2.8198e-05	0	1	64	1048	198	11282	The directed movement of substances within a cell.	intracellular transport	GO:0035794,GO:0042147,GO:0046902,GO:0051168,GO:0051209,GO:0060402,GO:1902108,GO:1902110
GO:0046930	6.95709e-11	4.53541e-09	0	1	4	45	31	569	Any small opening in a membrane that allows the passage of gases and/or liquids.	pore complex
GO:0048048	9.72626e-05	0.0019022	0	1	1	28	13	277	The process occurring in the embryo by which the anatomical structures of the post-embryonic eye are generated and organized.	embryonic eye morphogenesis	GO:0048596
GO:0048070	7.81127e-06	0.000199773	0.00013	1	3	16	15	292	Any process that modulates the frequency, rate or extent of the developmental process that results in the deposition of coloring matter in an organism.	regulation of developmental pigmentation
GO:0048103	3.27171e-24	8.7021e-21	0	1	3	18	32	191	The self-renewing division of a somatic stem cell, a stem cell that can give rise to cell types of the body other than those of the germ-line.	somatic stem cell division
GO:0048477	6.48762e-10	3.60999e-08	0	1	4	52	28	525	The complete process of formation and maturation of an ovum or female gamete from a primordial female germ cell. Examples of this process are found in Mus musculus and Drosophila melanogaster.	oogenesis
GO:0048536	4.28271e-05	0.000900888	0.00662	0.99968	4	33	16	378	The process whose specific outcome is the progression of the spleen over time, from its formation to the mature structure. The spleen is a large vascular lymphatic organ composed of white and red pulp, involved both in hemopoietic and immune system functions.	spleen development
GO:0048546	1.07353e-05	0.000265371	1e-05	1	5	47	21	542	The process in which the anatomical structures of the digestive tract are generated and organized. The digestive tract is the anatomical structure through which food passes and is processed.	digestive tract morphogenesis	GO:0048557
GO:0048557	4.27635e-05	0.000900888	0.04209	0.99742	3	18	11	184	The process in which the anatomical structures of the digestive tract are generated and organized during embryonic development. The digestive tract is the anatomical structure through which food passes and is processed.	embryonic digestive tract morphogenesis
GO:0048565	8.44386e-06	0.00021488	0	1	8	106	35	1202	The process whose specific outcome is the progression of the digestive tract over time, from its formation to the mature structure. The digestive tract is the anatomical structure through which food passes and is processed.	digestive tract development	GO:0048546,GO:0048557
GO:0048568	2.49531e-06	7.07573e-05	0	1	25	381	100	4886	Development, taking place during the embryonic phase, of a tissue or tissues that work together to perform a specific function or functions. Development pertains to the process whose specific outcome is the progression of a structure over time, from its formation to the mature structure. Organs are commonly observed as visibly distinct structures, but may also exist as loosely associated clusters…	embryonic organ development	GO:0001947,GO:0003143,GO:0030903,GO:0031076,GO:0035050,GO:0048048,GO:0048557,GO:0048596,GO:0060088
GO:0048592	9.11663e-05	0.00179087	0	1	11	134	56	2537	The process in which the anatomical structures of the eye are generated and organized.	eye morphogenesis	GO:0001754,GO:0042462,GO:0048048,GO:0048593,GO:0048596,GO:0060042,GO:0060219
GO:0048593	4.18276e-06	0.000113292	0	1	9	100	51	1981	The process in which the anatomical structures of the eye are generated and organized. The camera-type eye is an organ of sight that receives light through an aperture and focuses it through a lens, projecting it on a photoreceptor field.	camera-type eye morphogenesis	GO:0048596,GO:0060042,GO:0060219
GO:0048596	1.11387e-05	0.000274321	0	1	1	24	13	228	The process in which the anatomical structures of the eye are generated and organized during embryonic development.	embryonic camera-type eye morphogenesis
GO:0048608	2.01076e-14	2.36647e-12	0	1	24	349	111	3948	The reproductive developmental process whose specific outcome is the progression of structures that will be used in the process of creating new individuals from one or more parents, from their formation to the mature structures.	reproductive structure development	GO:0008406,GO:0008584,GO:0008585,GO:0035112,GO:0048806,GO:0060742
GO:0048644	6.05889e-08	2.44915e-06	0	1	5	65	31	782	The process in which the anatomical structures of muscle are generated and organized.	muscle organ morphogenesis	GO:0055008,GO:0060415
GO:0048729	0.000512779	0.00830627	0	1	39	497	109	6323	The process in which the anatomical structures of a tissue are generated and organized.	tissue morphogenesis	GO:0001838,GO:0001841,GO:0001843,GO:0001947,GO:0002011,GO:0003143,GO:0016331,GO:0055008,GO:0060026,GO:0060071,GO:0060415,GO:0060444,GO:0060536,GO:0090175,GO:0090178,GO:0090179
GO:0048732	8.75165e-05	0.00172939	0	1	21	322	77	3875	The process whose specific outcome is the progression of a gland over time, from its formation to the mature structure. A gland is an organ specialised for secretion.	gland development	GO:0007595,GO:0030879,GO:0060444,GO:0060742
GO:0048741	0.000290081	0.00495859	0	1	5	60	29	1093	The process whose specific outcome is the progression of the skeletal muscle fiber over time, from its formation to the mature structure. Muscle fibers are formed by the maturation of myotubes. They can be classed as slow, intermediate/fast or fast.	skeletal muscle fiber development
GO:0048806	1.91228e-07	6.87335e-06	0	1	5	42	27	653	The process whose specific outcome is the progression of the genitalia over time, from its formation to the mature structure.	genitalia development	GO:0035112
GO:0048863	0.000222118	0.0039177	0	1	16	294	65	3246	The process in which a relatively unspecialized cell acquires specialized features of a stem cell. A stem cell is a cell that retains the ability to divide and proliferate throughout life to provide progenitor cells that can differentiate into specialized cells.	stem cell differentiation	GO:0001837,GO:0014033,GO:0048864,GO:0097150
GO:0048864	2.70149e-06	7.61169e-05	0	1	13	235	59	2429	The process whose specific outcome is the progression of the stem cell over time, from its formation to the mature structure. Cell development does not include the steps involved in committing a cell to its specific fate.	stem cell development	GO:0001837,GO:0097150
GO:0048871	0.000205607	0.0036703	0	1	13	191	58	2815	Any process involved in the maintenance of an internal steady state at the level of the multicellular organism.	multicellular organismal homeostasis	GO:0001894,GO:0045124,GO:0045780
GO:0050661	1.44888e-07	5.29358e-06	2e-05	1	4	33	18	296	Interacting selectively and non-covalently with nicotinamide-adenine dinucleotide phosphate, a coenzyme involved in many redox and biosynthetic reactions; binding may be to either the oxidized form, NADP+, or the reduced form, NADPH.	NADP binding
GO:0050684	3.02098e-09	1.53343e-07	0	1	6	74	32	709	Any process that modulates the frequency, rate or extent of mRNA processing, those processes involved in the conversion of a primary mRNA transcript into a mature mRNA prior to its translation into polypeptide.	regulation of mRNA processing	GO:0031440,GO:0031442,GO:0060213
GO:0050727	3.2369e-07	1.09815e-05	0	1	12	166	43	1422	Any process that modulates the frequency, rate or extent of the inflammatory response, the immediate defensive reaction (by vertebrate tissue) to infection or injury caused by chemical or physical agents.	regulation of inflammatory response	GO:0002673,GO:0030449
GO:0050771	1.76424e-05	0.000418124	0	1	2	33	18	476	Any process that stops, prevents, or reduces the frequency, rate or extent of axonogenesis.	negative regulation of axonogenesis
GO:0050778	6.6649e-06	0.000174139	0	1	14	266	61	2632	Any process that activates or increases the frequency, rate or extent of the immune response, the immunological reaction of an organism to an immunogenic stimulus.	positive regulation of immune response	GO:0002218,GO:0002221,GO:0002224,GO:0002253,GO:0002922,GO:0006956,GO:0030449,GO:0034142,GO:0045089
GO:0050792	0.000204761	0.00366212	8e-05	1	8	86	23	776	Any process that modulates the rate or extent of the viral life cycle, the set of processes by which a virus reproduces and spreads among hosts.	regulation of viral process
GO:0050803	2.62185e-05	0.000588986	0	1	3	46	38	1433	Any process that modulates the physical form or the activity of a synapse, the junction between a neuron and a target (neuron, muscle, or secretory cell).	regulation of synapse structure and activity	GO:0050807,GO:0051963
GO:0050807	3.3367e-06	9.24474e-05	0	1	3	44	38	1302	Any process that modulates the physical form of a synapse, the junction between a neuron and a target (neuron, muscle, or secretory cell).	regulation of synapse organization	GO:0051963
GO:0050878	6.28425e-06	0.000164841	0	1	12	229	73	3362	Any process that modulates the levels of body fluids.	regulation of body fluid levels	GO:0007589,GO:0007595,GO:0070254,GO:0070255
GO:0050885	2.95743e-05	0.000653337	0	1	8	56	35	1280	Any process that an organism uses to control its balance, the orientation of the organism (or the head of the organism) in relation to the source of gravity. In humans and animals, balance is perceived through visual cues, the labyrinth system of the inner ears and information from skin pressure receptors and muscle and joint receptors.	neuromuscular process controlling balance
GO:0050901	0.00028638	0.00492062	0.02499	0.99861	3	17	8	124	Transient adhesive interactions between leukocytes and endothelial cells lining blood vessels. Carbohydrates on circulating leukocytes bind selectins on the vessel wall causing the leukocytes to slow down and roll along the inner surface of the vessel wall. During this rolling motion, transitory bonds are formed and broken between selectins and their ligands. Typically the first step in cellular …	leukocyte tethering or rolling
GO:0050909	2.13838e-05	0.000494579	0.01582	0.99873	2	60	21	569	The series of events required for an organism to receive a gustatory stimulus, convert it to a molecular signal, and recognize and characterize the signal. Gustation involves the direct detection of chemical composition, usually through contact with chemoreceptor cells. This is a neurological process.	sensory perception of taste
GO:0050994	4.55347e-13	4.09167e-11	0	1	2	29	25	292	Any process that modulates the frequency, rate, or extent of the chemical reactions and pathways resulting in the breakdown of lipids.	regulation of lipid catabolic process	GO:0050996
GO:0050996	1.31134e-14	1.61477e-12	5e-05	1	1	16	22	178	Any process that activates or increases the frequency, rate or extent of the chemical reactions and pathways resulting in the breakdown of lipids.	positive regulation of lipid catabolic process
GO:0051168	0.000118148	0.00221929	0	1	5	96	21	645	The directed movement of substances out of the nucleus.	nuclear export
GO:0051186	6.06573e-07	1.94851e-05	0	1	10	178	47	1682	The chemical reactions and pathways involving a cofactor, a substance that is required for the activity of an enzyme or other protein. Cofactors may be inorganic, such as the metal atoms zinc, iron, and copper in certain forms, or organic, in which case they are referred to as coenzymes. Cofactors may either be bound tightly to active sites or bind loosely with the substrate.	cofactor metabolic process	GO:0006084,GO:0006637,GO:0006739,GO:0006760
GO:0051208	1.94006e-07	6.95442e-06	0	1	3	25	27	660	The process of binding or confining calcium ions such that they are separated from other components of a biological system.	sequestering of calcium ion	GO:0051209,GO:0051282
GO:0051209	0.000101818	0.00196528	0	1	3	67	27	922	The process in which calcium ions sequestered in the endoplasmic reticulum, Golgi apparatus or mitochondria are released into the cytosolic compartment.	release of sequestered calcium ion into cytosol
GO:0051225	4.48685e-06	0.000120791	0	1	1	43	18	388	The aggregation, arrangement and bonding together of a set of components to form the spindle, the array of microtubules and associated molecules that serves to move duplicated chromosomes apart.	spindle assembly
GO:0051262	0.00010495	0.00200825	0	1	6	67	25	837	The formation of a protein tetramer, a macromolecular structure consisting of four noncovalently associated identical or nonidentical subunits.	protein tetramerization	GO:0051289
GO:0051282	0.000133643	0.00247194	0	1	3	68	27	925	Any process that modulates the frequency, rate or extent of the binding or confining calcium ions such that they are separated from other components of a biological system.	regulation of sequestering of calcium ion	GO:0051209
GO:0051289	3.39381e-06	9.38342e-05	0	1	4	39	20	452	The formation of a protein homotetramer, a macromolecular structure consisting of four noncovalently associated identical subunits.	protein homotetramerization
GO:0051301	3.45363e-13	3.25743e-11	0	1	27	490	118	4559	The process resulting in the physical partitioning and separation of a cell into daughter cells.	cell division	GO:0000910,GO:0017145,GO:0032465,GO:0032467,GO:0048103,GO:0051302,GO:0051781,GO:0051782
GO:0051302	2.72093e-09	1.39176e-07	0	1	9	181	62	2135	Any process that modulates the frequency, rate or extent of the physical partitioning and separation of a cell into daughter cells.	regulation of cell division	GO:0032465,GO:0032467,GO:0051781,GO:0051782
GO:0051480	2.81071e-08	1.20192e-06	0	1	9	126	48	1558	Any process involved in the maintenance of an internal steady state of calcium ions within the cytosol of a cell or between the cytosol and its surroundings.	cytosolic calcium ion homeostasis	GO:0007204,GO:0051209,GO:0060402
GO:0051591	9.94486e-08	3.81143e-06	0	1	4	35	28	672	Any process that results in a change in state or activity of a cell or an organism (in terms of movement, secretion, enzyme production, gene expression, etc.) as a result of a cAMP (cyclic AMP, adenosine 3',5'-cyclophosphate) stimulus.	response to cAMP	GO:0071320
GO:0051607	5.59347e-07	1.83153e-05	0	1	7	135	25	606	Reactions triggered in response to the presence of a virus that act to protect the cell or organism.	defense response to virus
GO:0051642	3.46022e-06	9.54719e-05	0	1	2	15	19	424	Any process in which a centrosome is transported to, and/or maintained in, a specific location within the cell.	centrosome localization
GO:0051651	0.000290945	0.00496698	0	1	9	90	31	1235	Any process in which a substance or cellular entity, such as a protein complex or organelle, is maintained in a specific location within, or in the membrane of, a cell, and is prevented from moving elsewhere.	maintenance of location in cell
GO:0051707	1.83927e-09	9.70655e-08	0	1	22	462	86	3407	Any process that results in a change in state or activity of a cell or an organism (in terms of movement, secretion, enzyme production, gene expression, etc.) as a result of a stimulus from another living organism.	response to other organism	GO:0009615,GO:0031663,GO:0051607,GO:0071219,GO:0071222,GO:0098586
GO:0051726	1.72393e-07	6.247e-06	0	1	36	591	130	6512	Any process that modulates the rate or extent of progression through the cell cycle.	regulation of cell cycle	GO:0007063,GO:0032465,GO:0032467,GO:0045787,GO:0090068
GO:0051781	1.11721e-07	4.19711e-06	0	1	4	49	27	637	Any process that activates or increases the frequency, rate or extent of cell division.	positive regulation of cell division	GO:0032467
GO:0051782	1.58261e-13	1.57068e-11	0	1	1	10	18	120	Any process that stops, prevents, or reduces the frequency, rate or extent of cell division.	negative regulation of cell division
GO:0051896	0.00031896	0.0053899	0	1	6	96	33	1342	Any process that modulates the frequency, rate or extent of protein kinase B signaling, a series of reactions mediated by the intracellular serine/threonine kinase protein kinase B.	regulation of protein kinase B signaling	GO:0051897
GO:0051897	2.03518e-06	5.85842e-05	0	1	5	61	27	731	Any process that activates or increases the frequency, rate or extent of protein kinase B signaling, a series of reactions mediated by the intracellular serine/threonine kinase protein kinase B.	positive regulation of protein kinase B signaling
GO:0051932	1.02843e-07	3.91892e-06	0	1	2	19	23	473	The process of communication from a neuron to another neuron across a synapse using the neurotransmitter gamma-aminobutyric acid (GABA).	synaptic transmission, GABAergic	GO:0032228
GO:0051963	2.14865e-07	7.5595e-06	0	1	3	24	38	1137	Any process that modulates the frequency, rate or extent of synapse assembly, the aggregation, arrangement and bonding together of a set of components to form a synapse.	regulation of synapse assembly
GO:0051983	0.000173301	0.00314424	0.00412	0.99983	4	29	13	303	Any process that modulates the frequency, rate or extent of chromosome segregation, the process in which genetic material, in the form of chromosomes, is organized and then physically separated and apportioned to two or more sets.	regulation of chromosome segregation	GO:0007063
GO:0055008	1.0958e-07	4.14009e-06	0	1	4	52	28	664	The process in which the anatomical structures of cardiac muscle tissue are generated and organized.	cardiac muscle tissue morphogenesis
GO:0055075	0.000250977	0.00436877	0.26243	0.9491	2	12	14	349	Any process involved in the maintenance of an internal steady state of potassium ions within an organism or cell.	potassium ion homeostasis
GO:0055085	0.000103889	0.00199657	0	1	66	965	243	15387	The process in which a solute is transported from one side of a membrane to the other.	transmembrane transport	GO:0034220,GO:0034765,GO:0035725,GO:0071805,GO:0090279,GO:0098655
GO:0055123	1.12691e-05	0.00027702	0	1	10	116	37	1329	The process whose specific outcome is the progression of the digestive system over time, from its formation to the mature structure. The digestive system is the entire structure in which digestion takes place. Digestion is all of the physical, chemical, and biochemical processes carried out by multicellular organisms to break down ingested nutrients into components that may be easily absorbed and…	digestive system development	GO:0048546,GO:0048557,GO:0048565
GO:0060026	3.10028e-10	1.80836e-08	0	1	1	12	13	85	The morphogenetic process in which an epithelium narrows along one axis and lengthens in a perpendicular axis.	convergent extension
GO:0060039	1.38558e-07	5.07627e-06	0	1	1	17	13	146	The process whose specific outcome is the progression of the pericardium over time, from its formation to the mature structure. The pericardium is a double-walled sac that contains the heart and the roots of the aorta, vena cava and the pulmonary artery.	pericardium development
GO:0060042	8.58513e-07	2.67386e-05	0	1	5	47	38	1239	The process in which the anatomical structure of the retina is generated and organized.	retina morphogenesis in camera-type eye	GO:0060219
GO:0060070	9.18382e-10	5.02616e-08	0	1	15	188	64	2155	The series of molecular signals initiated by binding of a Wnt protein to a frizzled family receptor on the surface of the target cell, followed by propagation of the signal via beta-catenin, and ending with a change in transcription of target genes. In this pathway, the activated receptor signals via downstream effectors that result in the inhibition of beta-catenin phosphorylation, thereby preve…	canonical Wnt signaling pathway	GO:0060828,GO:0090263
GO:0060071	0.00048215	0.00781965	1e-05	1	2	29	14	373	The series of molecular signals initiated by binding of a Wnt protein to a receptor on the surface of the target cell where activated receptors signal via downstream effectors including C-Jun N-terminal kinase (JNK) to modulate cytoskeletal elements and control cell polarity.	Wnt signaling pathway, planar cell polarity pathway	GO:0090179,GO:2000095
GO:0060088	0.000266554	0.00461575	0.17207	0.98918	4	11	17	541	A process that is carried out at the cellular level which results in the assembly, arrangement of constituent parts, or disassembly of a stereocilium. A stereocilium is an actin-based protrusion from the apical surface of auditory hair cells.	auditory receptor cell stereocilium organization
GO:0060170	0.000219906	0.00388384	0	1	2	31	12	250	The portion of the plasma membrane surrounding a cilium.	ciliary membrane
GO:0060173	4.2464e-06	0.000114782	0	1	12	156	54	2191	The process whose specific outcome is the progression of a limb over time, from its formation to the mature structure. A limb is an appendage of an animal used for locomotion or grasping. Examples include legs, arms or some types of fin.	limb development	GO:0030326,GO:0035108,GO:0035115,GO:0035136,GO:0042733
GO:0060213	2.88716e-20	1.01043e-17	0	1	2	11	25	132	Any process that increases the frequency, rate or extent of poly(A) tail shortening of a nuclear-transcribed mRNA. Poly(A) tail shortening is the decrease in length of the poly(A) tail of an mRNA from full length to an oligo(A) length.	positive regulation of nuclear-transcribed mRNA poly(A) tail shortening
GO:0060219	1.34459e-12	1.10381e-10	0.00168	1	2	13	21	198	The process in which a relatively unspecialized cell acquires the specialized features of a photoreceptor cell in a camera-type eye.	camera-type eye photoreceptor cell differentiation
GO:0060322	7.67936e-09	3.60876e-07	0	1	4	56	29	637	The biological process whose specific outcome is the progression of a head from an initial condition to its mature state. The head is the anterior-most division of the body.	head development	GO:0060323,GO:0060324,GO:0060325
GO:0060323	1.35447e-07	5.00363e-06	0	1	3	37	21	407	The process in which the anatomical structures of the head are generated and organized. The head is the anterior-most division of the body.	head morphogenesis	GO:0060325
GO:0060324	1.42969e-10	8.84346e-09	0	1	4	43	29	529	The biological process whose specific outcome is the progression of a face from an initial condition to its mature state. The face is the ventral division of the head.	face development	GO:0060325
GO:0060325	2.78411e-08	1.19438e-06	0	1	3	33	21	367	The process in which the anatomical structures of the face are generated and organized. The face is the ventral division of the head.	face morphogenesis
GO:0060401	3.60439e-06	9.92439e-05	0	1	5	77	33	1065	The directed movement of calcium ions (Ca2+) into, out of or within the cytosol.	cytosolic calcium ion transport	GO:0051209,GO:0060402
GO:0060402	1.25862e-06	3.82155e-05	0	1	5	77	33	1065	The directed movement of calcium ions (Ca2+) into the cytosol.	calcium ion transport into cytosol	GO:0051209
GO:0060411	1.51653e-13	1.51642e-11	0	1	4	47	29	392	The process in which the anatomical structure of a cardiac septum is generated and organized. A cardiac septum is a partition that separates parts of the heart.	cardiac septum morphogenesis	GO:0003148,GO:0060412
GO:0060412	1.06679e-16	1.81888e-14	0.00033	0.99999	3	27	25	190	The developmental process in which a ventricular septum is generated and organized. A ventricular septum is an anatomical structure that separates the lower chambers (ventricles) of the heart from one another.	ventricular septum morphogenesis
GO:0060415	8.06478e-07	2.52361e-05	0	1	4	58	28	738	The process in which the anatomical structures of muscle tissue are generated and organized. Muscle tissue consists of a set of cells that are part of an organ and carry out a contractive function.	muscle tissue morphogenesis	GO:0055008
GO:0060438	4.55923e-06	0.000122491	0	1	1	15	13	207	The process whose specific outcome is the progression of a trachea over time, from its formation to the mature structure. The trachea is the portion of the airway that attaches to the bronchi as it branches.	trachea development
GO:0060444	9.28283e-06	0.000232929	5e-05	1	3	27	15	296	The process in which the branching structure of the mammary gland duct is generated and organized. The mammary gland is a large compound sebaceous gland that in female mammals is modified to secrete milk.	branching involved in mammary gland duct morphogenesis
GO:0060536	2.61951e-11	1.83352e-09	0	1	1	11	13	68	The process in which the anatomical structures of cartilage are generated and organized.	cartilage morphogenesis
GO:0060537	7.87118e-06	0.000200919	0	1	24	304	93	4630	The progression of muscle tissue over time, from its initial formation to its mature state. Muscle tissue is a contractile tissue made up of actin and myosin fibers.	muscle tissue development	GO:0014706,GO:0048741,GO:0055008
GO:0060548	7.51537e-05	0.00151435	0	1	32	526	125	7028	Any process that decreases the rate or frequency of cell death. Cell death is the specific activation or halting of processes within a cell so that its vital functions markedly cease, rather than simply deteriorating gradually over time, which culminates in cell death.	negative regulation of cell death	GO:0043066,GO:0010656,GO:0033033,GO:0043069,GO:2000811
GO:0060561	4.20083e-07	1.39667e-05	0.00034	1	4	26	14	194	Any apoptotic process that contributes to the shaping of an anatomical structure.	apoptotic process involved in morphogenesis
GO:0060606	1.91298e-11	1.36046e-09	0	1	9	81	39	844	Creation of the central hole of a tube in an anatomical structure by sealing the edges of an epithelial fold.	tube closure	GO:0001843,GO:0090178,GO:0090179
GO:0060742	0.000425344	0.00699215	0.02583	0.9992	2	13	8	132	The process in which a relatively unspecialized cell acquires specialized features of an epithelial cell of the prostate gland.	epithelial cell differentiation involved in prostate gland development
GO:0060828	1.01935e-11	7.44851e-10	0	1	13	137	61	1750	Any process that modulates the rate, frequency, or extent of the Wnt signaling pathway through beta-catenin, the series of molecular signals initiated by binding of a Wnt protein to a frizzled family receptor on the surface of the target cell, followed by propagation of the signal via beta-catenin, and ending with a change in transcription of target genes.	regulation of canonical Wnt signaling pathway	GO:0090263
GO:0061014	3.34606e-19	9.27067e-17	0	1	2	15	25	151	Any process that increases the rate, frequency, or extent of a mRNA catabolic process, the chemical reactions and pathways resulting in the breakdown of RNA, ribonucleic acid, one of the two main type of nucleic acid, consisting of a long, unbranched macromolecule formed from ribonucleotides joined in 3',5'-phosphodiester linkage.	positive regulation of mRNA catabolic process	GO:0060213,GO:1900153
GO:0061041	0.000348987	0.00583063	0	1	3	82	41	1812	Any process that modulates the rate, frequency, or extent of the series of events that restore integrity to a damaged tissue, following an injury.	regulation of wound healing	GO:0090303
GO:0061053	8.69801e-08	3.4022e-06	0	1	5	73	30	755	The progression of a somite from its initial formation to the mature structure. Somites are mesodermal clusters that are arranged segmentally along the anterior posterior axis of an embryo.	somite development	GO:0001756
GO:0061077	0.000366987	0.00609309	0	1	2	41	9	166	The process of inhibiting aggregation and assisting in the covalent and noncovalent assembly of single chain polypeptides or multisubunit complexes into the correct tertiary structure that is dependent on interaction with a chaperone.	chaperone-mediated protein folding
GO:0061178	3.14704e-10	1.82762e-08	0	1	2	24	27	503	Any process that modulates the frequency, rate or extent of the regulated release of insulin that contributes to the response of a cell to glucose.	regulation of insulin secretion involved in cellular response to glucose stimulus
GO:0061351	1.65215e-06	4.87184e-05	0	1	9	109	45	1640	The multiplication or reproduction of neural precursor cells, resulting in the expansion of a cell population. A neural precursor cell is either a nervous system stem cell or a nervous system progenitor cell.	neural precursor cell proliferation	GO:0002052,GO:0007405,GO:1902692,GO:2000177,GO:2000179
GO:0061371	4.87856e-07	1.60594e-05	0	1	3	46	19	359	Determination of the asymmetric location of the heart with respect to the left and right halves of the organism.	determination of heart left/right asymmetry	GO:0001947
GO:0061458	3.65715e-14	4.15696e-12	0	1	24	353	111	3999	The progression of the reproductive system over time from its formation to the mature structure. The reproductive system consists of the organs that function in reproduction.	reproductive system development	GO:0008406,GO:0008584,GO:0008585,GO:0035112,GO:0048608,GO:0048806,GO:0060742
GO:0070242	1.23913e-05	0.000301264	0	1	1	19	10	133	Any apoptotic process in a thymocyte, an immature T cell located in the thymus.	thymocyte apoptotic process
GO:0070254	6.17916e-10	3.46737e-08	0	1	1	12	22	322	The regulated release of mucus by the mucosa. Mucus is a viscous slimy secretion consisting of mucins and various inorganic salts dissolved in water, with suspended epithelial cells and leukocytes. The mucosa, or mucous membrane, is the membrane covered with epithelium that lines the tubular organs of the body. Mucins are carbohydrate-rich glycoproteins that have a lubricating and protective func…	mucus secretion	GO:0070255
GO:0070255	5.0222e-10	2.84214e-08	0	1	1	11	22	313	Any process that modulates the frequency, rate or extent of the regulated release of mucus from a cell or a tissue.	regulation of mucus secretion
GO:0070509	0.000356316	0.00593073	2e-05	1	7	45	29	1109	The directed movement of calcium ions into a cell or organelle.	calcium ion import	GO:0090279
GO:0070723	3.46354e-16	5.41901e-14	0.00028	1	3	11	19	95	Any process that results in a change in state or activity of a cell or an organism (in terms of movement, secretion, enzyme production, gene expression, etc.) as a result of a cholesterol stimulus.	response to cholesterol
GO:0071219	2.72657e-05	0.000607381	0	1	6	99	29	964	Any process that results in a change in state or activity of a cell (in terms of movement, secretion, enzyme production, gene expression, etc.) as a result of a stimulus by molecules of bacterial origin such as peptides derived from bacterial flagellin.	cellular response to molecule of bacterial origin	GO:0031663,GO:0071222
GO:0071222	5.34262e-05	0.00110845	0	1	5	92	28	936	Any process that results in a change in state or activity of a cell (in terms of movement, secretion, enzyme production, gene expression, etc.) as a result of a lipopolysaccharide stimulus; lipopolysaccharide is a major component of the cell wall of gram-negative bacteria.	cellular response to lipopolysaccharide	GO:0031663
GO:0071310	0.000244469	0.00427227	0	1	71	1061	226	14467	Any process that results in a change in state or activity of a cell (in terms of movement, secretion, enzyme production, gene expression, etc.) as a result of an organic substance stimulus.	cellular response to organic substance	GO:0035196,GO:0031663,GO:0034620,GO:0035773,GO:0035967,GO:0061178,GO:0071222,GO:0071320,GO:0071322,GO:0071333,GO:0071375,GO:0071396,GO:0071407,GO:0071417,GO:1901653
GO:0071320	8.59427e-08	3.37154e-06	0	1	3	29	27	626	Any process that results in a change in state or activity of a cell (in terms of movement, secretion, enzyme production, gene expression, etc.) as a result of a cAMP (cyclic AMP, adenosine 3',5'-cyclophosphate) stimulus.	cellular response to cAMP
GO:0071322	1.42495e-05	0.000342684	0	1	3	44	28	883	Any process that results in a change in state or activity of a cell (in terms of movement, secretion, enzyme production, gene expression, etc.) as a result of a carbohydrate stimulus.	cellular response to carbohydrate stimulus	GO:0035773,GO:0061178,GO:0071333
GO:0071333	8.10019e-08	3.21566e-06	0	1	2	39	27	614	Any process that results in a change in state or activity of a cell (in terms of movement, secretion, enzyme production, gene expression, etc.) as a result of a glucose stimulus.	cellular response to glucose stimulus	GO:0035773,GO:0061178
GO:0071375	1.74297e-05	0.000413924	0	1	15	116	46	1845	Any process that results in a change in state or activity of a cell (in terms of movement, secretion, enzyme production, gene expression, etc.) as a result of a peptide hormone stimulus. A peptide hormone is any of a class of peptides that are secreted into the blood stream and have endocrine functions in living animals.	cellular response to peptide hormone stimulus
GO:0071396	0.000312388	0.00529903	0	1	18	226	63	3162	Any process that results in a change in state or activity of a cell (in terms of movement, secretion, enzyme production, gene expression, etc.) as a result of a lipid stimulus.	cellular response to lipid	GO:0031663,GO:0071222
GO:0071407	2.22712e-10	1.32225e-08	0	1	19	203	86	3234	Any process that results in a change in state or activity of a cell (in terms of movement, secretion, enzyme production, gene expression, etc.) as a result of an organic cyclic compound stimulus.	cellular response to organic cyclic compound	GO:0035196,GO:0071320
GO:0071417	1.8969e-07	6.83656e-06	0	1	23	220	87	3835	Any process that results in a change in state or activity of a cell (in terms of movement, secretion, enzyme production, gene expression, etc.) as a result of an organonitrogen stimulus. An organonitrogen compound is formally a compound containing at least one carbon-nitrogen bond.	cellular response to organonitrogen compound	GO:0071320,GO:0071375,GO:1901653
GO:0071453	1.38307e-07	5.07627e-06	5e-05	0.99999	6	60	32	866	Any process that results in a change in state or activity of a cell (in terms of movement, secretion, enzyme production, gene expression, etc.) as a result of a stimulus reflecting the presence, absence, or concentration of oxygen.	cellular response to oxygen levels	GO:0071456
GO:0071456	1.23951e-08	5.6647e-07	0	1	5	54	31	726	Any process that results in a change in state or activity of a cell (in terms of movement, secretion, enzyme production, gene expression, etc.) as a result of a stimulus indicating lowered oxygen tension. Hypoxia, defined as a decline in O2 levels below normoxic levels of 20.8 - 20.95%, results in metabolic adaptation at both the cellular and organismal level.	cellular response to hypoxia
GO:0071542	8.70992e-09	4.05011e-07	0.02081	0.99992	2	14	14	136	The process in which a neuroblast acquires the specialized structural and functional features of a dopaminergic neuron, a neuron that secretes dopamine.	dopaminergic neuron differentiation
GO:0071805	3.21198e-07	1.09248e-05	0	1	14	135	76	3270	A process in which a potassium ion is transported from one side of a membrane to the other.	potassium ion transmembrane transport
GO:0071889	5.50009e-09	2.65021e-07	0	1	1	11	22	362	Interacting selectively and non-covalently with a 14-3-3 protein. A 14-3-3 protein is any of a large family of approximately 30kDa acidic proteins which exist primarily as homo- and heterodimers within all eukaryotic cells, and have been implicated in the modulation of distinct biological processes by binding to specific phosphorylated sites on diverse target proteins, thereby forcing conformatio…	14-3-3 protein binding
GO:0072089	3.2435e-13	3.08109e-11	0	1	10	121	50	1169	The multiplication or reproduction of stem cells, resulting in the expansion of a stem cell population. A stem cell is a cell that retains the ability to divide and proliferate throughout life to provide progenitor cells that can differentiate into specialized cells.	stem cell proliferation	GO:0002052,GO:0002053,GO:0007405,GO:0010463,GO:0010464,GO:0072091,GO:1902692,GO:2000648
GO:0072091	4.20167e-17	7.76084e-15	0	1	7	76	46	771	Any process that modulates the frequency, rate or extent of stem cell proliferation. A stem cell is a cell that retains the ability to divide and proliferate throughout life to provide progenitor cells that can differentiate into specialized cells.	regulation of stem cell proliferation	GO:0002052,GO:0002053,GO:0010464,GO:1902692,GO:2000648
GO:0072341	2.13127e-05	0.000494579	0	1	2	31	13	254	Interacting selectively and non-covalently with a modified amino acid.	modified amino acid binding
GO:0072376	1.50734e-09	8.05062e-08	0	1	1	32	17	193	A response to a stimulus that consists of a sequential series of modifications to a set of proteins where the product of one reaction acts catalytically in the following reaction. The magnitude of the response is typically amplified at each successive step in the cascade. Modifications typically include proteolysis or covalent modification, and may also include binding events.	protein activation cascade	GO:0006956,GO:0030449
GO:0072686	6.90217e-07	2.19074e-05	0	1	4	36	22	655	A spindle that forms as part of mitosis. Mitotic and meiotic spindles contain distinctive complements of proteins associated with microtubules.	mitotic spindle
GO:0090068	3.31475e-05	0.000719134	0	1	9	137	43	1726	Any process that increases the rate, frequency or extent of a cellular process that is involved in the progression of biochemical and morphological phases and events that occur in a cell during successive cell replication or nuclear replication events.	positive regulation of cell cycle process	GO:0032467
GO:0090175	0.000594355	0.00945493	0	1	2	30	14	382	Any process that modulates the rate, frequency or extent of the establishment of planar polarity, the coordinated organization of groups of cells in a tissue, such that they all orient to similar coordinates.	regulation of establishment of planar polarity	GO:0060071,GO:0090178,GO:0090179,GO:2000095
GO:0090178	1.05983e-11	7.70201e-10	0	1	2	15	14	77	Any process that modulates the rate, frequency, or extent of the establishment of planar polarity involved in neural tube closure, the coordinated organization of groups of cells in the plane of an epithelium that contributes to the closure of the neural tube.	regulation of establishment of planar polarity involved in neural tube closure	GO:0090179
GO:0090179	5.19651e-13	4.60723e-11	6e-05	1	2	14	14	68	The series of molecular signals initiated by binding of a Wnt protein to a receptor on the surface of the target cell where activated receptors signal via downstream effectors that modulates the establishment of planar polarity contributing to neural tube closure.	planar cell polarity pathway involved in neural tube closure
GO:0090200	1.15967e-07	4.33213e-06	0	1	1	16	10	74	Any process that increases the rate, frequency or extent of release of cytochrome c from mitochondria, the process in which cytochrome c is enabled to move from the mitochondrial intermembrane space into the cytosol, which is an early step in apoptosis and leads to caspase activation.	positive regulation of release of cytochrome c from mitochondria
GO:0090263	5.60298e-15	7.4514e-13	0	1	6	56	41	695	Any process that increases the rate, frequency, or extent of the Wnt signaling pathway through beta-catenin, the series of molecular signals initiated by binding of a Wnt protein to a frizzled family receptor on the surface of the target cell, followed by propagation of the signal via beta-catenin, and ending with a change in transcription of target genes.	positive regulation of canonical Wnt signaling pathway
GO:0090277	5.5515e-16	8.48614e-14	0	1	3	30	31	348	Any process that increases the rate, frequency, or extent of the regulated release of a peptide hormone from secretory granules.	positive regulation of peptide hormone secretion	GO:0032024
GO:0090279	8.94233e-06	0.000225235	0.00034	1	1	17	9	96	Any process that modulates the rate, frequency, or extent of the directed movement of calcium ions into a cell or organelle.	regulation of calcium ion import
GO:0090303	2.99497e-12	2.3994e-10	0	1	1	10	22	239	Any process that increases the rate, frequency, or extent of the series of events that restore integrity to a damaged tissue, following an injury.	positive regulation of wound healing
GO:0090502	1.16481e-06	3.5611e-05	0	1	1	39	15	241	The chemical reactions and pathways involving the hydrolysis of internal 3',5'-phosphodiester bonds in one or two strands of ribonucleotides.	RNA phosphodiester bond hydrolysis, endonucleolytic
GO:0097006	0.000572499	0.00915103	0	1	2	39	14	391	Any process involved in the maintenance of internal levels of plasma lipoprotein particles within an organism.	regulation of plasma lipoprotein particle levels	GO:0034381,GO:0034383
GO:0097150	4.5838e-07	1.5202e-05	0	1	1	17	18	322	Any process in by an organism or tissue maintains a population of neuronal stem cells.	neuronal stem cell maintenance
GO:0097178	0.000333317	0.0055899	0.0004	1	2	20	12	281	The aggregation, arrangement and bonding together of a set of components to form a ruffle, a projection at the leading edge of a crawling cell; the protrusions are supported by a microfilament meshwork. The formation of ruffles (also called membrane ruffling) is thought to be controlled by a group of enzymes known as Rho GTPases, specifically RhoA, Rac1 and cdc42.	ruffle assembly	GO:1900027
GO:0098586	2.15039e-08	9.3764e-07	4e-05	1	2	13	12	102	Any process that results in a change in state or activity of a cell (in terms of movement, secretion, enzyme production, gene expression, etc.) as a result of a stimulus from a virus.	cellular response to virus
GO:0098655	2.59284e-07	8.93321e-06	0	1	33	423	164	8713	A process in which a cation is transported from one side of a membrane to the other by means of some agent such as a transporter or pore.	cation transmembrane transport	GO:0035725,GO:0071805
GO:1900027	2.32805e-05	0.000530149	0.00398	1	2	13	12	208	Any process that modulates the frequency, rate or extent of ruffle assembly.	regulation of ruffle assembly
GO:1900153	4.05879e-21	1.54222e-18	0	1	2	10	25	130	Any process that activates or increases the frequency, rate or extent of nuclear-transcribed mRNA catabolic process, deadenylation-dependent decay.	positive regulation of nuclear-transcribed mRNA catabolic process, deadenylation-dependent decay
GO:1901605	0.000422538	0.00697187	0	1	11	165	34	1399	The chemical reactions and pathways involving an alpha-amino acid.	alpha-amino acid metabolic process	GO:0006760,GO:0009069,GO:0009071
GO:1901653	5.08409e-06	0.000134957	0	1	16	119	48	1862	Any process that results in a change in state or activity of a cell (in terms of movement, secretion, enzyme production, gene expression, etc.) as a result of a peptide stimulus.	cellular response to peptide	GO:0071375
GO:1902108	9.74742e-05	0.00190354	0	1	1	25	10	168	Any regulation of mitochondrial membrane permeability that is involved in apoptotic process.	regulation of mitochondrial membrane permeability involved in apoptotic process	GO:1902110
GO:1902110	2.6356e-05	0.000591077	0	1	1	20	10	146	Any positive regulation of mitochondrial membrane permeability that is involved in apoptotic process.	positive regulation of mitochondrial membrane permeability involved in apoptotic process
GO:1902692	1.25032e-08	5.69454e-07	0	1	1	25	18	249	Any process that modulates the frequency, rate or extent of neuroblast proliferation.	regulation of neuroblast proliferation	GO:0002052
GO:1902911	1.61084e-09	8.54811e-08	0	1	8	60	36	852	A protein complex which is capable of protein kinase activity.	protein kinase complex
GO:2000021	2.13791e-05	0.000494579	0	1	7	113	39	1473	Any process that modulates the frequency, rate or extent of ion homeostasis.	regulation of ion homeostasis	GO:0051209,GO:0051282
GO:2000058	9.14775e-12	6.79642e-10	0	1	2	13	18	151	Any process that modulates the frequency, rate or extent of protein ubiquitination involved in ubiquitin-dependent protein catabolic process.	regulation of protein ubiquitination involved in ubiquitin-dependent protein catabolic process
GO:2000095	5.58803e-06	0.000148038	0	1	1	12	13	213	Any process that modulates the frequency, rate or extent of Wnt signaling pathway, planar cell polarity pathway.	regulation of Wnt signaling pathway, planar cell polarity pathway
GO:2000177	5.84275e-07	1.89982e-05	0	1	4	64	27	696	Any process that modulates the frequency, rate or extent of neural precursor cell proliferation.	regulation of neural precursor cell proliferation	GO:0002052,GO:1902692,GO:2000179
GO:2000179	1.8636e-08	8.28897e-07	0	1	3	36	21	358	Any process that activates or increases the frequency, rate or extent of neural precursor cell proliferation.	positive regulation of neural precursor cell proliferation	GO:0002052
GO:2000209	7.77716e-13	6.76003e-11	0.00046	1	3	17	22	222	Any process that modulates the frequency, rate or extent of anoikis.	regulation of anoikis	GO:2000811
GO:2000269	4.866e-17	8.74498e-15	3e-05	1	3	17	24	166	Any process that modulates the frequency, rate or extent of fibroblast apoptotic process.	regulation of fibroblast apoptotic process
GO:2000273	3.13883e-15	4.34826e-13	0.00477	0.99968	5	22	28	303	Any process that activates or increases the frequency, rate or extent of receptor activity.	positive regulation of receptor activity
GO:2000648	1.47163e-18	3.69269e-16	0	1	5	54	41	547	Any process that activates or increases the frequency, rate or extent of stem cell proliferation.	positive regulation of stem cell proliferation	GO:0002052,GO:0002053
GO:2000779	0.00022564	0.00396607	0.00348	0.99985	3	23	10	187	Any process that modulates the frequency, rate or extent of double-strand break repair.	regulation of double-strand break repair	GO:0010569
GO:2000811	2.67625e-13	2.59792e-11	0.00123	0.99998	3	14	22	206	Any process that stops, prevents or reduces the frequency, rate or extent of anoikis.	negative regulation of anoikis
GO:2000826	1.54035e-08	6.89733e-07	0	1	1	20	13	119	Any process that modulates the frequency, rate or extent of heart morphogenesis.	regulation of heart morphogenesis

## Sheet: Fat_production(FAT)
GO	P	FDR	p.L	p.G	g	G	nc	mc	GO.def	GO_name	child.GOs
GO:0000288	1.01659e-05	0.000421172	0	1	1	26	15	315	A major pathway of degradation of nuclear-transcribed mRNAs that proceeds through a series of ordered steps that includes poly(A) tail shortening and that can regulate mRNA stability.	nuclear-transcribed mRNA catabolic process, deadenylation-dependent decay	GO:0000289,GO:0060213,GO:1900153
GO:0000289	1.56235e-07	1.07101e-05	0	1	1	13	15	233	Shortening of the poly(A) tail of a nuclear-transcribed mRNA from full length to an oligo(A) length.	nuclear-transcribed mRNA poly(A) tail shortening	GO:0060213
GO:0000781	9.75992e-05	0.00319697	0	1	3	44	16	405	The terminal region of a linear chromosome that includes the telomeric DNA repeats and associated proteins.	chromosome, telomeric region	GO:0000784
GO:0000784	1.18846e-07	8.23193e-06	0	1	1	19	13	169	The terminal region of a linear chromosome in the nucleus that includes the telomeric DNA repeats and associated proteins.	nuclear chromosome, telomeric region
GO:0000932	7.79483e-19	2.80172e-16	0	1	5	43	33	299	A focus in the cytoplasm where mRNAs may become inactivated by decapping or some other mechanism. mRNA processing and binding proteins are localized to these foci.	cytoplasmic mRNA processing body
GO:0000956	3.76531e-05	0.00135338	0	1	6	60	25	770	The chemical reactions and pathways resulting in the breakdown of nuclear-transcribed mRNAs in eukaryotic cells.	nuclear-transcribed mRNA catabolic process	GO:0000288,GO:0000289,GO:0060213,GO:1900153
GO:0000982	1.318e-09	1.29837e-07	0	1	15	180	57	1821	Interacting selectively and non-covalently with a sequence of DNA that is in cis with and relatively close to a core promoter for RNA polymerase II (RNAP II) in order to modulate transcription by RNAP II.	RNA polymerase II core promoter proximal region sequence-specific DNA binding transcription factor activity	GO:0001077
GO:0001077	9.34585e-11	1.17255e-08	0	1	11	127	52	1445	Interacting selectively and non-covalently with a sequence of DNA that is in cis with and relatively close to a core promoter for RNA polymerase II (RNAP II) in order to activate or increase the frequency, rate or extent of transcription from the RNAP II promoter.	RNA polymerase II core promoter proximal region sequence-specific DNA binding transcription factor activity involved in positive regulation of transcription
GO:0001228	6.07912e-10	6.26715e-08	0	1	12	179	59	1879	Interacting selectively and non-covalently with a sequence of DNA that is in the transcription regulatory region for RNA polymerase II (RNAP II) in order to activate or increase the frequency, rate or extent of transcription from the RNAP II promoter.	RNA polymerase II transcription regulatory region sequence-specific DNA binding transcription factor activity involved in positive regulation of transcription	GO:0001077
GO:0001570	3.06948e-10	3.31879e-08	0	1	6	66	36	865	The differentiation of endothelial cells from progenitor cells during blood vessel development, and the de novo formation of blood vessels and tubes.	vasculogenesis
GO:0001655	3.17478e-05	0.00115359	0	1	23	265	76	3698	The process whose specific outcome is the progression of the urogenital system over time, from its formation to the mature structure.	urogenital system development	GO:0001822,GO:0032835,GO:0061005,GO:0072001,GO:0072006,GO:0072073,GO:0072112
GO:0001662	5.92287e-05	0.00205661	0	1	1	24	26	858	An acute behavioral change resulting from a perceived external threat.	behavioral fear response
GO:0001701	2.59218e-10	2.87278e-08	0	1	22	353	104	4286	The process whose specific outcome is the progression of the embryo in the uterus over time, from formation of the zygote in the oviduct, to birth. An example of this process is found in Mus musculus.	in utero embryonic development	GO:0001892,GO:0060712
GO:0001736	1.35433e-06	7.20451e-05	0.01008	0.99961	3	26	15	251	Coordinated organization of groups of cells in the plane of an epithelium, such that they all orient to similar coordinates.	establishment of planar polarity
GO:0001738	0.000117235	0.00372101	0.00017	1	3	34	15	369	The morphogenetic process in which the anatomical structures of a polarized epithelium are generated and organized. A polarized epithelium is an epithelium where the epithelial sheet is oriented with respect to the planar axis.	morphogenesis of a polarized epithelium	GO:0001736
GO:0001822	1.19444e-05	0.000485773	0	1	20	213	68	3128	The process whose specific outcome is the progression of the kidney over time, from its formation to the mature structure. The kidney is an organ that filters the blood and/or excretes the end products of body metabolism in the form of urine.	kidney development	GO:0032835,GO:0061005,GO:0072006,GO:0072073,GO:0072112
GO:0001890	4.53968e-11	6.22404e-09	0	1	7	128	48	1263	The process whose specific outcome is the progression of the placenta over time, from its formation to the mature structure. The placenta is an organ of metabolic interchange between fetus and mother, partly of embryonic origin and partly of maternal origin.	placenta development	GO:0001892,GO:0060712
GO:0001892	4.85223e-11	6.58467e-09	0	1	5	85	39	873	The embryonically driven process whose specific outcome is the progression of the placenta over time, from its formation to the mature structure. The placenta is an organ of metabolic interchange between fetus and mother, partly of embryonic origin and partly of maternal origin.	embryonic placenta development	GO:0060712
GO:0001967	5.26032e-13	8.96885e-11	0.00065	1	2	14	27	351	Specific behavior of a newborn or infant mammal that results in the derivation of nourishment from the breast.	suckling behavior
GO:0001976	9.38176e-08	6.67209e-06	0.00572	1	2	17	27	629	The regulation of blood pressure mediated by detection of stimuli and a neurological response.	neurological system process involved in regulation of systemic arterial blood pressure
GO:0002218	3.09149e-05	0.0011295	2e-05	1	5	81	20	539	Any process that initiates an innate immune response. Innate immune responses are defense responses mediated by germline encoded components that directly recognize components of potential pathogens. Examples of this process include activation of the hypersensitive response of Arabidopsis thaliana and activation of any NOD or TLR signaling pathway in vertebrate species.	activation of innate immune response
GO:0002227	0.000277878	0.00810415	0.09138	1	1	10	4	22	Any process of the innate immune response that takes place in the mucosal tissues.	innate immune response in mucosa
GO:0002244	8.73093e-15	1.84306e-12	0	1	11	140	66	1711	The process in which precursor cell type acquires the specialized features of a hematopoietic progenitor cell, a class of cell types including myeloid progenitor cells and lymphoid progenitor cells.	hematopoietic progenitor cell differentiation	GO:0060218
GO:0002376	0.000141517	0.00440757	0	1	66	1426	215	13623	Any process involved in the development or functioning of the immune system, an organismal system for calibrated responses to potential internal or invasive threats.	immune system process	GO:0002218,GO:0002227,GO:0002244,GO:0002548,GO:0034340,GO:0048538,GO:0051607,GO:0060218,GO:0060338,GO:0071357
GO:0002548	4.42091e-13	7.9451e-11	0	1	2	21	19	148	The movement of a monocyte in response to an external stimulus.	monocyte chemotaxis
GO:0003071	1.61914e-09	1.56036e-07	0.00178	0.99994	2	14	15	143	Renal process that modulates the force with which blood travels through the circulatory system. The process is controlled by a balance of processes that increase pressure and decrease pressure.	renal system process involved in regulation of systemic arterial blood pressure
GO:0003073	2.03348e-09	1.94556e-07	0	1	5	64	43	1192	The process that modulates the force with which blood travels through the systemic arterial circulatory system. The process is controlled by a balance of processes that increase pressure and decrease pressure.	regulation of systemic arterial blood pressure	GO:0001976,GO:0003071
GO:0003094	2.56961e-11	3.59719e-09	0.00059	1	3	13	19	190	The process in which plasma is filtered through the glomerular membrane which consists of capillary endothelial cells, the basement membrane, and epithelial cells. The glomerular filtrate is the same as plasma except it has no significant amount of protein.	glomerular filtration
GO:0003148	0.000271611	0.00793881	0.00151	1	1	13	10	219	The process in which the anatomical structures of the outflow tract septum are generated and organized. The outflow tract septum is a partition in the outflow tract.	outflow tract septum morphogenesis
GO:0003215	6.84825e-05	0.00235371	0.03011	0.99953	2	16	11	222	The process in which the right cardiac ventricle is generated and organized.	cardiac right ventricle morphogenesis
GO:0003279	5.36128e-05	0.00187664	0.01902	0.99634	8	61	19	508	The progression of a cardiac septum over time, from its initial formation to the mature structure.	cardiac septum development	GO:0003148,GO:0003281,GO:0060412
GO:0003281	1.59827e-05	0.000627001	0.05676	0.98753	5	42	14	288	The progression of the ventricular septum over time from its formation to the mature structure.	ventricular septum development	GO:0060412
GO:0003684	1.13188e-08	9.71154e-07	0	1	5	46	23	412	Interacting selectively and non-covalently with damaged DNA.	damaged DNA binding
GO:0003690	1.84029e-06	9.27047e-05	0	1	2	59	22	518	Interacting selectively and non-covalently with double-stranded DNA.	double-stranded DNA binding
GO:0003727	4.87123e-06	0.000221858	0	1	3	40	17	348	Interacting selectively and non-covalently with single-stranded RNA.	single-stranded RNA binding
GO:0003743	6.70529e-09	5.90634e-07	0	1	2	45	19	271	Functions in the initiation of ribosome-mediated translation of mRNA into a polypeptide.	translation initiation factor activity
GO:0004003	4.61098e-06	0.000211453	0	1	1	23	13	205	Catalysis of the reaction: ATP + H2O = ADP + phosphate; this reaction drives the unwinding of the DNA helix.	ATP-dependent DNA helicase activity
GO:0004521	6.36302e-07	3.65535e-05	0	1	1	35	15	231	Catalysis of the hydrolysis of ester linkages within ribonucleic acid by creating internal breaks.	endoribonuclease activity	GO:0016891
GO:0004540	8.28215e-06	0.000351899	0	1	2	59	21	527	Catalysis of the hydrolysis of phosphodiester bonds in chains of RNA.	ribonuclease activity	GO:0004521,GO:0016891
GO:0004601	1.39508e-06	7.36239e-05	0	1	2	28	11	127	Catalysis of the reaction: donor + hydrogen peroxide = oxidized donor + 2 H2O.	peroxidase activity	GO:0004602
GO:0004602	0.000127882	0.00401109	0.00049	1	1	14	6	56	Catalysis of the reaction: 2 glutathione + hydrogen peroxide = oxidized glutathione + 2 H2O.	glutathione peroxidase activity
GO:0004715	8.57336e-11	1.09632e-08	0	1	2	28	29	477	Catalysis of the reaction: ATP + a non-membrane spanning protein L-tyrosine = ADP + a non-membrane spanning protein L-tyrosine phosphate.	non-membrane spanning protein tyrosine kinase activity
GO:0004896	7.04146e-11	9.18083e-09	0	1	5	67	26	403	Combining with a cytokine and transmitting the signal from one side of the membrane to the other to initiate a change in cell activity.	cytokine receptor activity
GO:0004970	5.43945e-06	0.000242749	0	1	2	17	29	814	Catalysis of the transmembrane transfer of an ion by a channel that opens when glutamate has been bound by the channel complex or one of its constituent parts.	ionotropic glutamate receptor activity
GO:0005178	3.05242e-08	2.36013e-06	0	1	6	58	33	842	Interacting selectively and non-covalently with an integrin.	integrin binding
GO:0005215	4.68693e-13	8.31087e-11	0	1	60	1080	302	16251	Enables the directed movement of substances (such as macromolecules, small molecules, ions) into, out of or within a cell, or between cells.	transporter activity	GO:0004970,GO:0005216,GO:0005234,GO:0005251,GO:0005261,GO:0005267,GO:0022857,GO:0008324,GO:0015075,GO:0015267,GO:0022891,GO:0022839
GO:0005216	1.14409e-07	7.96613e-06	0	1	22	344	160	8348	Catalysis of facilitated diffusion of an ion (by an energy-independent process) by passage through a transmembrane aqueous pore or channel without evidence for a carrier-mediated mechanism.	ion channel activity	GO:0004970,GO:0005234,GO:0005251,GO:0005261,GO:0005267
GO:0005234	7.75495e-07	4.38864e-05	0	1	2	17	29	814	Catalysis of the transmembrane transfer of an ion by a channel that opens when extracellular glutamate has been bound by the channel complex or one of its constituent parts.	extracellular-glutamate-gated ion channel activity
GO:0005251	1.65128e-17	4.77399e-15	0	1	1	30	23	339	Catalysis of the transmembrane transfer of a potassium ion by a delayed rectifying voltage-gated channel. A delayed rectifying current-voltage relation is one where channel activation kinetics are time-dependent, and activation is slow.	delayed rectifier potassium channel activity
GO:0005261	1.04411e-05	0.000431232	0	1	17	254	130	6608	Catalysis of the energy-independent passage of cations across a lipid bilayer down a concentration gradient.	cation channel activity	GO:0005251,GO:0005267
GO:0005267	3.57977e-06	0.000167632	0	1	8	110	65	2661	Catalysis of facilitated diffusion of a potassium ion (by an energy-independent process) involving passage through a transmembrane aqueous pore or channel without evidence for a carrier-mediated mechanism.	potassium channel activity	GO:0005251
GO:0005484	8.04435e-06	0.000343993	0	1	2	22	13	219	Acting as a marker to identify a membrane and interacting selectively with one or more SNAREs on another membrane to mediate membrane fusion.	SNAP receptor activity
GO:0005543	5.05649e-08	3.86473e-06	0	1	20	230	100	4465	Interacting selectively and non-covalently with phospholipids, a class of lipids containing phosphoric acid as a mono- or diester.	phospholipid binding	GO:0032266,GO:0035091,GO:0070273,GO:0080025
GO:0005614	3.88617e-12	6.00956e-10	0.00078	0.99998	5	16	29	481	A type of extracellular matrix found in interstitial connective tissue, characterized by the presence of fibronectins, proteoglycans, and types I, III, V, VI, VII and XII collagens.	interstitial matrix
GO:0005737	2.40813e-06	0.000116746	0	1	303	6931	979	79629	All of the contents of a cell excluding the plasma membrane and nucleus, but including other subcellular structures.	cytoplasm	GO:0000932,GO:0005829,GO:0005740,GO:0005743,GO:0005942,GO:0010494,GO:0030864,GO:0031201,GO:0031304,GO:0031966,GO:0036464
GO:0005740	8.57103e-15	1.83849e-12	0	1	14	419	91	2693	The double lipid bilayer enclosing the mitochondrion and separating its contents from the cell cytoplasm; includes the intermembrane space.	mitochondrial envelope	GO:0005743,GO:0031304,GO:0031966
GO:0005743	6.81177e-23	4.11772e-20	0	1	11	296	84	2066	The inner, i.e. lumen-facing, lipid bilayer of the mitochondrial envelope. It is highly folded to form cristae.	mitochondrial inner membrane	GO:0031304
GO:0005829	2.75045e-15	6.09637e-13	0	1	46	876	238	11759	The part of the cytoplasm that does not contain organelles but which does contain other particulate matter, such as protein complexes.	cytosol	GO:0005942
GO:0005844	3.75321e-13	6.93249e-11	0	1	3	27	19	154	A multiribosomal structure representing a linear array of ribosomes held together by messenger RNA. They represent the active complexes in cellular protein synthesis and are able to incorporate amino acids into polypeptides both in vivo and in vitro.	polysome
GO:0005886	3.61669e-06	0.000168766	0	1	136	3356	529	38298	The membrane surrounding a cell that separates the cell from its external environment. It consists of a phospholipid bilayer and associated proteins.	plasma membrane	GO:0005887,GO:0008076,GO:0008328,GO:0016010,GO:0016328,GO:0031226,GO:0031527,GO:0042383
GO:0005887	1.3437e-05	0.000538249	0	1	28	456	151	8828	The component of the plasma membrane consisting of gene products and protein complexes that have some part that penetrates at least one leaflet of the membrane bilayer. This component includes gene products that are buried in the bilayer with no exposure outside the bilayer.	integral component of plasma membrane	GO:0008076,GO:0008328
GO:0005942	3.93763e-39	8.72777e-36	0	1	1	13	51	261	A complex containing a heterodimer of a catalytic subunit and a regulatory (adaptor) subunit of any phosphatidylinositol 3-kinase (PI3K).	phosphatidylinositol 3-kinase complex
GO:0006084	6.86374e-05	0.00235371	1e-05	1	1	15	11	197	The chemical reactions and pathways involving acetyl-CoA, a derivative of coenzyme A in which the sulfhydryl group is acetylated; it is a metabolite derived from several pathways (e.g. glycolysis, fatty acid oxidation, amino-acid catabolism) and is further metabolized by the tricarboxylic acid cycle. It is a key intermediate in lipid and terpenoid biosynthesis.	acetyl-CoA metabolic process
GO:0006164	1.73911e-05	0.000676269	0	1	5	179	47	1872	The chemical reactions and pathways resulting in the formation of a purine nucleotide, a compound consisting of nucleoside (a purine base linked to a deoxyribose or ribose sugar) esterified with a phosphate group at either the 3' or 5'-hydroxyl group of the sugar.	purine nucleotide biosynthetic process	GO:0006171,GO:0009152,GO:0052652
GO:0006171	1.64608e-10	1.97219e-08	0	1	1	66	34	805	The chemical reactions and pathways resulting in the formation of the nucleotide cAMP (cyclic AMP, adenosine 3',5'-cyclophosphate).	cAMP biosynthetic process
GO:0006303	4.91557e-07	2.98503e-05	7e-05	1	3	17	16	256	The repair of a double-strand break in DNA in which the two broken ends are rejoined with little or no sequence complementarity. Information at the DNA ends may be lost due to the modification of broken DNA ends.	double-strand break repair via nonhomologous end joining
GO:0006401	0.000199002	0.00602848	0	1	7	86	27	990	The chemical reactions and pathways resulting in the breakdown of RNA, ribonucleic acid, one of the two main type of nucleic acid, consisting of a long, unbranched macromolecule formed from ribonucleotides joined in 3',5'-phosphodiester linkage.	RNA catabolic process	GO:0000288,GO:0000289,GO:0000956,GO:0006402,GO:0060213,GO:0061014,GO:1900153
GO:0006402	1.08616e-05	0.00044721	0	1	7	70	27	818	The chemical reactions and pathways resulting in the breakdown of mRNA, messenger RNA, which is responsible for carrying the coded genetic 'message', transcribed from DNA, to sites of protein assembly at the ribosomes.	mRNA catabolic process	GO:0000288,GO:0000289,GO:0000956,GO:0060213,GO:0061014,GO:1900153
GO:0006413	8.68883e-06	0.000365673	0	1	3	79	21	540	The process preceding formation of the peptide bond between the first two amino acids of a protein. This includes the formation of a complex of the ribosome, mRNA, and an initiation complex that contains the first aminoacyl-tRNA.	translational initiation	GO:0006446,GO:0045947
GO:0006446	6.12067e-06	0.000267224	0	1	2	49	17	358	Any process that modulates the frequency, rate or extent of translational initiation.	regulation of translational initiation	GO:0045947
GO:0006629	0.000285033	0.00825851	0	1	48	845	157	9447	The chemical reactions and pathways involving lipids, compounds soluble in an organic solvent but not, or sparingly, in an aqueous solvent. Includes fatty acids; neutral fats, other fatty-acid esters, and soaps; long-chain (fatty) alcohols and waxes; sphingoids and other long-chain bases; glycolipids, phospholipids and sphingolipids; and carotenes, polyprenols, sterols, terpenes and other isopren…	lipid metabolic process	GO:0006644,GO:0006650,GO:0006661,GO:0006684,GO:0008610,GO:0008654,GO:0030258,GO:0044255,GO:0046474,GO:0046488,GO:0046834,GO:0046854
GO:0006644	5.0682e-15	1.10495e-12	0	1	10	192	69	1823	The chemical reactions and pathways involving phospholipids, any lipid containing phosphoric acid as a mono- or diester.	phospholipid metabolic process	GO:0006650,GO:0006661,GO:0006684,GO:0008654,GO:0046474,GO:0046488,GO:0046854
GO:0006650	2.51055e-16	6.67755e-14	0	1	7	142	60	1328	The chemical reactions and pathways involving glycerophospholipids, any derivative of glycerophosphate that contains at least one O-acyl, O-alkyl, or O-alkenyl group attached to the glycerol residue.	glycerophospholipid metabolic process	GO:0006661,GO:0046474,GO:0046488,GO:0046854
GO:0006661	9.60337e-34	1.41906e-30	0	1	3	48	53	416	The chemical reactions and pathways resulting in the formation of phosphatidylinositol, any glycophospholipid in which the sn-glycerol 3-phosphate residue is esterified to the 1-hydroxyl group of 1D-myo-inositol.	phosphatidylinositol biosynthetic process
GO:0006684	0.00011066	0.00352917	0.04181	0.99793	3	11	9	140	The chemical reactions and pathways involving sphingomyelin, N-acyl-4-sphingenyl-1-O-phosphorylcholine, any of a class of phospholipids in which the amino group of sphingosine is in amide linkage with one of several fatty acids, while the terminal hydroxyl group of sphingosine is esterified to phosphorylcholine.	sphingomyelin metabolic process
GO:0006810	1.29809e-05	0.00052155	0	1	155	3199	619	42645	The directed movement of substances (such as macromolecules, small molecules, ions) into, out of or within a cell, or between cells, or within a multicellular organism by means of some agent such as a transporter or pore.	transport	GO:0006811,GO:0006820,GO:0010875,GO:0015698,GO:0016079,GO:0031623,GO:0033158,GO:0042147,GO:0055085,GO:0071805,GO:0071806,GO:0098655
GO:0006811	2.64085e-05	0.000983772	0	1	47	1088	280	17691	The directed movement of charged atoms or small charged molecules into, out of or within a cell, or between cells, by means of some agent such as a transporter or pore.	ion transport	GO:0006820,GO:0015698,GO:0071805,GO:0098655
GO:0006820	8.33829e-05	0.00279322	0	1	14	334	86	4428	The directed movement of anions, atoms or small molecules with a net negative charge, into, out of or within a cell, or between cells, by means of some agent such as a transporter or pore.	anion transport	GO:0015698
GO:0006919	0.000265676	0.00779962	0	1	5	60	21	834	Any process that initiates the activity of the inactive enzyme cysteine-type endopeptidase in the context of an apoptotic process.	activation of cysteine-type endopeptidase activity involved in apoptotic process
GO:0007007	9.23631e-07	5.11807e-05	0.00059	1	1	11	11	121	A process that is carried out at the cellular level which results in the assembly, arrangement of constituent parts, or disassembly of the mitochondrial inner membrane.	inner mitochondrial membrane organization
GO:0007165	2.5665e-05	0.000961463	0	1	207	4592	723	51156	The cellular process in which a signal is conveyed to trigger a change in the activity or state of a cell. Signal transduction begins with reception of a signal (e.g. a ligand binding to a receptor or receptor activation by a stimulus such as light), or for signal transduction in the absence of ligand, signal-withdrawal or the activity of a constitutively active receptor. Signal transduction ends…	signal transduction	GO:0035556,GO:0007178,GO:0007179,GO:0007602,GO:0010737,GO:0010738,GO:0014066,GO:0014068,GO:0030513,GO:0035235,GO:0046579,GO:0048009,GO:0048015,GO:0051057,GO:0051896,GO:0060338
GO:0007178	0.000220744	0.00658224	0	1	16	232	61	3016	A series of molecular signals initiated by the binding of an extracellular ligand to a receptor on the surface of the target cell where the receptor possesses serine/threonine kinase activity, and ending with regulation of a downstream cellular process, e.g. transcription.	transmembrane receptor protein serine/threonine kinase signaling pathway	GO:0007179,GO:0030513
GO:0007179	5.38641e-05	0.00188015	0	1	9	112	39	1541	A series of molecular signals initiated by the binding of an extracellular ligand to a transforming growth factor beta receptor on the surface of a target cell, and ending with regulation of a downstream cellular process, e.g. transcription.	transforming growth factor beta receptor signaling pathway
GO:0007602	2.3759e-05	0.000895102	0.00108	1	1	27	21	571	The sequence of reactions within a cell required to convert absorbed photons into a molecular signal.	phototransduction
GO:0007606	1.90123e-05	0.000730764	0	1	8	1054	35	1247	The series of events required for an organism to receive a sensory chemical stimulus, convert it to a molecular signal, and recognize and characterize the signal. This is a neurological process.	sensory perception of chemical stimulus	GO:0050909
GO:0007613	1.49223e-15	3.42158e-13	0	1	5	59	67	1705	The activities involved in the mental information processing system that receives (registers), modifies, stores, and retrieves informational stimuli. The main stages involved in the formation and retrieval of memory are encoding (processing of received information by acquisition), storage (building a permanent record of received information as a result of consolidation) and retrieval (calling bac…	memory	GO:0007616
GO:0007616	1.08718e-18	3.80484e-16	0	1	1	16	34	353	The memory process that deals with the storage, retrieval and modification of information a long time (typically weeks, months or years) after receiving that information. This type of memory is typically dependent on gene transcription regulated by second messenger activation.	long-term memory
GO:0007631	0.000281835	0.00818368	0	1	2	61	27	1001	Behavior associated with the intake of food.	feeding behavior	GO:0001967
GO:0008066	0.000348914	0.00985183	0	1	3	24	32	1280	Combining with glutamate and transmitting the signal from one side of the membrane to the other to initiate a change in cell activity.	glutamate receptor activity	GO:0004970
GO:0008076	2.67758e-07	1.7286e-05	0	1	4	47	38	1076	A protein complex that forms a transmembrane channel through which potassium ions may cross a cell membrane in response to changes in membrane potential.	voltage-gated potassium channel complex
GO:0008135	1.00848e-07	7.13394e-06	0	1	4	72	21	394	Functions during translation by interacting selectively and non-covalently with nucleic acids during polypeptide synthesis at the ribosome.	translation factor activity, nucleic acid binding	GO:0003743
GO:0008158	1.15683e-06	6.27946e-05	0.05125	0.9961	3	14	10	98	Combining with a member of the hedgehog protein family and transmitting the signal across the membrane to initiate a change in cell activity.	hedgehog receptor activity
GO:0008217	8.8254e-07	4.91084e-05	0	1	7	105	47	1682	Any process that modulates the force with which blood travels through the circulatory system. The process is controlled by a balance of processes that increase pressure and decrease pressure.	regulation of blood pressure	GO:0001976,GO:0003071,GO:0003073
GO:0008289	9.67541e-06	0.000403364	0	1	35	411	126	6934	Interacting selectively and non-covalently with a lipid.	lipid binding	GO:0005543,GO:0032266,GO:0035091,GO:0070273,GO:0080025
GO:0008324	1.46175e-06	7.65345e-05	0	1	25	547	181	10041	Catalysis of the transfer of cation from one side of the membrane to the other.	cation transmembrane transporter activity	GO:0005251,GO:0005261,GO:0005267
GO:0008328	1.46817e-05	0.000579383	0	1	4	39	34	1179	A multimeric assembly of four or five subunits which form a structure with an extracellular N-terminus and a large loop that together form the ligand binding domain. The C-terminus is intracellular. The ionotropic glutamate receptor complex itself acts as a ligand-gated ion channel; on binding glutamate, charged ions pass through a channel in the center of the receptor complex.	ionotropic glutamate receptor complex
GO:0008366	1.63184e-08	1.35636e-06	0	1	5	75	38	1040	Any process in which the axon of a neuron is insulated, and that insulation maintained, thereby preventing dispersion of the electrical signal.	axon ensheathment	GO:0031641,GO:0042552
GO:0008484	0.000199453	0.00602848	0.00098	1	2	18	9	152	Catalysis of the reaction: RSO-R' + H2O = RSOOH + R'H. This reaction is the hydrolysis of any sulfuric ester bond, any ester formed from sulfuric acid, O=SO(OH)2.	sulfuric ester hydrolase activity
GO:0008610	4.97735e-09	4.50298e-07	0	1	18	390	97	4090	The chemical reactions and pathways resulting in the formation of lipids, compounds soluble in an organic solvent but not, or sparingly, in an aqueous solvent.	lipid biosynthetic process	GO:0006661,GO:0008654,GO:0046474
GO:0008654	1.5629e-29	1.73208e-26	0	1	6	92	62	745	The chemical reactions and pathways resulting in the formation of phospholipids, any lipid containing phosphoric acid as a mono- or diester.	phospholipid biosynthetic process	GO:0006661,GO:0046474
GO:0009152	1.46946e-06	7.66367e-05	0	1	5	177	47	1838	The chemical reactions and pathways resulting in the formation of a purine ribonucleotide, a compound consisting of ribonucleoside (a purine base linked to a ribose sugar) esterified with a phosphate group at either the 3' or 5'-hydroxyl group of the sugar.	purine ribonucleotide biosynthetic process	GO:0006171
GO:0009190	1.13058e-05	0.000462634	0	1	2	98	35	1201	The chemical reactions and pathways resulting in the formation of a cyclic nucleotide, a nucleotide in which the phosphate group is in diester linkage to two positions on the sugar residue.	cyclic nucleotide biosynthetic process	GO:0006171,GO:0052652
GO:0009268	7.99239e-07	4.50385e-05	0.00604	0.99972	2	22	24	576	Any process that results in a change in state or activity of a cell or an organism (in terms of movement, secretion, enzyme production, gene expression, etc.) as a result of a pH stimulus. pH is a measure of the acidity or basicity of an aqueous solution.	response to pH	GO:0010447
GO:0009396	5.76901e-06	0.000254047	0.00718	0.99997	2	10	10	128	The chemical reactions and pathways resulting in the formation of folic acid and its derivatives.	folic acid-containing compound biosynthetic process
GO:0009583	2.4141e-06	0.000116746	0	1	2	41	28	798	The series of events in which a light stimulus (in the form of photons) is received and converted into a molecular signal.	detection of light stimulus	GO:0007602
GO:0009612	2.14953e-07	1.4082e-05	0	1	6	90	51	1807	Any process that results in a change in state or activity of a cell or an organism (in terms of movement, secretion, enzyme production, gene expression, etc.) as a result of a mechanical stimulus.	response to mechanical stimulus	GO:0050974,GO:0050982
GO:0009615	1.65991e-07	1.12628e-05	0	1	10	183	37	1098	Any process that results in a change in state or activity of a cell or an organism (in terms of movement, secretion, enzyme production, gene expression, etc.) as a result of a stimulus from a virus.	response to virus	GO:0051607,GO:0098586
GO:0009725	8.34902e-07	4.66528e-05	0	1	26	338	95	4465	Any process that results in a change in state or activity of a cell or an organism (in terms of movement, secretion, enzyme production, gene expression, etc.) as a result of a hormone stimulus.	response to hormone	GO:0032355,GO:0043434,GO:0043627,GO:0048545,GO:0071375
GO:0009792	1.45776e-07	1.0045e-05	0	1	40	588	142	7211	The process whose specific outcome is the progression of an embryo over time, from zygote formation until the end of the embryonic life stage. The end of the embryonic life stage is organism-specific and may be somewhat arbitrary; for mammals it is usually considered to be birth, for insects the hatching of the first instar larva from the eggshell.	embryo development ending in birth or egg hatching	GO:0001701,GO:0001892,GO:0043009,GO:0060712
GO:0010447	7.24163e-08	5.26265e-06	0.08781	0.99285	2	12	24	503	Any process that results in a change in state or activity of a cell or an organism (in terms of movement, secretion, enzyme production, gene expression, etc.) as a result of a pH stimulus with pH < 7. pH is a measure of the acidity or basicity of an aqueous solution.	response to acidic pH
GO:0010494	7.18873e-08	5.25291e-06	0	1	2	27	15	178	A dense aggregation in the cytosol composed of proteins and RNAs that appear when the cell is under stress.	cytoplasmic stress granule
GO:0010586	2.828e-13	5.29712e-11	0	1	2	15	21	187	The chemical reactions and pathways involving miRNA, microRNA, a class of single-stranded RNA molecules of about 21-23 nucleotides in length, which regulates gene expression.	miRNA metabolic process
GO:0010737	2.02123e-22	1.07521e-19	0	1	2	15	34	260	A series of reactions, mediated by the intracellular serine/threonine kinase protein kinase A, which occurs as a result of a single trigger reaction or compound.	protein kinase A signaling	GO:0010738
GO:0010738	4.16101e-24	2.91249e-21	0.00023	1	2	10	34	231	Any process that modulates the rate, frequency, or extent of protein kinase A signaling. PKA signaling is the series of reactions, mediated by the intracellular serine/threonine kinase protein kinase A, which occurs as a result of a single trigger reaction or compound.	regulation of protein kinase A signaling
GO:0010810	0.000354834	0.00993459	0	1	10	124	53	2547	Any process that modulates the frequency, rate or extent of cell-substrate adhesion. Cell-substrate adhesion is the attachment of a cell to the underlying substrate via adhesion molecules.	regulation of cell-substrate adhesion	GO:0010811
GO:0010811	3.48229e-05	0.00125504	0	1	7	76	45	1836	Any process that increases the frequency, rate or extent of cell-substrate adhesion. Cell-substrate adhesion is the attachment of a cell to the underlying substrate via adhesion molecules.	positive regulation of cell-substrate adhesion
GO:0010824	6.30315e-06	0.00027394	0.03177	0.99762	2	17	14	264	Any process that modulates the frequency, rate or extent of centrosome duplication. Centrosome duplication is the replication of a centrosome, a structure comprised of a pair of centrioles and peri-centriolar material from which a microtubule spindle apparatus is organized.	regulation of centrosome duplication
GO:0010837	2.24146e-05	0.000854133	0.02425	0.99813	4	20	18	438	Any process that modulates the rate, frequency or extent of keratinocyte proliferation. Keratinocyte proliferation is the multiplication or reproduction of keratinocytes, resulting in the expansion of a cell population.	regulation of keratinocyte proliferation
GO:0010875	0.000167987	0.00518344	0.00233	1	1	12	9	158	Any process that increases the frequency, rate or extent of cholesterol efflux. Cholesterol efflux is the directed movement of cholesterol, cholest-5-en-3-beta-ol, out of a cell or organelle.	positive regulation of cholesterol efflux
GO:0014066	1.35243e-06	7.20451e-05	0	1	4	54	25	628	Any process that modulates the frequency, rate or extent of signal transduction mediated by the phosphatidylinositol 3-kinase cascade.	regulation of phosphatidylinositol 3-kinase signaling	GO:0014068
GO:0014068	7.90972e-09	6.92049e-07	0	1	4	41	25	511	Any process that activates or increases the frequency, rate or extent of signal transduction mediated by the phosphatidylinositol 3-kinase cascade.	positive regulation of phosphatidylinositol 3-kinase signaling
GO:0014823	0.000269433	0.00789248	0.01252	1	1	13	6	66	Any process that results in a change in state or activity of a cell or an organism (in terms of movement, secretion, enzyme production, gene expression, etc.) as a result of an activity stimulus.	response to activity
GO:0015075	5.10445e-07	3.05784e-05	0	1	32	707	220	12578	Catalysis of the transfer of an ion from one side of a membrane to the other.	ion transmembrane transporter activity	GO:0004970,GO:0005216,GO:0005234,GO:0005251,GO:0005261,GO:0005267,GO:0008324
GO:0015267	1.72784e-07	1.16642e-05	0	1	23	363	161	8445	Catalysis of energy-independent facilitated diffusion, mediated by passage of a solute through a transmembrane aqueous pore or channel. Stereospecificity is not exhibited but this transport may be specific for a particular molecular species or class of molecules.	channel activity	GO:0004970,GO:0005216,GO:0005234,GO:0005251,GO:0005261,GO:0005267,GO:0022839
GO:0015698	6.0284e-10	6.26341e-08	0	1	3	100	49	1417	The directed movement of inorganic anions into, out of or within a cell, or between cells, by means of some agent such as a transporter or pore. Inorganic anions are atoms or small molecules with a negative charge which do not contain carbon in covalent linkage.	inorganic anion transport
GO:0016010	1.87114e-06	9.35502e-05	0	1	1	11	18	381	A multiprotein complex that forms a strong mechanical link between the cytoskeleton and extracellular matrix; typical of, but not confined to, muscle cells. The complex is composed of transmembrane, cytoplasmic, and extracellular proteins, including dystrophin, sarcoglycans, dystroglycan, dystrobrevins, syntrophins, sarcospan, caveolin-3, and NO synthase.	dystrophin-associated glycoprotein complex
GO:0016020	6.17349e-16	1.54908e-13	0	1	305	7008	1111	78997	Double layer of lipid molecules that encloses all cells, and, in eukaryotes, many organelles; may be a single or double lipid bilayer; also includes associated proteins.	membrane	GO:0005886,GO:0005887,GO:0005743,GO:0008076,GO:0008328,GO:0016010,GO:0016328,GO:0019866,GO:0019867,GO:0031201,GO:0031226,GO:0031304,GO:0031527,GO:0031966,GO:0034702,GO:0042383,GO:1902495
GO:0016071	0.000105126	0.00338515	0	1	15	291	53	2438	The chemical reactions and pathways involving mRNA, messenger RNA, which is responsible for carrying the coded genetic 'message', transcribed from DNA, to sites of protein assembly at the ribosomes.	mRNA metabolic process	GO:0000288,GO:0000289,GO:0000956,GO:0006402,GO:0031124,GO:0031440,GO:0031442,GO:0060213,GO:0061014,GO:1900153
GO:0016079	5.09887e-05	0.00179391	0.00077	0.99996	5	29	19	506	Fusion of intracellular membrane-bounded vesicles with the pre-synaptic membrane of the neuronal cell resulting in release of neurotransmitter into the synaptic cleft.	synaptic vesicle exocytosis
GO:0016303	1.67325e-46	7.41751e-43	0	1	1	10	51	190	Catalysis of the reaction: 1-phosphatidyl-1D-myo-inositol + ATP = a 1-phosphatidyl-1D-myo-inositol 3-phosphate + ADP + 2 H(+).	1-phosphatidylinositol-3-kinase activity
GO:0016307	2.80649e-41	7.46469e-38	0	1	1	15	51	249	Catalysis of the reaction: ATP + a phosphatidylinositol phosphate = ADP + a phosphatidylinositol bisphosphate.	phosphatidylinositol phosphate kinase activity
GO:0016328	0.000294614	0.00849906	0.00049	0.99998	4	36	18	571	The portion of the plasma membrane at the lateral side of the cell. In epithelial cells, lateral plasma membranes are on the sides of cells which lie at the interface of adjacent cells.	lateral plasma membrane
GO:0016574	0.000318094	0.00911709	2e-05	1	2	33	9	173	The modification of histones by addition of ubiquitin groups.	histone ubiquitination
GO:0016594	2.0877e-14	4.27143e-12	0	1	1	10	26	275	Interacting selectively and non-covalently with glycine, aminoethanoic acid.	glycine binding
GO:0016684	1.82739e-06	9.2405e-05	0	1	2	29	11	131	Catalysis of an oxidation-reduction (redox) reaction in which the peroxide group acts as a hydrogen or electron acceptor.	oxidoreductase activity, acting on peroxide as acceptor	GO:0004601,GO:0004602
GO:0016829	2.25256e-08	1.77259e-06	0	1	7	149	53	1830	Catalysis of the cleavage of C-C, C-O, C-N and other bonds by other means than by hydrolysis or oxidation, or conversely adding a group to a double bond. They differ from other enzymes in that two substrates are involved in one reaction direction, but only one in the other direction. When acting on the single substrate, a molecule is eliminated and this generates either a new double bond or a new…	lyase activity	GO:0016849
GO:0016849	4.70142e-16	1.22596e-13	0	1	3	24	37	527	Catalysis of the cleavage of a phosphorus-oxygen bond by other means than by hydrolysis or oxidation, or conversely adding a group to a double bond.	phosphorus-oxygen lyase activity
GO:0016881	0.000218601	0.00656247	0	1	5	82	23	776	Catalysis of the ligation of an acid to an amino acid via a carbon-nitrogen bond, with the concomitant hydrolysis of the diphosphate bond in ATP or a similar triphosphate.	acid-amino acid ligase activity
GO:0016891	2.32651e-12	3.68336e-10	0	1	1	14	15	79	Catalysis of the hydrolysis of ester linkages within ribonucleic acids by creating internal breaks to yield 5'-phosphomonoesters.	endoribonuclease activity, producing 5'-phosphomonoesters
GO:0017016	9.40422e-12	1.38963e-09	0	1	13	147	80	2706	Interacting selectively and non-covalently with any member of the Ras superfamily of monomeric GTPases.	Ras GTPase binding	GO:0017048,GO:0017137
GO:0017046	1.18584e-10	1.47388e-08	0	1	1	15	19	210	Interacting selectively and non-covalently with any peptide with hormonal activity in animals.	peptide hormone binding
GO:0017048	0.000335654	0.00953816	0	1	4	48	30	1096	Interacting selectively and non-covalently with Rho protein, any member of the Rho subfamily of the Ras superfamily of monomeric GTPases. Proteins in the Rho subfamily are involved in relaying signals from cell-surface receptors to the actin cytoskeleton.	Rho GTPase binding
GO:0017137	6.28643e-07	3.63492e-05	0	1	6	69	34	947	Interacting selectively and non-covalently with Rab protein, any member of the Rab subfamily of the Ras superfamily of monomeric GTPases.	Rab GTPase binding
GO:0017147	5.08088e-07	3.05749e-05	0.00049	1	3	23	16	261	Interacting selectively and non-covalently with Wnt-protein, a secreted growth factor involved in signaling.	Wnt-protein binding
GO:0017148	1.631e-05	0.00063796	0	1	3	53	19	471	Any process that stops, prevents, or reduces the frequency, rate or extent of the chemical reactions and pathways resulting in the formation of proteins by the translation of mRNA.	negative regulation of translation	GO:0045947
GO:0017166	2.66738e-08	2.07447e-06	1e-05	1	1	10	18	267	Interacting selectively and non-covalently with vinculin, a protein found in muscle, fibroblasts, and epithelial cells that binds actin and appears to mediate attachment of actin filaments to integral proteins of the plasma membrane.	vinculin binding
GO:0019229	2.59993e-05	0.000971249	0.00087	1	1	24	21	577	Any process that modulates the frequency, rate or extent of reductions in the diameter of blood vessels.	regulation of vasoconstriction
GO:0019233	1.85306e-08	1.51189e-06	0	1	3	46	33	821	The series of events required for an organism to receive a painful stimulus, convert it to a molecular signal, and recognize and characterize the signal. Pain is medically defined as the physical sensation of discomfort or distress caused by injury or illness, so can hence be described as a harmful stimulus which signals current (or impending) tissue damage. Pain may come from extremes of tempera…	sensory perception of pain
GO:0019838	0.000198405	0.00602418	0	1	9	95	32	1250	Interacting selectively and non-covalently with any growth factor, proteins or polypeptides that stimulate a cell or organism to grow or proliferate.	growth factor binding
GO:0019865	2.75246e-05	0.00101681	0.01667	1	1	15	8	88	Interacting selectively and non-covalently with an immunoglobulin.	immunoglobulin binding
GO:0019866	2.32076e-19	8.57327e-17	0	1	12	324	90	2387	The inner, i.e. lumen-facing, lipid bilayer of an organelle envelope; usually highly selective to most ions and metabolites.	organelle inner membrane	GO:0005743,GO:0031304
GO:0019867	0.000291869	0.00843818	0	1	5	97	18	582	The external membrane of Gram-negative bacteria or certain organelles such as mitochondria and chloroplasts; freely permeable to most ions and metabolites.	outer membrane
GO:0021955	5.25434e-06	0.000236072	0	1	5	30	26	967	Generation of a long process from a neuron whose cell body resides in the central nervous system. The process carries efferent (outgoing) action potentials from the cell body towards target cells.	central nervous system neuron axonogenesis
GO:0022038	1.18733e-06	6.41883e-05	2e-05	1	1	10	8	59	The process whose specific outcome is the progression of the corpus callosum over time, from its formation to the mature structure. The corpus callosum is a thick bundle of nerve fibers comprising a commissural plate connecting the two cerebral hemispheres. It consists of contralateral axon projections that provide communication between the right and left cerebral hemispheres.	corpus callosum development
GO:0022839	6.7062e-09	5.90634e-07	0	1	5	34	46	1365	Catalysis of the transmembrane transfer of a solute by a channel that opens in response to a specific ion stimulus.	ion gated channel activity
GO:0022857	6.28044e-09	5.60561e-07	0	1	44	843	248	14109	Enables the transfer of a substance from one side of a membrane to the other.	transmembrane transporter activity	GO:0004970,GO:0005216,GO:0005234,GO:0005251,GO:0005261,GO:0005267,GO:0008324,GO:0015075,GO:0015267,GO:0022891,GO:0022839
GO:0022891	1.60911e-07	1.09741e-05	0	1	35	753	230	13059	Enables the transfer of a specific substance or group of related substances from one side of a membrane to the other.	substrate-specific transmembrane transporter activity	GO:0004970,GO:0005216,GO:0005234,GO:0005251,GO:0005261,GO:0005267,GO:0008324,GO:0015075
GO:0030104	0.000161104	0.00498261	1e-05	1	2	34	15	383	Any process involved in the maintenance of an internal steady state of water within an organism or cell.	water homeostasis	GO:0033561,GO:0050891,GO:0061436
GO:0030175	2.02607e-07	1.33537e-05	0	1	4	52	39	1293	Thin, stiff protrusion extended by the leading edge of a motile cell such as a crawling fibroblast or amoeba, or an axonal or dendritic growth cone, or a dendritic shaft.	filopodium	GO:0031527
GO:0030258	2.95355e-17	8.35728e-15	0	1	6	131	64	1430	The covalent alteration of one or more fatty acids in a lipid, resulting in a change in the properties of the lipid.	lipid modification	GO:0046834,GO:0046854
GO:0030425	3.76282e-07	2.36046e-05	0	1	12	168	100	5218	A neuron projection that has a short, tapering, often branched, morphology, receives and integrates signals from other neurons or from sensory stimuli, and conducts a nerve impulse towards the axon or the cell body. In most neurons, the impulse is conveyed from dendrites to axon via the cell body, but in some types of unipolar neuron, the impulse does not travel via the cell body.	dendrite	GO:0043197
GO:0030513	0.000243829	0.00718997	0.08053	0.99	3	25	11	298	Any process that activates or increases the frequency, rate or extent of BMP signaling pathway activity.	positive regulation of BMP signaling pathway
GO:0030864	0.000103073	0.00333519	0	1	2	25	16	407	The portion of the actin cytoskeleton, comprising filamentous actin and associated proteins, that lies just beneath the plasma membrane.	cortical actin cytoskeleton
GO:0030878	1.49382e-25	1.16861e-22	6e-05	1	1	16	26	87	The process whose specific outcome is the progression of the thyroid gland over time, from its formation to the mature structure. The thyroid gland is an endoderm-derived gland that produces thyroid hormone.	thyroid gland development
GO:0031047	0.000190516	0.00583796	0	1	2	40	17	478	Any process in which RNA molecules inactivate expression of target genes.	gene silencing by RNA	GO:0035196,GO:0035195
GO:0031123	0.000195441	0.0059614	0	1	3	50	19	573	Any process involved in forming the mature 3' end of an RNA molecule.	RNA 3'-end processing	GO:0000289,GO:0031124,GO:0031440,GO:0031442,GO:0060213
GO:0031124	2.95807e-05	0.00108672	0	1	3	38	19	485	Any process involved in forming the mature 3' end of an mRNA molecule.	mRNA 3'-end processing	GO:0000289,GO:0031440,GO:0031442,GO:0060213
GO:0031201	1.62834e-06	8.4262e-05	1e-05	1	2	20	13	195	A protein complex involved in membrane fusion; a stable ternary complex consisting of a four-helix bundle, usually formed from one R-SNARE and three Q-SNAREs with an ionic layer sandwiched between hydrophobic layers. One well-characterized example is the neuronal SNARE complex formed of synaptobrevin 2, syntaxin 1a, and SNAP-25.	SNARE complex
GO:0031226	5.81174e-05	0.00202331	0	1	28	488	151	9173	The component of the plasma membrane consisting of gene products and protein complexes that have some covalently attached part (e.g. peptide sequence or GPI anchor), which spans or is embedded in one or both leaflets the membrane.	intrinsic component of plasma membrane	GO:0005887,GO:0008076,GO:0008328
GO:0031267	1.7612e-10	2.07276e-08	0	1	13	155	80	2863	Interacting selectively and non-covalently with a small monomeric GTPase.	small GTPase binding	GO:0017016,GO:0017048,GO:0017137
GO:0031304	8.14224e-05	0.00273788	0.00442	1	1	11	6	97	The component of the mitochondrial inner membrane consisting of the gene products that have some covalently attached part (e.g. peptide sequence or GPI anchor) which spans or is embedded in one or both leaflets of the membrane.	intrinsic component of mitochondrial inner membrane
GO:0031424	7.82849e-06	0.000335842	0.07755	1	1	10	9	104	The process in which the cytoplasm of the outermost cells of the vertebrate epidermis is replaced by keratin. Keratinization occurs in the stratum corneum, feathers, hair, claws, nails, hooves, and horns.	keratinization
GO:0031440	2.51658e-09	2.37362e-07	0	1	1	16	15	158	Any process that modulates the frequency, rate or extent of mRNA 3'-end processing, any process involved in forming the mature 3' end of an mRNA molecule.	regulation of mRNA 3'-end processing	GO:0031442,GO:0060213
GO:0031442	7.0062e-10	7.11263e-08	0	1	1	15	15	151	Any process that activates or increases the frequency, rate or extent of mRNA 3'-end processing.	positive regulation of mRNA 3'-end processing	GO:0060213
GO:0031527	2.54322e-06	0.000122545	7e-05	1	2	12	19	427	The portion of the plasma membrane surrounding a filopodium.	filopodium membrane
GO:0031594	9.60087e-05	0.00315264	4e-05	1	5	38	24	836	The junction between the axon of a motor neuron and a muscle fiber. In response to the arrival of action potentials, the presynaptic button releases molecules of neurotransmitters into the synaptic cleft. These diffuse across the cleft and transmit the signal to the postsynaptic membrane of the muscle fiber, leading to a change in post-synaptic potential.	neuromuscular junction
GO:0031623	4.59795e-06	0.000211453	0	1	4	50	26	740	A receptor-mediated endocytosis process that results in the movement of receptors from the plasma membrane to the inside of the cell. The process begins when cell surface receptors are monoubiquitinated following ligand-induced activation. Receptors are subsequently taken up into endocytic vesicles from where they are either targeted to the lysosome or vacuole for degradation or recycled back to …	receptor internalization
GO:0031638	0.000118191	0.00374242	0	1	8	81	28	1010	The proteolytic processing of an inactive enzyme to an active form.	zymogen activation	GO:0006919,GO:0097202
GO:0031641	3.80062e-10	4.07616e-08	0	1	1	20	26	472	Any process that modulates the frequency, rate or extent of the formation of a myelin sheath around nerve axons.	regulation of myelination
GO:0031966	4.27565e-18	1.29232e-15	0	1	14	393	91	2620	Either of the lipid bilayers that surround the mitochondrion and form the mitochondrial envelope.	mitochondrial membrane	GO:0005743,GO:0031304
GO:0032088	5.43523e-06	0.000242749	4e-05	1	5	59	21	630	Any process that stops, prevents, or reduces the frequency, rate or extent of the activity of the transcription factor NF-kappaB.	negative regulation of NF-kappaB transcription factor activity
GO:0032266	2.33307e-07	1.51353e-05	0	1	1	19	17	258	Interacting selectively and non-covalently with phosphatidylinositol-3-phosphate, a derivative of phosphatidylinositol in which the inositol ring is phosphorylated at the 3' position.	phosphatidylinositol-3-phosphate binding
GO:0032317	7.12428e-05	0.00242317	0.00113	0.99997	2	13	13	364	Any process that modulates the activity of a GTPase of the Rap family.	regulation of Rap GTPase activity
GO:0032355	4.31591e-13	7.86265e-11	0.00036	1	4	27	24	268	Any process that results in a change in state or activity of a cell or an organism (in terms of movement, secretion, enzyme production, gene expression, etc.) as a result of stimulus by estradiol, a C18 steroid hormone hydroxylated at C3 and C17 that acts as a potent estrogen.	response to estradiol
GO:0032392	0.000343962	0.00973265	0	1	1	36	13	323	The process in which a transformation is induced in the geometry of a DNA double helix, resulting in a change in twist, writhe, or both, but with no change in linking number. Includes the unwinding of double-stranded DNA by helicases.	DNA geometric change	GO:0032508
GO:0032508	0.000196612	0.00598339	0	1	1	34	13	299	The process in which interchain hydrogen bonds between two strands of DNA are broken or 'melted', generating a region of unpaired single strands.	DNA duplex unwinding
GO:0032835	2.67134e-05	0.000992349	0	1	6	45	26	801	The progression of the glomerulus over time from its initial formation until its mature state. The glomerulus is a capillary tuft which forms a close network with the visceral epithelium (podocytes) and the mesangium to form the filtration barrier and is surrounded by Bowman's capsule in nephrons of the vertebrate kidney. The glomerulus is part of the nephron and is restricted to one body segment.	glomerulus development	GO:0072112
GO:0033158	8.66083e-05	0.00286518	0.05	0.99952	2	12	6	59	Any process that modulates the vectorial transfer of a protein from the cytoplasm into the nucleus, across the nuclear membrane.	regulation of protein import into nucleus, translocation
GO:0033268	4.25503e-18	1.29232e-15	6e-05	1	3	10	26	187	An axon part that is a gap in the myelin where voltage-gated sodium channels cluster and saltatory conduction is executed.	node of Ranvier
GO:0033561	1.14243e-07	7.96613e-06	0.00163	1	2	17	15	204	A process that modulates the rate or extent of water loss from an organism via the skin.	regulation of water loss via skin	GO:0061436
GO:0033627	4.20382e-06	0.00019412	0	1	3	43	20	466	The attachment of a cell, either to another cell or to an underlying substrate such as the extracellular matrix, via an integrin, a heterodimeric adhesion receptor formed by the non-covalent association of particular alpha and beta subunits.	cell adhesion mediated by integrin	GO:0033628
GO:0033628	2.08095e-08	1.66714e-06	0	1	2	33	19	295	Any process that modulates the frequency, rate, or extent of cell adhesion mediated by integrin.	regulation of cell adhesion mediated by integrin
GO:0033962	0.000137644	0.00429701	0	1	1	15	9	146	The aggregation, arrangement and bonding together of proteins and RNA molecules to form a cytoplasmic mRNA processing body.	cytoplasmic mRNA processing body assembly
GO:0034063	1.38035e-05	0.000546349	0.00152	1	1	10	6	37	The aggregation, arrangement and bonding together of proteins and RNA molecules to form a stress granule.	stress granule assembly
GO:0034340	2.44621e-08	1.91366e-06	0.00076	1	2	18	10	63	Any process that results in a change in state or activity of a cell or an organism (in terms of movement, secretion, enzyme production, gene expression, etc.) as a result of a type I interferon stimulus. Type I interferons include the interferon-alpha, beta, delta, episilon, zeta, kappa, tau, and omega gene families.	response to type I interferon	GO:0060338,GO:0071357
GO:0034394	8.18758e-06	0.000348996	0.00179	0.99984	5	30	22	577	A process in which a protein is transported to, or maintained in, a location within the external part of the cell wall and/or plasma membrane.	protein localization to cell surface	GO:2000008
GO:0034702	1.29814e-06	6.98946e-05	0	1	11	172	87	4216	A protein complex that spans a membrane and forms a water-filled channel across the phospholipid bilayer allowing selective ion transport down its electrochemical gradient.	ion channel complex	GO:0008076,GO:0008328
GO:0035004	5.11917e-45	1.702e-41	0	1	1	11	51	204	Catalysis of the reaction: ATP + a phosphatidylinositol = ADP + a phosphatidylinositol 3-phosphate. This reaction is the addition of a phosphate group to phosphatidylinositol or one of its phosphorylated derivatives at the 3' position of the inositol ring.	phosphatidylinositol 3-kinase activity	GO:0016303
GO:0035091	2.09282e-09	1.98803e-07	0	1	10	146	78	2921	Interacting selectively and non-covalently with any inositol-containing glycerophospholipid, i.e. phosphatidylinositol (PtdIns) and its phosphorylated derivatives.	phosphatidylinositol binding	GO:0032266,GO:0070273,GO:0080025
GO:0035195	1.13709e-09	1.13701e-07	0	1	2	25	17	201	Downregulation of gene expression through the action of microRNAs (miRNAs), endogenous 21-24 nucleotide small RNAs processed from stem-loop RNA precursors (pre-miRNAs). Once incorporated into a RNA-induced silencing complex (RISC), miRNAs can downregulate gene expression by either of two posttranscriptional mechanisms: mRNA cleavage or translational repression.	gene silencing by miRNA	GO:0035196
GO:0035196	9.10328e-13	1.49462e-10	0	1	1	12	15	90	Cleavage of stem-loop RNA precursors into microRNAs (miRNAs), a class of small RNAs that primarily silence genes by blocking the translation of mRNA transcripts into protein.	production of miRNAs involved in gene silencing by miRNA
GO:0035198	1.07961e-15	2.61049e-13	0	1	2	10	17	71	Interacting selectively and non-covalently with a microRNA, a 21-23 nucleotide RNA that is processed from a stem-loop RNA precursor (pre-miRNA) that is encoded within plant and animal genomes.	miRNA binding
GO:0035235	1.58918e-05	0.000625281	0	1	2	21	29	945	A series of molecular signals initiated by glutamate binding to a glutamate receptor on the surface of the target cell, followed by the movement of ions through a channel in the receptor complex. Ends with regulation of a downstream cellular process, e.g. transcription.	ionotropic glutamate receptor signaling pathway
GO:0035270	9.52558e-07	5.25646e-05	0	1	5	104	32	943	Progression of the endocrine system over time, from its formation to a mature structure. The endocrine system is a system of hormones and ductless glands, where the glands release hormones directly into the blood, lymph or other intercellular fluid, and the hormones circulate within the body to affect distant organs. The major glands that make up the human endocrine system are the hypothalamus, p…	endocrine system development	GO:0030878
GO:0035556	1.95692e-08	1.57727e-06	0	1	104	1737	439	27498	The process in which a signal is passed on to downstream components within the cell, which become activated themselves to further propagate the signal and finally trigger a change in the function or state of the cell.	intracellular signal transduction	GO:0010737,GO:0010738,GO:0014066,GO:0014068,GO:0046579,GO:0048015,GO:0051057,GO:0051896
GO:0035770	6.8427e-11	9.01e-09	0	1	6	99	39	920	A non-membranous macromolecular complex containing proteins and translationally silenced mRNAs. RNA granules contain proteins that control the localization, stability, and translation of their RNA cargo. Different types of RNA granules (RGs) exist, depending on the cell type and cellular conditions.	ribonucleoprotein granule	GO:0000932,GO:0010494,GO:0036464
GO:0036094	0.000185977	0.00571204	0	1	104	2282	445	31290	Interacting selectively and non-covalently with a small molecule, any low molecular weight, monomeric, non-encoded molecule.	small molecule binding	GO:0016594
GO:0036464	2.15888e-10	2.4966e-08	0	1	6	99	39	920	A ribonucleoprotein granule located in the cytoplasm.	cytoplasmic ribonucleoprotein granule	GO:0000932,GO:0010494
GO:0036477	0.000352567	0.00989607	0	1	16	262	106	6451	The region of a neuron that includes the cell body (cell soma) and the dendrite, but excludes the axon.	somatodendritic compartment	GO:0030425,GO:0043197
GO:0040018	3.42525e-06	0.000160962	0	1	2	33	20	461	Any process that activates or increases the frequency, rate or extent of growth of an organism to reach its usual body size.	positive regulation of multicellular organism growth
GO:0040023	3.42369e-07	2.16817e-05	0	1	2	10	19	357	The directed movement of the nucleus to a specific location within a cell.	establishment of nucleus localization
GO:0042147	1.02974e-06	5.6356e-05	0	1	2	40	19	389	The directed movement of membrane-bounded vesicles from endosomes back to the trans-Golgi network where they are recycled for further rounds of transport.	retrograde transport, endosome to Golgi
GO:0042162	1.93948e-07	1.28966e-05	0	1	1	13	13	152	Interacting selectively and non-covalently with a telomere, a specific structure at the end of a linear chromosome required for the integrity and maintenance of the end.	telomeric DNA binding
GO:0042169	1.15142e-09	1.14274e-07	0	1	2	25	19	243	Interacting selectively and non-covalently with a SH2 domain (Src homology 2) of a protein, a protein domain of about 100 amino-acid residues and belonging to the alpha + beta domain class.	SH2 domain binding
GO:0042310	0.000220291	0.00658224	4e-05	1	1	40	21	684	A decrease in the diameter of blood vessels, especially arteries, usually causing an increase in blood pressure.	vasoconstriction	GO:0019229
GO:0042383	0.000107987	0.00346888	0	1	9	68	33	1406	The outer membrane of a muscle cell, consisting of the plasma membrane, a covering basement membrane (about 100 nm thick and sometimes common to more than one fiber), and the associated loose network of collagen fibers.	sarcolemma
GO:0042403	1.20523e-15	2.86221e-13	0.028	1	2	14	27	262	The chemical reactions and pathways involving any of the compounds secreted by the thyroid gland, largely thyroxine and triiodothyronine.	thyroid hormone metabolic process
GO:0042552	2.09398e-08	1.66754e-06	0	1	5	73	38	1034	The process in which myelin sheaths are formed and maintained around neurons. Oligodendrocytes in the brain and spinal cord and Schwann cells in the peripheral nervous system wrap axons with compact layers of their plasma membrane. Adjacent myelin segments are separated by a non-myelinated stretch of axon called a node of Ranvier.	myelination	GO:0031641
GO:0042559	2.32299e-05	0.000877656	0.0027	0.99998	2	15	10	143	The chemical reactions and pathways resulting in the formation of any compound containing pteridine (pyrazino(2,3-dipyrimidine)), e.g. pteroic acid, xanthopterin and folic acid.	pteridine-containing compound biosynthetic process	GO:0009396
GO:0042596	7.28527e-05	0.00245906	0	1	1	27	26	870	The response of an organism to a perceived external threat.	fear response	GO:0001662
GO:0042787	5.24353e-06	0.000236072	0	1	4	50	22	595	The process in which a ubiquitin group, or multiple groups, are covalently attached to the target protein, thereby initiating the degradation of that protein.	protein ubiquitination involved in ubiquitin-dependent protein catabolic process	GO:2000058
GO:0043009	1.81752e-07	1.21463e-05	0	1	40	583	142	7197	The process whose specific outcome is the progression of the embryo over time, from zygote formation through a stage including a notochord and neural tube until birth or egg hatching.	chordate embryonic development	GO:0001701,GO:0001892,GO:0060712
GO:0043015	1.83127e-05	0.000707967	0.02744	0.99832	4	18	10	137	Interacting selectively and non-covalently with the microtubule constituent protein gamma-tubulin.	gamma-tubulin binding
GO:0043066	7.45791e-07	4.25677e-05	0	1	30	479	123	6265	Any process that stops, prevents, or reduces the frequency, rate or extent of cell death by apoptotic process.	negative regulation of apoptotic process	GO:2000811
GO:0043069	5.61896e-06	0.000248261	0	1	30	493	123	6440	Any process that stops, prevents, or reduces the frequency, rate or extent of programmed cell death, cell death resulting from activation of endogenous cellular processes.	negative regulation of programmed cell death	GO:0043066,GO:2000811
GO:0043197	2.43864e-11	3.45016e-09	0	1	3	35	50	1379	Protrusion from a dendrite. Spines are specialised subcellular compartments involved in the synaptic transmission. They are linked to the dendritic shaft by a restriction. Because of their bulb shape, they function as a biochemical and an electrical compartment. Spine remodeling is though to be involved in synaptic plasticity.	dendritic spine
GO:0043235	0.000337671	0.00957502	0	1	15	216	74	4128	Any protein complex that undergoes combination with a hormone, neurotransmitter, drug or intracellular messenger to initiate a change in cell function.	receptor complex	GO:0008328
GO:0043276	2.63082e-10	2.89151e-08	0	1	2	23	21	276	Apoptosis triggered by inadequate or inappropriate adherence to substrate e.g. after disruption of the interactions between normal epithelial cells and the extracellular matrix.	anoikis	GO:2000209,GO:2000811
GO:0043331	2.22003e-07	1.44726e-05	0	1	2	74	16	245	Any process that results in a change in state or activity of a cell or an organism (in terms of movement, secretion, enzyme production, gene expression, etc.) as a result of a double-stranded RNA stimulus.	response to dsRNA	GO:0035196
GO:0043434	1.72101e-05	0.000671193	0	1	10	140	49	2005	Any process that results in a change in state or activity of a cell or an organism (in terms of movement, secretion, enzyme production, gene expression, etc.) as a result of a peptide hormone stimulus. A peptide hormone is any of a class of peptides that are secreted into the blood stream and have endocrine functions in living animals.	response to peptide hormone	GO:0071375
GO:0043584	9.80561e-05	0.00320405	0.0022	1	1	11	8	108	The process whose specific outcome is the progression of the nose over time, from its formation to the mature structure. The nose is the specialized structure of the face that serves as the organ of the sense of smell and as part of the respiratory system. Includes the nasi externus (external nose) and cavitas nasi (nasal cavity).	nose development
GO:0043627	2.31461e-12	3.68336e-10	0	1	6	55	30	466	Any process that results in a change in state or activity of a cell or an organism (in terms of movement, secretion, enzyme production, gene expression, etc.) as a result of stimulus by an estrogen, C18 steroid hormones that can stimulate the development of female sexual characteristics.	response to estrogen	GO:0032355
GO:0044236	7.43623e-11	9.6014e-09	0	1	4	53	34	689	The chemical reactions and pathways in a single multicellular organism that occur at the tissue, organ, or organismal level. These processes, unlike cellular metabolism, can include transport of substances between cells when that transport is required.	multicellular organismal metabolic process
GO:0044241	8.1525e-05	0.00273788	0.00014	1	1	10	6	52	The whole of the physical, chemical, and biochemical processes carried out by living organisms to break down ingested lipids into components that may be easily absorbed and directed into metabolism.	lipid digestion
GO:0044255	5.52528e-07	3.26581e-05	0	1	34	592	121	6042	The chemical reactions and pathways involving lipids, as carried out by individual cells.	cellular lipid metabolic process	GO:0006644,GO:0006650,GO:0006661,GO:0006684,GO:0008654,GO:0030258,GO:0046474,GO:0046488,GO:0046834,GO:0046854
GO:0044309	6.39001e-12	9.6569e-10	0	1	3	39	50	1409	A small membranous protrusion, often ending in a bulbous head and attached to the neuron by a narrow stalk or neck.	neuron spine	GO:0043197
GO:0045026	1.86762e-08	1.51448e-06	0	1	1	10	9	44	The joining of two or more lipid bilayer membranes that surround a cell.	plasma membrane fusion
GO:0045177	8.44482e-05	0.0028218	0	1	11	206	68	3531	The region of a polarized cell that forms a tip or is distal to a base. For example, in a polarized epithelial cell, the apical region has an exposed surface and lies opposite to the basal lamina that separates the epithelium from other tissue.	apical part of cell
GO:0045471	1.10538e-07	7.77804e-06	0	1	2	26	29	720	Any process that results in a change in state or activity of a cell or an organism (in terms of movement, secretion, enzyme production, gene expression, etc.) as a result of an ethanol stimulus.	response to ethanol
GO:0045667	4.31511e-05	0.00153852	0	1	7	86	33	1194	Any process that modulates the frequency, rate or extent of osteoblast differentiation.	regulation of osteoblast differentiation
GO:0045926	5.00743e-07	3.02699e-05	0	1	7	159	47	1658	Any process that stops, prevents or reduces the rate or extent of growth, the increase in size or mass of all or part of an organism.	negative regulation of growth	GO:0046621
GO:0045947	2.60188e-14	5.24279e-12	4e-05	1	2	10	17	88	Any process that stops, prevents, or reduces the frequency, rate or extent of translational initiation.	negative regulation of translational initiation
GO:0046058	9.05004e-13	1.49462e-10	0	1	4	82	44	1015	The chemical reactions and pathways involving the nucleotide cAMP (cyclic AMP, adenosine 3',5'-cyclophosphate).	cAMP metabolic process	GO:0006171
GO:0046390	0.000102075	0.00331097	0	1	6	187	49	2161	The chemical reactions and pathways resulting in the formation of ribose phosphate, any phosphorylated ribose sugar.	ribose phosphate biosynthetic process	GO:0006171,GO:0009152
GO:0046474	3.26332e-28	3.09992e-25	0	1	4	76	54	585	The chemical reactions and pathways resulting in the formation of glycerophospholipids, any derivative of glycerophosphate that contains at least one O-acyl, O-alkyl, or O-alkenyl group attached to the glycerol residue.	glycerophospholipid biosynthetic process	GO:0006661
GO:0046488	2.68024e-21	1.14982e-18	0	1	6	97	59	1009	The chemical reactions and pathways involving phosphatidylinositol, any glycophospholipid in which a sn-glycerol 3-phosphate residue is esterified to the 1-hydroxyl group of 1D-myo-inositol.	phosphatidylinositol metabolic process	GO:0006661,GO:0046854
GO:0046579	5.97954e-05	0.00207088	0.00204	0.99995	3	24	16	383	Any process that activates or increases the frequency, rate or extent of Ras protein signal transduction.	positive regulation of Ras protein signal transduction
GO:0046605	9.109e-05	0.00299853	0.0082	0.99977	2	20	14	315	Any process that modulates the frequency, rate or extent of the centrosome cycle, the processes of centrosome duplication and separation.	regulation of centrosome cycle	GO:0010824
GO:0046621	5.79475e-08	4.35392e-06	0	1	1	14	18	283	Any process that stops, prevents, or reduces the frequency, rate or extent of growth of an organ of an organism.	negative regulation of organ growth
GO:0046834	4.10773e-31	4.96625e-28	0	1	1	31	51	429	The process of introducing one or more phosphate groups into a lipid, any member of a group of substances soluble in lipid solvents but only sparingly soluble in aqueous solvents.	lipid phosphorylation	GO:0046854
GO:0046854	4.50325e-32	5.98887e-29	0	1	1	29	51	410	The process of introducing one or more phosphate groups into a phosphatidylinositol, any glycerophosphoinositol having one phosphatidyl group esterified to one of the hydroxy groups of inositol.	phosphatidylinositol phosphorylation
GO:0048009	0.000217081	0.0065316	0	1	1	28	19	578	The series of molecular signals generated as a consequence of the insulin-like growth factor receptor binding to one of its physiological ligands.	insulin-like growth factor receptor signaling pathway
GO:0048015	5.3455e-28	4.73932e-25	0	1	8	90	79	1355	A series of molecular signals in which a cell uses a phosphatidylinositol-mediated signaling to convert a signal into a response. Phosphatidylinositols include phosphatidylinositol (PtdIns) and its phosphorylated derivatives.	phosphatidylinositol-mediated signaling	GO:0014066,GO:0014068
GO:0048265	1.65516e-08	1.3672e-06	0	1	1	22	26	538	Any process that results in a change in state or activity of a cell or an organism (in terms of movement, secretion, enzyme production, gene expression, etc.) as a result of a pain stimulus. Pain stimuli cause activation of nociceptors, peripheral receptors for pain, include receptors which are sensitive to painful mechanical stimuli, extreme heat or cold, and chemical stimuli.	response to pain	GO:0048266
GO:0048266	8.91249e-12	1.33177e-09	0	1	1	12	26	369	Any process that results in a change in the behavior of an organism as a result of a pain stimulus. Pain stimuli cause activation of nociceptors, peripheral receptors for pain, include receptors which are sensitive to painful mechanical stimuli, extreme heat or cold, and chemical stimuli.	behavioral response to pain
GO:0048538	0.000303615	0.00872091	0.01133	0.99871	6	38	17	504	The process whose specific outcome is the progression of the thymus over time, from its formation to the mature structure. The thymus is a symmetric bi-lobed organ involved primarily in the differentiation of immature to mature T cells, with unique vascular, nervous, epithelial, and lymphoid cell components.	thymus development
GO:0048545	0.000350045	0.00986282	0	1	15	146	46	2117	Any process that results in a change in state or activity of a cell or an organism (in terms of movement, secretion, enzyme production, gene expression, etc.) as a result of a steroid hormone stimulus.	response to steroid hormone	GO:0032355,GO:0043627
GO:0048608	1.01307e-05	0.000421024	0	1	20	349	83	3976	The reproductive developmental process whose specific outcome is the progression of structures that will be used in the process of creating new individuals from one or more parents, from their formation to the mature structures.	reproductive structure development	GO:0001890,GO:0001892,GO:0060712
GO:0048732	1.32864e-08	1.11833e-06	0	1	26	322	92	3860	The process whose specific outcome is the progression of a gland over time, from its formation to the mature structure. A gland is an organ specialised for secretion.	gland development	GO:0030878,GO:0048538,GO:0060644
GO:0050771	1.71531e-08	1.40815e-06	0	1	4	33	21	473	Any process that stops, prevents, or reduces the frequency, rate or extent of axonogenesis.	negative regulation of axonogenesis
GO:0050803	1.26473e-05	0.000512794	0	1	2	46	39	1432	Any process that modulates the physical form or the activity of a synapse, the junction between a neuron and a target (neuron, muscle, or secretory cell).	regulation of synapse structure and activity	GO:0050807,GO:0051963
GO:0050807	1.04846e-06	5.71455e-05	0	1	2	44	39	1301	Any process that modulates the physical form of a synapse, the junction between a neuron and a target (neuron, muscle, or secretory cell).	regulation of synapse organization	GO:0051963
GO:0050891	1.69363e-06	8.66291e-05	1e-05	1	2	30	15	252	Any process involved in the maintenance of an internal steady state of water within a tissue, organ, or a multicellular organism.	multicellular organismal water homeostasis	GO:0033561,GO:0061436
GO:0050906	1.54372e-10	1.86635e-08	0	1	10	1031	63	1998	The series of events involved in sensory perception in which a sensory stimulus is received and converted into a molecular signal.	detection of stimulus involved in sensory perception	GO:0050974
GO:0050909	4.84502e-07	2.95568e-05	0.00709	0.99954	2	60	24	566	The series of events required for an organism to receive a gustatory stimulus, convert it to a molecular signal, and recognize and characterize the signal. Gustation involves the direct detection of chemical composition, usually through contact with chemoreceptor cells. This is a neurological process.	sensory perception of taste
GO:0050974	9.7948e-12	1.43144e-09	0	1	3	23	48	1205	The series of events in which a mechanical stimulus is received and converted into a molecular signal as part of sensory perception.	detection of mechanical stimulus involved in sensory perception
GO:0050982	5.97332e-11	7.94391e-09	0	1	5	35	50	1352	The series of events by which a mechanical stimulus is received and converted into a molecular signal.	detection of mechanical stimulus	GO:0050974
GO:0051020	2.71994e-10	2.96496e-08	0	1	13	163	80	2912	Interacting selectively and non-covalently with a GTPase, any enzyme that catalyzes the hydrolysis of GTP.	GTPase binding	GO:0017016,GO:0017048,GO:0017137,GO:0031267
GO:0051057	3.11843e-05	0.00113622	0.00701	0.9995	4	26	17	409	Any process that activates or increases the frequency, rate or extent of small GTPase mediated signal transduction.	positive regulation of small GTPase mediated signal transduction	GO:0046579
GO:0051234	5.18684e-08	3.91931e-06	0	1	162	3293	658	44132	The directed movement of a cell, substance or cellular entity, such as a protein complex or organelle, to a specific location.	establishment of localization	GO:0006810,GO:0006811,GO:0006820,GO:0010875,GO:0015698,GO:0016079,GO:0031623,GO:0033158,GO:0040023,GO:0042147,GO:0055085,GO:0071805,GO:0071806,GO:0098655
GO:0051262	8.90444e-05	0.00293847	0	1	5	67	25	837	The formation of a protein tetramer, a macromolecular structure consisting of four noncovalently associated identical or nonidentical subunits.	protein tetramerization	GO:0051289
GO:0051289	1.76615e-07	1.18626e-05	0	1	3	39	22	450	The formation of a protein homotetramer, a macromolecular structure consisting of four noncovalently associated identical subunits.	protein homotetramerization
GO:0051606	4.14741e-07	2.56541e-05	0	1	14	1101	68	2800	The series of events in which a stimulus is received by a cell or organism and converted into a molecular signal.	detection of stimulus	GO:0007602,GO:0009583,GO:0050906,GO:0050974,GO:0050982
GO:0051607	7.7991e-10	7.85759e-08	0	1	7	135	30	601	Reactions triggered in response to the presence of a virus that act to protect the cell or organism.	defense response to virus
GO:0051896	0.000124988	0.0039389	0	1	5	96	34	1341	Any process that modulates the frequency, rate or extent of protein kinase B signaling, a series of reactions mediated by the intracellular serine/threonine kinase protein kinase B.	regulation of protein kinase B signaling
GO:0051963	5.14974e-08	3.91351e-06	0	1	2	24	39	1136	Any process that modulates the frequency, rate or extent of synapse assembly, the aggregation, arrangement and bonding together of a set of components to form a synapse.	regulation of synapse assembly
GO:0052547	9.0306e-06	0.000378858	0	1	17	288	59	2562	Any process that modulates the frequency, rate or extent of peptidase activity, the hydrolysis of peptide bonds within proteins.	regulation of peptidase activity	GO:0006919,GO:0052548,GO:0097202,GO:2001056
GO:0052548	3.47228e-05	0.00125483	0	1	15	257	53	2306	Any process that modulates the frequency, rate or extent of endopeptidase activity, the endohydrolysis of peptide bonds within proteins.	regulation of endopeptidase activity	GO:0006919,GO:0097202,GO:2001056
GO:0052652	5.24364e-07	3.12714e-05	0	1	2	94	35	1125	The chemical reactions and pathways involving a cyclic nucleotide, a nucleotide in which the phosphate group is in diester linkage to two positions on the sugar residue and the base is a purine.	cyclic purine nucleotide metabolic process	GO:0006171
GO:0055085	3.33176e-07	2.12005e-05	0	1	55	965	261	15369	The process in which a solute is transported from one side of a membrane to the other.	transmembrane transport	GO:0071805,GO:0071806,GO:0098655
GO:0055088	1.68743e-06	8.66291e-05	1e-05	1	8	72	32	970	Any process involved in the maintenance of an internal steady state of lipid within an organism or cell.	lipid homeostasis
GO:0060039	5.49701e-06	0.000244497	0.00023	0.99999	3	17	11	148	The process whose specific outcome is the progression of the pericardium over time, from its formation to the mature structure. The pericardium is a double-walled sac that contains the heart and the roots of the aorta, vena cava and the pulmonary artery.	pericardium development
GO:0060078	6.86697e-05	0.00235371	0	1	2	40	27	911	Any process that modulates the establishment or extent of the postsynaptic membrane potential, which is generated by changes in the membrane potential of the post synaptic neuron that receives information at a synapse. The presynaptic neuron releases neurotransmitters into the synaptic cleft which bind to receptors on the postsynaptic neuron. After being bound by the neurotransmitters, these rece…	regulation of postsynaptic membrane potential	GO:0060079
GO:0060079	2.74517e-05	0.00101681	0	1	2	36	27	874	Any process that modulates the establishment or extent of the excitatory postsynaptic potential (EPSP) which is a temporary increase in postsynaptic potential due to the flow of positively charged ions into the postsynaptic cell. The flow of ions that causes an EPSP is an excitatory postsynaptic current (EPSC) and makes it easier for the neuron to fire an action potential.	regulation of excitatory postsynaptic membrane potential
GO:0060081	9.79971e-09	8.46275e-07	0	1	1	15	23	414	The process in which membrane potential changes in the hyperpolarizing direction from the resting potential, usually from negative to more negative.	membrane hyperpolarization
GO:0060143	5.91679e-07	3.48174e-05	0.14415	0.9857	3	14	12	142	Any process that increases the frequency, rate or extent of the formation of a syncytium, a mass of cytoplasm containing several nuclei enclosed within a single plasma membrane, by the fusion of the plasma membranes of two or more individual cells.	positive regulation of syncytium formation by plasma membrane fusion	GO:1901741
GO:0060213	4.39178e-11	6.08399e-09	0	1	1	11	15	142	Any process that increases the frequency, rate or extent of poly(A) tail shortening of a nuclear-transcribed mRNA. Poly(A) tail shortening is the decrease in length of the poly(A) tail of an mRNA from full length to an oligo(A) length.	positive regulation of nuclear-transcribed mRNA poly(A) tail shortening
GO:0060218	7.55269e-08	5.40017e-06	0.00021	1	1	11	13	138	The process in which a relatively unspecialized cell acquires specialized features of a hematopoietic stem cell. A stem cell is a cell that retains the ability to divide and proliferate throughout life to provide progenitor cells that can differentiate into specialized cells.	hematopoietic stem cell differentiation
GO:0060338	4.17201e-09	3.80024e-07	0.00402	1	2	14	10	51	Any process that modulates the rate, frequency or extent of a type I interferon-mediated signaling pathway. A type I interferon-mediated signaling pathway is the series of molecular events generated as a consequence of a type I interferon binding to a cell surface receptor.	regulation of type I interferon-mediated signaling pathway
GO:0060412	6.12853e-06	0.000267224	0.08792	0.98629	3	27	12	203	The developmental process in which a ventricular septum is generated and organized. A ventricular septum is an anatomical structure that separates the lower chambers (ventricles) of the heart from one another.	ventricular septum morphogenesis
GO:0060548	3.81461e-07	2.38171e-05	0	1	33	526	137	7016	Any process that decreases the rate or frequency of cell death. Cell death is the specific activation or halting of processes within a cell so that its vital functions markedly cease, rather than simply deteriorating gradually over time, which culminates in cell death.	negative regulation of cell death	GO:0043066,GO:0043069,GO:2000811
GO:0060644	2.95489e-05	0.00108672	2e-05	1	1	12	7	63	The process in which a relatively unspecialized epithelial cell becomes a more specialized epithelial cell of the mammary gland.	mammary gland epithelial cell differentiation
GO:0060712	5.70591e-37	1.08404e-33	0	1	2	14	36	99	The process in which the spongiotrophoblast layer of the placenta progresses from its formation to its mature state.	spongiotrophoblast layer development
GO:0061005	6.21007e-07	3.62227e-05	0.00092	0.99993	7	38	23	527	The process in which relatively unspecialized cells acquire specialized structural and/or functional features that characterize the cells of the kidney as it progresses from its formation to the mature state.	cell differentiation involved in kidney development	GO:0072112
GO:0061014	3.18815e-09	2.96498e-07	0	1	1	15	15	161	Any process that increases the rate, frequency, or extent of a mRNA catabolic process, the chemical reactions and pathways resulting in the breakdown of RNA, ribonucleic acid, one of the two main type of nucleic acid, consisting of a long, unbranched macromolecule formed from ribonucleotides joined in 3',5'-phosphodiester linkage.	positive regulation of mRNA catabolic process	GO:0060213,GO:1900153
GO:0061436	7.11284e-08	5.22617e-06	0.00394	1	2	15	15	194	Establishment of the epithelial barrier, the functional barrier in the skin that limits its permeability.	establishment of skin barrier
GO:0061458	2.35816e-10	2.63539e-08	0	1	21	353	100	4010	The progression of the reproductive system over time from its formation to the mature structure. The reproductive system consists of the organs that function in reproduction.	reproductive system development	GO:0001890,GO:0001892,GO:0048608,GO:0060712
GO:0070273	4.58834e-10	4.84289e-08	0	1	3	13	20	239	Interacting selectively and non-covalently with phosphatidylinositol-4-phosphate, a derivative of phosphatidylinositol in which the inositol ring is phosphorylated at the 4' position.	phosphatidylinositol-4-phosphate binding
GO:0071357	5.09167e-09	4.57528e-07	0.0037	1	2	15	10	52	Any process that results in a change in state or activity of a cell (in terms of movement, secretion, enzyme production, gene expression, etc.) as a result of a type I interferon stimulus. Type I interferons include the interferon-alpha, beta, delta, episilon, zeta, kappa, tau, and omega gene families.	cellular response to type I interferon	GO:0060338
GO:0071375	1.31223e-06	7.03683e-05	0	1	10	116	49	1842	Any process that results in a change in state or activity of a cell (in terms of movement, secretion, enzyme production, gene expression, etc.) as a result of a peptide hormone stimulus. A peptide hormone is any of a class of peptides that are secreted into the blood stream and have endocrine functions in living animals.	cellular response to peptide hormone stimulus
GO:0071805	9.3283e-06	0.000390117	0	1	10	135	68	3278	A process in which a potassium ion is transported from one side of a membrane to the other.	potassium ion transmembrane transport
GO:0071806	1.8569e-06	9.31884e-05	0	1	4	37	15	254	The directed movement of a protein across a membrane by means of some agent such as a transporter or pore.	protein transmembrane transport
GO:0071944	6.98734e-08	5.16248e-06	0	1	143	3449	570	40037	The part of a cell encompassing the cell cortex, the plasma membrane, and any external encapsulating structures.	cell periphery	GO:0005886,GO:0005887,GO:0008076,GO:0008328,GO:0016010,GO:0016328,GO:0030864,GO:0031226,GO:0031527,GO:0042383
GO:0072001	4.0898e-06	0.000189513	0	1	22	230	75	3392	The process whose specific outcome is the progression of the renal system over time, from its formation to the mature structure. The renal system maintains fluid balance and contributes to electrolyte balance, acid/base balance, and disposal of nitrogenous waste products. In humans, the renal system comprises a pair of kidneys, a pair of ureters, urinary bladder, urethra, sphincter muscle and ass…	renal system development	GO:0001822,GO:0032835,GO:0061005,GO:0072006,GO:0072073,GO:0072112
GO:0072006	1.37598e-06	7.2905e-05	0	1	12	85	35	1103	The process whose specific outcome is the progression of the nephron over time, from its formation to the mature structure. A nephron is the functional unit of the kidney.	nephron development	GO:0032835,GO:0072112
GO:0072073	0.000126862	0.00398852	0	1	15	124	37	1495	The process whose specific outcome is the progression of an epithelium in the kidney over time, from its formation to the mature structure. An epithelium is a tissue that covers the internal or external surfaces of an anatomical structure.	kidney epithelium development	GO:0072112
GO:0072112	2.34095e-10	2.63539e-08	0.00881	0.99994	3	12	18	237	The process in which a relatively unspecialized cell acquires specialized features of a glomerular visceral epithelial cell. A glomerular visceral epithelial cell is a specialized epithelial cell that contains \feet\" that interdigitate with the \"feet\" of other glomerular epithelial cells."	glomerular visceral epithelial cell differentiation
GO:0072372	1.57966e-06	8.20622e-05	0	1	9	123	55	2413	A cilium found on many different cell types that is typically present in a single copy per cell. A primary cilium may have a variable array of axonemal microtubules and may or may not contain molecular motors.	primary cilium
GO:0080025	8.70514e-09	7.56664e-07	0	1	2	12	18	219	Interacting selectively and non-covalently with phosphatidylinositol-3,5-bisphosphate, a derivative of phosphatidylinositol in which the inositol ring is phosphorylated at the 3' and 5' positions.	phosphatidylinositol-3,5-bisphosphate binding
GO:0090398	2.02831e-07	1.33537e-05	0	1	3	37	22	455	A cell aging process stimulated in response to cellular stress, whereby normal cells lose the ability to divide through irreversible cell cycle arrest.	cellular senescence
GO:0090501	1.9653e-06	9.7162e-05	0	1	2	56	21	488	The RNA metabolic process in which the phosphodiester bonds between ribonucleotides are cleaved by hydrolysis.	RNA phosphodiester bond hydrolysis	GO:0090502
GO:0090502	9.58837e-07	5.26925e-05	0	1	1	39	15	241	The chemical reactions and pathways involving the hydrolysis of internal 3',5'-phosphodiester bonds in one or two strands of ribonucleotides.	RNA phosphodiester bond hydrolysis, endonucleolytic
GO:0097159	1.22873e-08	1.04749e-06	0	1	220	5084	756	52353	Interacting selectively and non-covalently with an organic cyclic compound, any molecular entity that contains carbon arranged in a cyclic molecular structure.	organic cyclic compound binding	GO:0003684,GO:0003690,GO:0003727,GO:0003743,GO:0042162,GO:0008135,GO:0035198
GO:0097202	5.36225e-05	0.00187664	2e-05	1	7	63	25	900	Any process that initiates the activity of the inactive enzyme cysteine-type endopeptidase.	activation of cysteine-type endopeptidase activity	GO:0006919
GO:0097205	1.29911e-10	1.59971e-08	0.00015	1	3	14	19	212	A renal system process in which fluid circulating through the body is filtered through a barrier system.	renal filtration	GO:0003094
GO:0097367	1.10082e-05	0.000451847	0	1	99	1874	397	26666	Interacting selectively and non-covalently with a carbohydrate derivative.	carbohydrate derivative binding
GO:0097481	1.45812e-10	1.77904e-08	0	1	2	12	27	457	A postsynaptic density that is part of a neuron.	neuronal postsynaptic density
GO:0098586	2.23497e-08	1.76922e-06	6e-05	1	2	13	12	102	Any process that results in a change in state or activity of a cell (in terms of movement, secretion, enzyme production, gene expression, etc.) as a result of a stimulus from a virus.	cellular response to virus
GO:0098655	7.15059e-05	0.00242591	0	1	24	423	149	8728	A process in which a cation is transported from one side of a membrane to the other by means of some agent such as a transporter or pore.	cation transmembrane transport	GO:0071805
GO:1900153	9.25412e-11	1.1721e-08	0	1	1	10	15	140	Any process that activates or increases the frequency, rate or extent of nuclear-transcribed mRNA catabolic process, deadenylation-dependent decay.	positive regulation of nuclear-transcribed mRNA catabolic process, deadenylation-dependent decay
GO:1901653	2.58041e-06	0.000123888	0	1	10	119	49	1861	Any process that results in a change in state or activity of a cell (in terms of movement, secretion, enzyme production, gene expression, etc.) as a result of a peptide stimulus.	cellular response to peptide	GO:0071375
GO:1901739	6.37673e-07	3.65535e-05	0.028	0.99911	2	13	7	33	Any process that modulates the frequency, rate or extent of myoblast fusion.	regulation of myoblast fusion	GO:1901741
GO:1901741	7.53224e-08	5.40017e-06	0.09661	0.99406	2	10	7	25	Any process that activates or increases the frequency, rate or extent of myoblast fusion.	positive regulation of myoblast fusion
GO:1902495	3.90726e-07	2.42816e-05	0	1	11	188	87	4344	A transmembrane protein complex which enables the transfer of a substance from one side of a membrane to the other.	transmembrane transporter complex	GO:0008076,GO:0008328,GO:0034702
GO:2000008	4.97246e-06	0.000225695	0.00288	0.99994	2	14	12	176	Any process that modulates the frequency, rate or extent of protein localization to the cell surface.	regulation of protein localization to cell surface
GO:2000058	7.4169e-14	1.45055e-11	0	1	2	13	19	150	Any process that modulates the frequency, rate or extent of protein ubiquitination involved in ubiquitin-dependent protein catabolic process.	regulation of protein ubiquitination involved in ubiquitin-dependent protein catabolic process
GO:2000209	5.11671e-12	7.82151e-10	1e-05	1	2	17	21	223	Any process that modulates the frequency, rate or extent of anoikis.	regulation of anoikis	GO:2000811
GO:2000249	2.31167e-05	0.000875866	0.00295	0.99996	3	17	13	246	Any process that modulates the frequency, rate or extent of actin cytoskeleton reorganization.	regulation of actin cytoskeleton reorganization
GO:2000811	1.69226e-12	2.74456e-10	2e-05	1	2	14	21	207	Any process that stops, prevents or reduces the frequency, rate or extent of anoikis.	negative regulation of anoikis
GO:2001056	0.000335415	0.00953816	1e-05	1	7	86	25	965	Any process that activates or increases the frequency, rate or extent of cysteine-type endopeptidase activity.	positive regulation of cysteine-type endopeptidase activity	GO:0006919,GO:0097202

## Sheet: Protein_production(PROT)
GO	P	FDR	p.L	p.G	g	G	nc	mc	GO.def	GO_name	child.GOs
GO:0000060	0.000301581	0.00445637	0.18287	0.96506	6	32	10	171	A protein transport process that contributes to protein import into the nucleus, and that results in the vectorial transfer of a cargo-carrier protein complex through the nuclear pore complex from the cytoplasmic side to the nucleoplasmic side of the nuclear envelope.	protein import into nucleus, translocation	GO:0033158
GO:0000175	0.000373296	0.00541971	4e-05	1	2	18	12	234	Catalysis of the sequential cleavage of mononucleotides from a free 3' terminus of an RNA molecule.	3'-5'-exoribonuclease activity	GO:0004535
GO:0000184	1.6264e-05	0.000323795	0	1	1	23	18	371	The nonsense-mediated decay pathway for nuclear-transcribed mRNAs degrades mRNAs in which an amino-acid codon has changed to a nonsense codon; this prevents the translation of such mRNAs into truncated, and potentially harmful, proteins.	nuclear-transcribed mRNA catabolic process, nonsense-mediated decay
GO:0000187	1.71741e-05	0.000340893	0	1	8	67	32	951	The initiation of the activity of the inactive enzyme MAP kinase (MAPK).	activation of MAPK activity
GO:0000288	1.79924e-08	6.36387e-07	0	1	3	26	21	309	A major pathway of degradation of nuclear-transcribed mRNAs that proceeds through a series of ordered steps that includes poly(A) tail shortening and that can regulate mRNA stability.	nuclear-transcribed mRNA catabolic process, deadenylation-dependent decay	GO:0000289,GO:0060213,GO:1900153
GO:0000289	1.18604e-10	5.95213e-09	0	1	3	13	21	227	Shortening of the poly(A) tail of a nuclear-transcribed mRNA from full length to an oligo(A) length.	nuclear-transcribed mRNA poly(A) tail shortening	GO:0060213
GO:0000910	6.05629e-06	0.000131177	0	1	9	98	35	1007	The division of the cytoplasm and the plasma membrane of a cell and its separation into two daughter cells.	cytokinesis	GO:0032465,GO:0032467
GO:0000922	5.03994e-06	0.000111524	0	1	4	81	29	868	Either of the ends of a spindle, where spindle microtubules are organized; usually contains a microtubule organizing center and accessory molecules, spindle microtubules and astral microtubules.	spindle pole
GO:0000956	5.55618e-12	3.78932e-10	0	1	7	60	42	753	The chemical reactions and pathways resulting in the breakdown of nuclear-transcribed mRNAs in eukaryotic cells.	nuclear-transcribed mRNA catabolic process	GO:0000184,GO:0000288,GO:0000289,GO:0060213,GO:1900153
GO:0000988	0.000445092	0.00638541	0	1	29	355	87	3965	Interacting selectively and non-covalently with any protein or protein complex (a complex of two or more proteins that may include other nonprotein molecules), in order to modulate transcription. A protein binding transcription factor may or may not also interact with the template nucleic acid (either DNA or RNA) as well.	protein binding transcription factor activity	GO:0000989,GO:0003713,GO:0030374
GO:0000989	0.000564027	0.00787093	0	1	28	349	86	3921	Interacting selectively and non-covalently with a specific transcription factor, which may be a single protein or a complex, in order to modulate transcription. A protein binding transcription factor may or may not also interact with the template nucleic acid (either DNA or RNA) as well.	transcription factor binding transcription factor activity	GO:0003713,GO:0030374
GO:0001503	1.50797e-09	6.26704e-08	0	1	27	294	109	3927	The formation of bone or of a bony substance, or the conversion of fibrous tissue or of cartilage into bone or a bony substance.	ossification	GO:0030278,GO:0030282,GO:0030500,GO:0030501,GO:0045778
GO:0001530	7.28082e-15	9.04931e-13	0	1	2	14	22	142	Interacting selectively and non-covalently with lipopolysaccharide.	lipopolysaccharide binding
GO:0001614	2.35975e-22	1.1208e-19	0	1	3	19	24	76	Combining with a purine nucleotide and transmitting the signal from one side of the membrane to the other to initiate a change in cell activity.	purinergic nucleotide receptor activity
GO:0001666	0.000560719	0.00784123	0	1	11	120	47	1893	Any process that results in a change in state or activity of a cell or an organism (in terms of movement, secretion, enzyme production, gene expression, etc.) as a result of a stimulus indicating lowered oxygen tension. Hypoxia, defined as a decline in O2 levels below normoxic levels of 20.8 - 20.95%, results in metabolic adaptation at both the cellular and organismal level.	response to hypoxia	GO:0071456
GO:0001678	2.88895e-09	1.14006e-07	1e-05	1	7	51	35	708	A cellular homeostatic process involved in the maintenance of an internal steady state of glucose within a cell or between a cell and its external environment.	cellular glucose homeostasis	GO:0035773,GO:0061178,GO:0071333
GO:0001776	1.11585e-07	3.3273e-06	0	1	7	67	28	575	The process of regulating the proliferation and elimination of cells of the immune system such that the total number of cells of a particular cell type within a whole or part of an organism is stable over time in the absence of an outside stimulus.	leukocyte homeostasis	GO:0002260,GO:0043029
GO:0001819	3.95491e-05	0.000708845	0	1	12	188	46	1627	Any process that activates or increases the frequency, rate or extent of production of a cytokine.	positive regulation of cytokine production	GO:0032731,GO:0032732,GO:0032755,GO:0050718
GO:0001837	0.000327902	0.00481852	0.00034	0.99999	9	79	20	528	A transition where an epithelial cell loses apical/basolateral polarity, severs intercellular adhesive junctions, degrades basement membrane components and becomes a migratory mesenchymal cell.	epithelial to mesenchymal transition
GO:0001838	8.60852e-07	2.20163e-05	0	1	10	118	41	1134	The morphogenesis of an embryonic epithelium into a tube-shaped structure.	embryonic epithelial tube formation	GO:0001841,GO:0001843,GO:0090178,GO:0090179
GO:0001841	2.11214e-07	5.97645e-06	0	1	9	97	40	1020	The formation of a tube from the flat layer of ectodermal cells known as the neural plate. This will give rise to the central nervous system.	neural tube formation	GO:0001843,GO:0090178,GO:0090179
GO:0001843	1.08433e-09	4.63683e-08	0	1	8	81	39	844	The last step in the formation of the neural tube, where the paired neural folds are brought together and fuse at the dorsal midline.	neural tube closure	GO:0090178,GO:0090179
GO:0001890	1.39529e-06	3.4684e-05	0	1	7	128	43	1268	The process whose specific outcome is the progression of the placenta over time, from its formation to the mature structure. The placenta is an organ of metabolic interchange between fetus and mother, partly of embryonic origin and partly of maternal origin.	placenta development	GO:0001892,GO:0060669,GO:0060711,GO:0060713
GO:0001892	9.25778e-10	4.0235e-08	0	1	6	85	41	871	The embryonically driven process whose specific outcome is the progression of the placenta over time, from its formation to the mature structure. The placenta is an organ of metabolic interchange between fetus and mother, partly of embryonic origin and partly of maternal origin.	embryonic placenta development	GO:0060669,GO:0060711,GO:0060713
GO:0001894	7.50473e-11	3.97631e-09	0	1	13	146	77	2274	A homeostatic process involved in the maintenance of an internal steady state within a defined tissue of an organism, including control of cellular proliferation and death and control of metabolic function.	tissue homeostasis	GO:0045124,GO:0045453,GO:0045780,GO:0048873,GO:0048875
GO:0001909	1.06905e-07	3.2021e-06	0	1	1	59	21	335	The directed killing of a target cell by a leukocyte.	leukocyte mediated cytotoxicity	GO:0001913,GO:0001914,GO:0001916
GO:0001913	3.6359e-18	7.21699e-16	0	1	1	30	21	82	The directed killing of a target cell by a T cell through the release of granules containing cytotoxic mediators or through the engagement of death receptors.	T cell mediated cytotoxicity	GO:0001914,GO:0001916
GO:0001914	1.2206e-19	3.3128e-17	0	1	1	27	21	66	Any process that modulates the frequency, rate, or extent of T cell mediated cytotoxicity.	regulation of T cell mediated cytotoxicity	GO:0001916
GO:0001916	2.92658e-20	9.0513e-18	0	1	1	24	21	60	Any process that activates or increases the frequency, rate or extent of T cell mediated cytotoxicity.	positive regulation of T cell mediated cytotoxicity
GO:0001968	8.02671e-05	0.00132936	0	1	1	16	9	111	Interacting selectively and non-covalently with a fibronectin, a group of related adhesive glycoproteins of high molecular weight found on the surface of animal cells, connective tissue matrices, and in extracellular fluids.	fibronectin binding
GO:0001976	7.16213e-10	3.18559e-08	0	1	1	17	34	622	The regulation of blood pressure mediated by detection of stimuli and a neurological response.	neurological system process involved in regulation of systemic arterial blood pressure
GO:0002026	2.98744e-13	2.63112e-11	1e-05	1	3	21	28	303	Any process that modulates the extent of heart contraction, changing the force with which blood is propelled.	regulation of the force of heart contraction
GO:0002052	2.82253e-12	1.99664e-10	0	1	2	16	19	143	Any process that activates or increases the rate of neuroblast proliferation.	positive regulation of neuroblast proliferation
GO:0002053	2.28452e-06	5.37731e-05	0	1	3	32	19	342	The process of activating or increasing the rate or extent of mesenchymal cell proliferation. Mesenchymal cells are loosely organized embryonic cells.	positive regulation of mesenchymal cell proliferation
GO:0002063	0.000580106	0.00807835	0.03962	0.9945	5	23	15	357	The process whose specific outcome is the progression of a chondrocyte over time, from its commitment to its mature state. Chondrocyte development does not include the steps involved in committing a chondroblast to a chondrocyte fate.	chondrocyte development
GO:0002093	2.17089e-06	5.14628e-05	0.01179	0.99987	4	14	25	571	Any process that alters the size or shape of an auditory receptor cell.	auditory receptor cell morphogenesis	GO:0060088
GO:0002218	2.17501e-14	2.39053e-12	0	1	6	81	38	521	Any process that initiates an innate immune response. Innate immune responses are defense responses mediated by germline encoded components that directly recognize components of potential pathogens. Examples of this process include activation of the hypersensitive response of Arabidopsis thaliana and activation of any NOD or TLR signaling pathway in vertebrate species.	activation of innate immune response	GO:0002221,GO:0002224,GO:0034142
GO:0002221	6.87116e-12	4.54624e-10	0	1	5	72	32	483	Any series of molecular signals generated as a consequence of a pattern recognition receptor (PRR) binding to one of its physiological ligands. PRRs bind pathogen-associated molecular pattern (PAMPs), structures conserved among microbial species, or damage-associated molecular pattern (DAMPs), endogenous molecules released from damaged cells.	pattern recognition receptor signaling pathway	GO:0002224,GO:0034142
GO:0002224	6.09648e-12	4.11559e-10	0	1	2	54	27	337	Any series of molecular signals generated as a consequence of binding to a toll-like receptor. Toll-like receptors directly bind pattern motifs from a variety of microbial sources to initiate innate immune response.	toll-like receptor signaling pathway	GO:0034142
GO:0002227	3.21887e-05	0.000595379	0.04505	1	1	10	5	21	Any process of the innate immune response that takes place in the mucosal tissues.	innate immune response in mucosa
GO:0002237	1.03223e-09	4.42829e-08	0	1	10	158	57	1518	Any process that results in a change in state or activity of an organism (in terms of movement, secretion, enzyme production, gene expression, etc.) as a result of a stimulus by molecules of bacterial origin such as peptides derived from bacterial flagellin.	response to molecule of bacterial origin	GO:0031663,GO:0032496,GO:0071219,GO:0071222
GO:0002260	2.96952e-09	1.16567e-07	0	1	5	55	26	411	The process of regulating the proliferation and elimination of lymphocytes such that the total number of lymphocytes within a whole or part of an organism is stable over time in the absence of an outside stimulus.	lymphocyte homeostasis	GO:0043029
GO:0002385	7.90472e-06	0.00016713	0.00079	1	2	19	8	61	An immune response taking place in mucosal tissues, including those of the intestinal tract, nasal and upper respiratory tract, and genital tract.	mucosal immune response	GO:0002227
GO:0002443	0.00061882	0.00855477	0	1	9	173	32	1128	Any process involved in the carrying out of an immune response by a leukocyte.	leukocyte mediated immunity	GO:0001909,GO:0001913,GO:0001914,GO:0001916,GO:0002456,GO:0002711
GO:0002456	1.38199e-11	8.71045e-10	0	1	2	58	24	268	Any process involved in the carrying out of an immune response by a T cell.	T cell mediated immunity	GO:0001913,GO:0001914,GO:0001916,GO:0002711
GO:0002684	2.3846e-05	0.00045894	0	1	23	428	94	4026	Any process that activates or increases the frequency, rate, or extent of an immune system process.	positive regulation of immune system process	GO:0001916,GO:0002218,GO:0002221,GO:0002224,GO:0002711,GO:0002821,GO:0034142,GO:0042102,GO:0042104,GO:0045089,GO:0050778
GO:0002711	2.8912e-14	3.05159e-12	0	1	1	37	21	134	Any process that activates or increases the frequency, rate, or extent of T cell mediated immunity.	positive regulation of T cell mediated immunity	GO:0001916
GO:0002793	5.01101e-14	4.97324e-12	0	1	3	33	32	372	Any process that activates or increases the frequency, rate, or extent of peptide secretion.	positive regulation of peptide secretion	GO:0032024,GO:0090277
GO:0002819	3.55358e-06	8.05095e-05	0	1	4	98	24	537	Any process that modulates the frequency, rate, or extent of an adaptive immune response.	regulation of adaptive immune response	GO:0001914,GO:0001916,GO:0002711,GO:0002821
GO:0002821	4.49892e-11	2.51391e-09	0	1	2	56	22	232	Any process that activates or increases the frequency, rate, or extent of an adaptive immune response.	positive regulation of adaptive immune response	GO:0001916,GO:0002711
GO:0003006	2.01942e-09	8.28897e-08	0	1	33	496	140	5557	A developmental process in which a progressive change in the state of some part of an organism specifically contributes to its ability to form offspring.	developmental process involved in reproduction	GO:0001890,GO:0001892,GO:0007548,GO:0008406,GO:0008584,GO:0030540,GO:0035112,GO:0045136,GO:0045137,GO:0046546,GO:0046660,GO:0046661,GO:0048477,GO:0048608,GO:0048806,GO:0060068,GO:0060669,GO:0060711,GO:0060713
GO:0003007	6.81765e-07	1.76397e-05	0	1	19	183	67	2285	The developmental process in which the heart is generated and organized. The heart is a hollow, muscular organ, which, by contracting rhythmically, keeps up the circulation of the blood.	heart morphogenesis	GO:0003148,GO:0003151,GO:0003209,GO:0003215,GO:0055008,GO:0060411,GO:0060412,GO:2000826
GO:0003073	0.000222043	0.00336711	0	1	2	64	35	1200	The process that modulates the force with which blood travels through the systemic arterial circulatory system. The process is controlled by a balance of processes that increase pressure and decrease pressure.	regulation of systemic arterial blood pressure	GO:0001976
GO:0003148	7.03178e-06	0.000150347	0.00855	0.99991	2	13	14	215	The process in which the anatomical structures of the outflow tract septum are generated and organized. The outflow tract septum is a partition in the outflow tract.	outflow tract septum morphogenesis
GO:0003151	1.97607e-09	8.13616e-08	0	1	6	54	31	544	The process in which the anatomical structures of the outflow tract are generated and organized. The outflow tract is the portion of the heart through which blood flows into the arteries.	outflow tract morphogenesis	GO:0003148
GO:0003209	2.61491e-05	0.000496086	0.00013	1	3	28	12	182	The process in which the cardiac atrium is generated and organized. A cardiac atrium receives blood from a vein and pumps it to a cardiac ventricle.	cardiac atrium morphogenesis
GO:0003215	8.563e-06	0.00017962	0.00903	0.99994	2	16	14	219	The process in which the right cardiac ventricle is generated and organized.	cardiac right ventricle morphogenesis
GO:0003254	2.1981e-09	8.96705e-08	0	1	2	25	23	318	Any process that modulates the rate, frequency or extent of membrane depolarization. Membrane depolarization is the process in which membrane potential changes in the depolarizing direction from the resting potential, usually from negative to positive.	regulation of membrane depolarization	GO:0051900
GO:0003279	1.59733e-08	5.71045e-07	0	1	7	61	28	499	The progression of a cardiac septum over time, from its initial formation to the mature structure.	cardiac septum development	GO:0003148,GO:0003281,GO:0060411,GO:0060412
GO:0003281	1.93934e-11	1.18309e-09	1e-05	1	4	42	24	278	The progression of the ventricular septum over time from its formation to the mature structure.	ventricular septum development	GO:0060412
GO:0003713	8.90283e-06	0.000186455	0	1	16	172	51	1744	Interacting selectively and non-covalently with a activating transcription factor and also with the basal transcription machinery in order to increase the frequency, rate or extent of transcription. Cofactors generally do not bind DNA, but rather mediate protein-protein interactions between activating transcription factors and the basal transcription machinery.	transcription coactivator activity	GO:0030374
GO:0003723	0.000440719	0.00633634	0	1	70	1305	194	10255	Interacting selectively and non-covalently with an RNA molecule or a portion thereof.	RNA binding
GO:0003779	1.869e-05	0.000368234	0	1	33	291	140	6542	Interacting selectively and non-covalently with monomeric or multimeric forms of actin, including actin filaments.	actin binding	GO:0003785
GO:0003785	9.88591e-11	5.07616e-09	5e-05	1	2	11	25	308	Interacting selectively and non-covalently with monomeric actin, also known as G-actin.	actin monomer binding
GO:0003951	0.000243978	0.00366215	0.01159	0.99953	3	17	19	473	Catalysis of the reaction: ATP + NAD(+) = ADP + 2 H(+) + NADP(+).	NAD+ kinase activity
GO:0003993	0.000599648	0.00834175	0.0114	0.99983	2	12	7	90	Catalysis of the reaction: an orthophosphoric monoester + H2O = an alcohol + phosphate, with an acid pH optimum.	acid phosphatase activity
GO:0004143	0.000152771	0.00240723	0.02186	0.99908	3	15	19	455	Catalysis of the reaction: NTP + 1,2-diacylglycerol = NDP + 1,2-diacylglycerol-3-phosphate.	diacylglycerol kinase activity
GO:0004535	8.68444e-05	0.00142234	7e-05	1	1	11	11	149	Catalysis of the exonucleolytic cleavage of poly(A) to 5'-AMP.	poly(A)-specific ribonuclease activity
GO:0004697	4.40254e-10	2.04005e-08	0	1	3	12	30	483	Catalysis of the reaction: ATP + a protein = ADP + a phosphoprotein. This reaction requires diacylglycerol.	protein kinase C activity
GO:0004857	1.99436e-07	5.65523e-06	0	1	15	247	67	2213	Stops, prevents or reduces the activity of an enzyme.	enzyme inhibitor activity	GO:0004866,GO:0004867,GO:0030414
GO:0004866	6.1996e-05	0.00105433	0	1	8	129	34	1074	Stops, prevents or reduces the activity of an endopeptidase, any enzyme that hydrolyzes nonterminal peptide bonds in polypeptides.	endopeptidase inhibitor activity	GO:0004867
GO:0004867	1.51218e-07	4.38137e-06	0	1	6	67	27	522	Stops, prevents or reduces the activity of serine-type endopeptidases, enzymes that catalyze the hydrolysis of nonterminal peptide bonds in a polypeptide chain; a serine residue (and a histidine residue) are at the active center of the enzyme.	serine-type endopeptidase inhibitor activity
GO:0005215	5.71158e-11	3.10034e-09	0	1	92	1080	345	16208	Enables the directed movement of substances (such as macromolecules, small molecules, ions) into, out of or within a cell, or between cells.	transporter activity	GO:0019829,GO:0046873,GO:0005261,GO:0005272,GO:0022857,GO:0005319,GO:0015291,GO:0005452,GO:0008324,GO:0015075,GO:0015077,GO:0015081,GO:0015276,GO:0015297,GO:0015301,GO:0017127,GO:0022891,GO:0022839
GO:0005261	0.000239307	0.00360016	0	1	30	254	136	6602	Catalysis of the energy-independent passage of cations across a lipid bilayer down a concentration gradient.	cation channel activity	GO:0005272
GO:0005272	3.12327e-06	7.17381e-05	0	1	3	31	37	937	Catalysis of facilitated diffusion of a sodium ion (by an energy-independent process) involving passage through a transmembrane aqueous pore or channel without evidence for a carrier-mediated mechanism.	sodium channel activity
GO:0005319	4.12859e-08	1.37609e-06	0	1	9	65	44	1133	Enables the directed movement of lipids into, out of or within a cell, or between cells.	lipid transporter activity	GO:0017127
GO:0005452	2.87647e-05	0.00053955	0.00046	1	2	13	15	266	Catalysis of the transfer of a solute or solutes from one side of a membrane to the other according to the reaction: inorganic anion A(out) + inorganic anion B(in) = inorganic anion A(in) + inorganic anion B(out).	inorganic anion exchanger activity
GO:0005520	7.11118e-12	4.68176e-10	0.00014	0.99999	5	24	25	280	Interacting selectively and non-covalently with an insulin-like growth factor, any member of a group of polypeptides that are structurally homologous to insulin and share many of its biological activities, but are immunologically distinct from it.	insulin-like growth factor binding
GO:0005581	6.96236e-06	0.000149343	0	1	4	66	27	676	A protein complex consisting of three collagen chains assembled into a left-handed triple helix. These trimers typically assemble into higher order structures.	collagen trimer
GO:0005637	3.85015e-10	1.80293e-08	0	1	2	28	23	322	The inner, i.e. lumen-facing, lipid bilayer of the nuclear envelope.	nuclear inner membrane	GO:0005639
GO:0005639	2.5478e-24	1.35533e-21	0	1	2	11	23	50	The component of the nuclear inner membrane consisting of gene products and protein complexes that have some part that penetrates at least one leaflet of the membrane bilayer. This component includes gene products that are buried in the bilayer with no exposure outside the bilayer.	integral component of nuclear inner membrane
GO:0005721	1.88818e-05	0.000370915	0	1	1	11	8	76	Heterochromatin that is located adjacent to the CENP-A rich centromere 'central core' and characterized by the modified histone H3K9me3.	pericentric heterochromatin
GO:0005811	6.81959e-08	2.17491e-06	0	1	2	38	17	216	An intracellular non-membrane-bounded organelle comprising a matrix of coalesced lipids surrounded by a phospholipid monolayer. May include associated proteins.	lipid particle
GO:0005844	2.75744e-07	7.56106e-06	0	1	3	27	14	159	A multiribosomal structure representing a linear array of ribosomes held together by messenger RNA. They represent the active complexes in cellular protein synthesis and are able to incorporate amino acids into polypeptides both in vivo and in vitro.	polysome
GO:0005887	9.63606e-05	0.0015609	0	1	46	456	172	8807	The component of the plasma membrane consisting of gene products and protein complexes that have some part that penetrates at least one leaflet of the membrane bilayer. This component includes gene products that are buried in the bilayer with no exposure outside the bilayer.	integral component of plasma membrane
GO:0005916	4.68104e-06	0.000104277	0.00401	0.99989	3	12	28	712	A cell-cell adherens junction that contains the transmembrane protein N-cadherin, which interacts with identical molecules from neighboring cells to form a tight mechanical intercellular link; forms a large portion of the intercalated disc, the structure at which myofibrils terminate in cardiomyocytes.	fascia adherens
GO:0005977	0.000392928	0.00567995	1e-05	1	5	54	19	511	The chemical reactions and pathways involving glycogen, a polydisperse, highly branched glucan composed of chains of D-glucose residues in alpha-(1->4) glycosidic linkage, joined together by alpha-(1->6) glycosidic linkages.	glycogen metabolic process	GO:0005978
GO:0005978	0.000450506	0.00643532	0	1	2	30	13	271	The chemical reactions and pathways resulting in the formation of glycogen, a polydisperse, highly branched glucan composed of chains of D-glucose residues.	glycogen biosynthetic process
GO:0006029	2.34119e-09	9.46369e-08	0	1	7	51	46	1109	The chemical reactions and pathways involving proteoglycans, any glycoprotein in which the carbohydrate units are glycosaminoglycans.	proteoglycan metabolic process	GO:0015012,GO:0030166,GO:0030201
GO:0006082	0.000156139	0.00244294	0	1	39	660	152	7552	The chemical reactions and pathways involving organic acids, any acidic compound containing carbon in covalent linkage.	organic acid metabolic process	GO:0006760,GO:0008652,GO:0009069,GO:0009071,GO:0009396,GO:0015012,GO:0030201
GO:0006084	3.02188e-06	6.98921e-05	0.00043	1	2	15	14	194	The chemical reactions and pathways involving acetyl-CoA, a derivative of coenzyme A in which the sulfhydryl group is acetylated; it is a metabolite derived from several pathways (e.g. glycolysis, fatty acid oxidation, amino-acid catabolism) and is further metabolized by the tricarboxylic acid cycle. It is a key intermediate in lipid and terpenoid biosynthesis.	acetyl-CoA metabolic process
GO:0006335	0.000491946	0.00698227	0.1232	0.99544	2	17	4	22	The formation of nucleosomes on newly replicated DNA, coupled to strand elongation.	DNA replication-dependent nucleosome assembly
GO:0006342	1.43134e-05	0.000288416	0.00071	0.99997	3	23	10	115	Repression of transcription by altering the structure of chromatin, e.g. by conversion of large regions of DNA into an inaccessible state often called heterochromatin.	chromatin silencing
GO:0006356	1.02406e-05	0.000211475	6e-05	1	1	10	7	46	Any process that modulates the frequency, rate or extent of transcription from an RNA polymerase I promoter.	regulation of transcription from RNA polymerase I promoter
GO:0006396	5.81596e-10	2.64885e-08	0	1	33	463	104	3616	Any process involved in the conversion of one or more primary RNA transcripts into one or more mature RNA molecules.	RNA processing	GO:0000289,GO:0006397,GO:0031123,GO:0031124,GO:0031440,GO:0031442,GO:0050684,GO:0060213
GO:0006397	0.000466233	0.00663148	0	1	17	244	49	1917	Any process involved in the conversion of a primary mRNA transcript into one or more mature mRNA(s) prior to translation into polypeptide.	mRNA processing	GO:0000289,GO:0031124,GO:0031440,GO:0031442,GO:0050684,GO:0060213
GO:0006401	4.08506e-10	1.89955e-08	0	1	9	86	44	973	The chemical reactions and pathways resulting in the breakdown of RNA, ribonucleic acid, one of the two main type of nucleic acid, consisting of a long, unbranched macromolecule formed from ribonucleotides joined in 3',5'-phosphodiester linkage.	RNA catabolic process	GO:0000184,GO:0000288,GO:0000289,GO:0000956,GO:0006402,GO:0060213,GO:0061014,GO:1900153
GO:0006402	7.67202e-12	4.97708e-10	0	1	8	70	43	802	The chemical reactions and pathways resulting in the breakdown of mRNA, messenger RNA, which is responsible for carrying the coded genetic 'message', transcribed from DNA, to sites of protein assembly at the ribosomes.	mRNA catabolic process	GO:0000184,GO:0000288,GO:0000289,GO:0000956,GO:0060213,GO:0061014,GO:1900153
GO:0006509	1.50344e-07	4.36556e-06	0	1	4	32	24	439	The proteolytic cleavage of transmembrane proteins and release of their ectodomain (extracellular domain).	membrane protein ectodomain proteolysis
GO:0006576	8.59578e-05	0.00141288	0	1	4	63	22	569	The chemical reactions and pathways occurring at the level of individual cells involving any of a group of naturally occurring, biologically active amines, such as norepinephrine, histamine, and serotonin, many of which act as neurotransmitters.	cellular biogenic amine metabolic process	GO:0046470
GO:0006629	1.88702e-05	0.000370915	0	1	58	845	190	9414	The chemical reactions and pathways involving lipids, compounds soluble in an organic solvent but not, or sparingly, in an aqueous solvent. Includes fatty acids; neutral fats, other fatty-acid esters, and soaps; long-chain (fatty) alcohols and waxes; sphingoids and other long-chain bases; glycolipids, phospholipids and sphingolipids; and carotenes, polyprenols, sterols, terpenes and other isopren…	lipid metabolic process	GO:0006643,GO:0006665,GO:0006672,GO:0008610,GO:0008654,GO:0030148,GO:0044255,GO:0046470,GO:0046474,GO:0046513,GO:0050994,GO:0050996
GO:0006637	0.000342637	0.00501843	1e-05	1	3	33	15	350	The chemical reactions and pathways involving acyl-CoA, any derivative of coenzyme A in which the sulfhydryl group is in thiolester linkage with an acyl group.	acyl-CoA metabolic process	GO:0006084
GO:0006643	0.000144396	0.00228067	0	1	10	111	35	1186	The chemical reactions and pathways involving membrane lipids, any lipid found in or associated with a biological membrane.	membrane lipid metabolic process	GO:0006665,GO:0006672,GO:0030148,GO:0046513
GO:0006665	5.60692e-06	0.000122642	0	1	7	78	32	863	The chemical reactions and pathways involving sphingolipids, any of a class of lipids containing the long-chain amine diol sphingosine or a closely related base (a sphingoid).	sphingolipid metabolic process	GO:0006672,GO:0030148,GO:0046513
GO:0006672	7.02928e-07	1.81519e-05	0	1	4	51	26	552	The chemical reactions and pathways involving ceramides, any N-acylated sphingoid.	ceramide metabolic process	GO:0046513
GO:0006754	0.000560275	0.00784123	0.02399	0.99802	4	40	13	293	The chemical reactions and pathways resulting in the formation of ATP, adenosine 5'-triphosphate, a universally important coenzyme and enzyme regulator.	ATP biosynthetic process
GO:0006760	0.000447265	0.00640277	0	1	1	18	11	202	The chemical reactions and pathways involving a folic acid-containing compound, i.e. any of a group of heterocyclic compounds based on the pteroic acid skeleton conjugated with one or more L-glutamic acid or L-glutamate units.	folic acid-containing compound metabolic process	GO:0009396
GO:0006790	4.3876e-06	9.79039e-05	0	1	12	163	64	2323	The chemical reactions and pathways involving the nonmetallic element sulfur or compounds that contain sulfur, such as the amino acids methionine and cysteine or the tripeptide glutathione.	sulfur compound metabolic process	GO:0006084,GO:0006637,GO:0015012,GO:0030201
GO:0006807	0.000325905	0.00479979	0	1	335	5179	891	55139	The chemical reactions and pathways involving organic or inorganic compounds that contain nitrogen, including (but not limited to) nitrogen fixation, nitrification, denitrification, assimilatory/dissimilatory nitrate reduction and the interconversion of nitrogenous organic matter and ammonium.	nitrogen compound metabolic process	GO:0000184,GO:0000288,GO:0000289,GO:0000956,GO:0006335,GO:0006342,GO:0006356,GO:0006396,GO:0006397,GO:0006401,GO:0006402,GO:0006576,GO:0006665,GO:0006672,GO:0006754,GO:0006760,GO:0008652,GO:0009069,GO:0009071,GO:0009124,GO:0009156,GO:0009396,GO:0016070,GO:0016071,GO:0030148,GO:0031123,GO:0031124,GO:0031440,GO:0031442,GO:0032042,GO:0032317,GO:0042558,GO:0042559,GO:0046034,GO:0046470,GO:0046513,GO:…
GO:0006811	1.92044e-05	0.000376141	0	1	80	1088	324	17647	The directed movement of charged atoms or small charged molecules into, out of or within a cell, or between cells, by means of some agent such as a transporter or pore.	ion transport	GO:0006812,GO:0006814,GO:0006816,GO:0006817,GO:0030001,GO:0006835,GO:0006865,GO:0010522,GO:0010524,GO:0015672,GO:0015684,GO:0015711,GO:0015812,GO:0015908,GO:0015914,GO:0034220,GO:0035725,GO:0043270,GO:0045332,GO:0051209,GO:0051924,GO:0051928,GO:0060401,GO:0060402,GO:0070509,GO:0090279,GO:0098655,GO:2000191
GO:0006812	1.05193e-06	2.65963e-05	0	1	62	788	265	13294	The directed movement of cations, atoms or small molecules with a net positive charge, into, out of or within a cell, or between cells, by means of some agent such as a transporter or pore.	cation transport	GO:0006814,GO:0006816,GO:0030001,GO:0010522,GO:0010524,GO:0015672,GO:0015684,GO:0035725,GO:0051209,GO:0051924,GO:0051928,GO:0060401,GO:0060402,GO:0070509,GO:0090279,GO:0098655
GO:0006814	1.12352e-11	7.11507e-10	0	1	15	126	87	2538	The directed movement of sodium ions (Na+) into, out of or within a cell, or between cells, by means of some agent such as a transporter or pore.	sodium ion transport	GO:0035725
GO:0006816	1.96226e-10	9.42098e-09	0	1	23	235	130	4678	The directed movement of calcium (Ca) ions into, out of or within a cell, or between cells, by means of some agent such as a transporter or pore.	calcium ion transport	GO:0010522,GO:0010524,GO:0051209,GO:0051924,GO:0051928,GO:0060401,GO:0060402,GO:0090279
GO:0006817	2.10256e-05	0.000409399	0.0053	0.99994	2	12	12	169	The directed movement of phosphate into, out of or within a cell, or between cells, by means of some agent such as a transporter or pore.	phosphate ion transport
GO:0006835	1.03843e-10	5.27104e-09	0	1	2	38	34	569	The directed movement of dicarboxylic acids into, out of or within a cell, or between cells, by means of some agent such as a transporter or pore.	dicarboxylic acid transport
GO:0006865	8.43632e-06	0.000177243	0	1	4	89	39	1151	The directed movement of amino acids, organic acids containing one or more amino substituents, into, out of or within a cell, or between cells, by means of some agent such as a transporter or pore.	amino acid transport	GO:0015812
GO:0006869	4.01495e-10	1.8735e-08	0	1	13	178	71	2096	The directed movement of lipids into, out of or within a cell, or between cells, by means of some agent such as a transporter or pore. Lipids are compounds soluble in an organic solvent but not, or sparingly, in an aqueous solvent.	lipid transport	GO:0015908,GO:0015914,GO:0015918,GO:0030301,GO:0032369,GO:0032370,GO:0032374,GO:0033344,GO:0045332,GO:2000191
GO:0006873	1.98556e-13	1.80863e-11	0	1	27	293	133	4453	Any process involved in the maintenance of an internal steady state of ions at the level of a cell.	cellular ion homeostasis	GO:0051208,GO:0006874,GO:0006875,GO:0007204,GO:0010522,GO:0010524,GO:0030003,GO:0051209,GO:0051282,GO:0051480,GO:0060402
GO:0006874	8.29612e-11	4.33611e-09	0	1	20	190	99	3157	Any process involved in the maintenance of an internal steady state of calcium ions at the level of a cell.	cellular calcium ion homeostasis	GO:0051208,GO:0007204,GO:0010522,GO:0010524,GO:0051209,GO:0051282,GO:0051480,GO:0060402
GO:0006875	1.09748e-14	1.29162e-12	0	1	25	260	131	4110	Any process involved in the maintenance of an internal steady state of metal ions at the level of a cell.	cellular metal ion homeostasis	GO:0051208,GO:0006874,GO:0007204,GO:0010522,GO:0010524,GO:0051209,GO:0051282,GO:0051480,GO:0060402
GO:0006884	1.53605e-12	1.15412e-10	0.07376	0.99148	4	11	33	474	Any process involved in maintaining the steady state of a cell's volume. The cell's volume refers to the three-dimensional space occupied by a cell.	cell volume homeostasis
GO:0006900	8.19948e-05	0.00135291	0	1	2	33	22	575	The evagination of a membrane, resulting in formation of a vesicle.	membrane budding
GO:0006915	0.000178539	0.00275132	0	1	71	1159	252	13721	A programmed cell death process which begins when a cell receives an internal (e.g. DNA damage) or external signal (e.g. an extracellular death ligand), and proceeds through a series of biochemical events (signaling pathway phase) which trigger an execution phase. The execution phase is the last step of an apoptotic process, and is typically characterized by rounding-up of the cell, retraction of…	apoptotic process	GO:0043066,GO:0010656,GO:0010660,GO:0042981,GO:0043065,GO:0044346,GO:0070228,GO:0070230,GO:2000108,GO:2000269
GO:0006936	0.000301371	0.00445637	0	1	14	156	68	2950	A process in which force is generated within muscle tissue, resulting in a change in muscle geometry. Force generation involves a chemo-mechanical energy conversion step that is carried out by the actin/myosin complex activity, which generates force through ATP hydrolysis.	muscle contraction	GO:0006941
GO:0006941	0.000121996	0.00193146	0	1	7	79	35	1159	A process in which force is generated within striated muscle tissue, resulting in the shortening of the muscle. Force generation involves a chemo-mechanical energy conversion step that is carried out by the actin/myosin complex activity, which generates force through ATP hydrolysis. Striated muscle is a type of muscle in which the repeating units (sarcomeres) of the contractile myofibrils are arr…	striated muscle contraction
GO:0006950	3.47519e-05	0.000635717	0	1	129	2055	397	22257	Any process that results in a change in state or activity of a cell or an organism (in terms of movement, secretion, enzyme production, gene expression, etc.) as a result of a disturbance in organismal or cellular homeostasis, usually, but not necessarily, exogenous (e.g. temperature, humidity, ionizing radiation).	response to stress	GO:0001666,GO:0002218,GO:0002221,GO:0002224,GO:0002227,GO:0006952,GO:0042742,GO:0007596,GO:0006954,GO:0050830,GO:0030193,GO:0034142,GO:0034405,GO:0042060,GO:0045087,GO:0045088,GO:0045089,GO:0051607,GO:0061041,GO:0071456,GO:0090303,GO:0090398,GO:2000779
GO:0006952	3.29094e-06	7.5329e-05	0	1	38	715	122	5320	Reactions, triggered in response to the presence of a foreign body or the occurrence of an injury, which result in restriction of damage to the organism attacked or prevention/recovery from the infection caused by the attack.	defense response	GO:0002218,GO:0002221,GO:0002224,GO:0002227,GO:0042742,GO:0006954,GO:0050830,GO:0034142,GO:0045087,GO:0045088,GO:0045089,GO:0051607
GO:0006954	0.000405011	0.00584825	0	1	18	320	57	2359	The immediate defensive reaction (by vertebrate tissue) to infection or injury caused by chemical or physical agents. The process is characterized by local vasodilation, extravasation of plasma into intercellular spaces and accumulation of white blood cells and macrophages.	inflammatory response
GO:0007007	8.94654e-08	2.73517e-06	0.01355	0.99981	2	11	13	119	A process that is carried out at the cellular level which results in the assembly, arrangement of constituent parts, or disassembly of the mitochondrial inner membrane.	inner mitochondrial membrane organization
GO:0007009	2.15408e-12	1.57124e-10	0	1	18	159	77	2102	A process that is carried out at the cellular level which results in the assembly, arrangement of constituent parts, or disassembly of the plasma membrane.	plasma membrane organization
GO:0007204	1.67914e-13	1.5616e-11	0	1	11	118	60	1351	Any process that increases the concentration of calcium ions in the cytosol.	positive regulation of cytosolic calcium ion concentration	GO:0010522,GO:0010524,GO:0051209,GO:0060402
GO:0007205	4.15911e-05	0.000741448	0.00742	0.99954	4	22	22	541	The series of molecular signals generated as a consequence of a G-protein coupled receptor binding to its physiological ligand, where the pathway proceeds with activation of protein kinase C (PKC). PKC is activated by second messengers including diacylglycerol (DAG).	protein kinase C-activating G-protein coupled receptor signaling pathway
GO:0007219	6.04375e-05	0.00103046	0.00011	0.99998	10	88	31	936	A series of molecular signals initiated by the binding of an extracellular ligand to the receptor Notch on the surface of a target cell, and ending with regulation of a downstream cellular process, e.g. transcription.	Notch signaling pathway
GO:0007268	0.000448879	0.00641897	0	1	34	344	166	8682	The process of communication from a neuron to a target (neuron, muscle, or secretory cell) across a synapse.	synaptic transmission	GO:0016079,GO:0032228,GO:0050803,GO:0050807,GO:0051932,GO:0051963,GO:0051965
GO:0007292	0.00061529	0.00851482	0	1	6	69	27	900	Generation of the female gamete; specialised haploid cells produced by meiosis and along with a male gamete takes part in sexual reproduction.	female gamete generation	GO:0048477
GO:0007405	1.55027e-12	1.15459e-10	0	1	5	46	34	487	The expansion of a neuroblast population by cell division. A neuroblast is any cell that will divide and give rise to a neuron.	neuroblast proliferation	GO:0002052,GO:1902692
GO:0007416	1.73601e-10	8.45686e-09	0	1	9	50	65	1771	The aggregation, arrangement and bonding together of a set of components to form a synapse.	synapse assembly	GO:0051963,GO:0051965
GO:0007548	3.22056e-14	3.32017e-12	0	1	15	199	87	2307	The establishment of the sex of an organism by physical differentiation.	sex differentiation	GO:0008406,GO:0008584,GO:0030540,GO:0035112,GO:0045137,GO:0046546,GO:0046660,GO:0046661,GO:0048806,GO:0060068
GO:0007586	2.08883e-25	1.39177e-22	0	1	7	57	43	324	The whole of the physical, chemical, and biochemical processes carried out by multicellular organisms to break down ingested nutrients into components that may be easily absorbed and directed into metabolism.	digestion	GO:0044241,GO:0050892
GO:0007589	3.15053e-14	3.29912e-12	0	1	6	56	45	747	The controlled release of a fluid by a cell or tissue in an animal.	body fluid secretion	GO:0007595,GO:0070254,GO:0070255
GO:0007595	1.78089e-05	0.000352441	0	1	1	25	16	288	The secretion of milk by the mammary gland.	lactation
GO:0007596	0.000118501	0.00188061	0	1	9	138	54	2115	The sequential process in which the multiple coagulation factors of the blood interact, ultimately resulting in the formation of an insoluble fibrin clot; it may be divided into three stages: stage 1, the formation of intrinsic and extrinsic prothrombin converting principle; stage 2, the formation of thrombin; stage 3, the formation of stable fibrin polymers.	blood coagulation	GO:0030193
GO:0007599	0.000109374	0.00175039	0	1	10	141	56	2183	The stopping of bleeding (loss of body fluid) or the arrest of the circulation to an organ or part.	hemostasis	GO:0007596,GO:0030193
GO:0007600	1.33311e-15	1.94825e-13	0	1	32	1285	158	5382	The series of events required for an organism to receive a sensory stimulus, convert it to a molecular signal, and recognize and characterize the signal. This is a neurological process.	sensory perception	GO:0050954,GO:0007605,GO:0007606,GO:0050909,GO:0019233,GO:0050906,GO:0050974
GO:0007602	3.08628e-11	1.76916e-09	2e-05	1	1	27	34	558	The sequence of reactions within a cell required to convert absorbed photons into a molecular signal.	phototransduction
GO:0007605	1.57354e-12	1.16258e-10	0	1	11	105	96	2883	The series of events required for an organism to receive an auditory stimulus, convert it to a molecular signal, and recognize and characterize the signal. Sonic stimuli are detected in the form of vibrations and are processed to form a sound.	sensory perception of sound
GO:0007606	1.97348e-06	4.72038e-05	0	1	8	1054	42	1240	The series of events required for an organism to receive a sensory chemical stimulus, convert it to a molecular signal, and recognize and characterize the signal. This is a neurological process.	sensory perception of chemical stimulus	GO:0050909
GO:0008022	0.000166211	0.00258531	0	1	5	108	35	1168	Interacting selectively and non-covalently with a protein C-terminus, the end of any peptide chain at which the 1-carboxy function of a constituent amino acid is not attached in peptide linkage to another amino-acid residue.	protein C-terminus binding
GO:0008146	9.10651e-08	2.77134e-06	0	1	4	51	33	744	Catalysis of the transfer of a sulfate group from 3'-phosphoadenosine 5'-phosphosulfate to the hydroxyl group of an acceptor, producing the sulfated derivative and 3'-phosphoadenosine 5'-phosphate.	sulfotransferase activity
GO:0008219	0.000461546	0.00657338	0	1	75	1237	270	14899	Any biological process that results in permanent cessation of all vital functions of a cell. A cell should be considered dead when any one of the following molecular or morphological criteria is met: (1) the cell has lost the integrity of its plasma membrane; (2) the cell, including its nucleus, has undergone complete fragmentation into discrete bodies (frequently referred to as \apoptotic bodies…	cell death	GO:0006915,GO:0043066,GO:0010656,GO:0010660,GO:0010941,GO:0010942,GO:0042981,GO:0043065,GO:0043067,GO:0043068,GO:0043069,GO:0044346,GO:0060548,GO:0070228,GO:0070230,GO:2000108,GO:2000269
GO:0008283	0.000118104	0.00187878	0	1	86	1264	261	14121	The multiplication or reproduction of cells, resulting in the expansion of a cell population.	cell proliferation	GO:0002052,GO:0002053,GO:0007405,GO:0008284,GO:0010463,GO:0010464,GO:0032943,GO:0042098,GO:0042102,GO:0042104,GO:0042127,GO:0046006,GO:0046651,GO:0048662,GO:0050798,GO:0061351,GO:0070661,GO:0072089,GO:0072091,GO:1902692,GO:2000177,GO:2000178,GO:2000179,GO:2000648
GO:0008284	1.17927e-06	2.97029e-05	0	1	40	542	125	5427	Any process that activates or increases the rate or extent of cell proliferation.	positive regulation of cell proliferation	GO:0002052,GO:0002053,GO:0042102,GO:0042104,GO:2000179,GO:2000648
GO:0008289	0.000293166	0.00434651	0	1	28	411	141	6919	Interacting selectively and non-covalently with a lipid.	lipid binding	GO:0001530
GO:0008324	1.49253e-05	0.000299837	0	1	47	547	207	10015	Catalysis of the transfer of cation from one side of the membrane to the other.	cation transmembrane transporter activity	GO:0019829,GO:0046873,GO:0005261,GO:0005272,GO:0015077,GO:0015081
GO:0008374	4.39998e-08	1.45199e-06	0	1	2	27	17	198	Catalysis of the transfer of an acyl group to an oxygen atom on the acceptor molecule.	O-acyltransferase activity
GO:0008406	6.92452e-06	0.000148771	0	1	10	156	51	1727	The process whose specific outcome is the progression of the gonad over time, from its formation to the mature structure. The gonad is an animal organ that produces gametes; in some species it also produces hormones.	gonad development	GO:0008584
GO:0008484	2.89841e-05	0.000542138	0.00694	0.99984	3	18	11	150	Catalysis of the reaction: RSO-R' + H2O = RSOOH + R'H. This reaction is the hydrolysis of any sulfuric ester bond, any ester formed from sulfuric acid, O=SO(OH)2.	sulfuric ester hydrolase activity
GO:0008544	6.09134e-07	1.59466e-05	0	1	15	202	80	2959	The process whose specific outcome is the progression of the epidermis over time, from its formation to the mature structure. The epidermis is the outer epithelial layer of a plant or animal, it may be a single layer that produces an extracellular material (e.g. the cuticle of arthropods) or a complex stratified squamous epithelium, as in the case of many vertebrate species.	epidermis development	GO:0002093,GO:0009913,GO:0030216,GO:0031069,GO:0035315,GO:0042491,GO:0045604,GO:0045606,GO:0045616,GO:0045682,GO:0045684,GO:0048730,GO:0060088,GO:0060117
GO:0008584	2.60174e-07	7.19346e-06	0	1	7	92	39	999	The process whose specific outcome is the progression of the male gonad over time, from its formation to the mature structure.	male gonad development
GO:0008610	2.65693e-05	0.000502625	0	1	23	390	95	4092	The chemical reactions and pathways resulting in the formation of lipids, compounds soluble in an organic solvent but not, or sparingly, in an aqueous solvent.	lipid biosynthetic process	GO:0008654,GO:0030148,GO:0046474,GO:0046513
GO:0008652	0.000261312	0.0039135	0	1	8	83	24	691	The chemical reactions and pathways resulting in the formation of amino acids, organic acids containing one or more amino substituents.	cellular amino acid biosynthetic process	GO:0009396
GO:0008654	6.56501e-10	2.9496e-08	0	1	8	92	38	769	The chemical reactions and pathways resulting in the formation of phospholipids, any lipid containing phosphoric acid as a mono- or diester.	phospholipid biosynthetic process	GO:0046474
GO:0009058	1.61111e-06	3.95317e-05	0	1	261	4261	707	41178	The chemical reactions and pathways resulting in the formation of substances; typically the energy-requiring part of metabolism in which simpler substances are transformed into more complex ones.	biosynthetic process	GO:0005978,GO:0006342,GO:0006356,GO:0006754,GO:0008610,GO:0008652,GO:0008654,GO:0009124,GO:0009156,GO:0009396,GO:0015012,GO:0030148,GO:0030166,GO:0042559,GO:0044249,GO:0045947,GO:0046474,GO:0046513
GO:0009069	4.78572e-05	0.000837438	0.00151	0.99992	4	36	11	154	The chemical reactions and pathways involving amino acids of the serine family, comprising cysteine, glycine, homoserine, selenocysteine and serine.	serine family amino acid metabolic process	GO:0009071
GO:0009071	2.55764e-05	0.000487308	0.00278	0.99998	2	18	8	75	The chemical reactions and pathways resulting in the breakdown of amino acids of the serine family, comprising cysteine, glycine, homoserine, selenocysteine and serine.	serine family amino acid catabolic process
GO:0009124	3.29419e-05	0.000605103	0.002	0.99967	8	79	30	845	The chemical reactions and pathways resulting in the formation of a nucleoside monophosphate, a compound consisting of a nucleobase linked to a deoxyribose or ribose sugar esterified with phosphate on the sugar.	nucleoside monophosphate biosynthetic process	GO:0006754,GO:0009156
GO:0009156	3.27559e-05	0.000602722	0.00292	0.99959	8	75	30	836	The chemical reactions and pathways resulting in the formation of a ribonucleoside monophosphate, a compound consisting of a nucleobase linked to a ribose sugar esterified with phosphate on the sugar.	ribonucleoside monophosphate biosynthetic process	GO:0006754
GO:0009268	2.22239e-12	1.60628e-10	0.00387	0.99979	3	22	36	564	Any process that results in a change in state or activity of a cell or an organism (in terms of movement, secretion, enzyme production, gene expression, etc.) as a result of a pH stimulus. pH is a measure of the acidity or basicity of an aqueous solution.	response to pH	GO:0010447
GO:0009314	5.17914e-05	0.000901536	0	1	22	284	84	3581	Any process that results in a change in state or activity of a cell or an organism (in terms of movement, secretion, enzyme production, gene expression, etc.) as a result of an electromagnetic radiation stimulus. Electromagnetic radiation is a propagating wave in space with electric and magnetic components. These components oscillate at right angles to each other and to the direction of propagati…	response to radiation	GO:0007602,GO:0009416,GO:0009583,GO:0071478
GO:0009396	5.23952e-06	0.000115174	0	1	1	10	11	127	The chemical reactions and pathways resulting in the formation of folic acid and its derivatives.	folic acid-containing compound biosynthetic process
GO:0009416	9.83917e-06	0.000204136	0	1	15	202	70	2684	Any process that results in a change in state or activity of a cell or an organism (in terms of movement, secretion, enzyme production, gene expression, etc.) as a result of a light stimulus, electromagnetic radiation of wavelengths classified as infrared, visible or ultraviolet light.	response to light stimulus	GO:0007602,GO:0009583
GO:0009583	7.082e-11	3.79772e-09	1e-05	1	3	41	40	786	The series of events in which a light stimulus (in the form of photons) is received and converted into a molecular signal.	detection of light stimulus	GO:0007602
GO:0009607	8.10589e-11	4.27018e-09	0	1	31	492	106	3603	Any process that results in a change in state or activity of a cell or an organism (in terms of movement, secretion, enzyme production, gene expression, etc.) as a result of a biotic stimulus, a stimulus caused or produced by a living organism.	response to biotic stimulus	GO:0002237,GO:0042742,GO:0009615,GO:0050830,GO:0051707,GO:0009617,GO:0031663,GO:0032496,GO:0051607,GO:0071219,GO:0071222
GO:0009612	4.30787e-17	7.53821e-15	0	1	10	90	80	1778	Any process that results in a change in state or activity of a cell or an organism (in terms of movement, secretion, enzyme production, gene expression, etc.) as a result of a mechanical stimulus.	response to mechanical stimulus	GO:0050974,GO:0050982
GO:0009615	7.85736e-05	0.00130619	0.00021	0.99998	16	183	34	1101	Any process that results in a change in state or activity of a cell or an organism (in terms of movement, secretion, enzyme production, gene expression, etc.) as a result of a stimulus from a virus.	response to virus	GO:0051607
GO:0009617	3.22033e-09	1.25962e-07	0	1	15	281	72	2254	Any process that results in a change in state or activity of a cell or an organism (in terms of movement, secretion, enzyme production, gene expression, etc.) as a result of a stimulus from a bacterium.	response to bacterium	GO:0002237,GO:0042742,GO:0050830,GO:0031663,GO:0032496,GO:0071219,GO:0071222
GO:0009743	5.42281e-08	1.75268e-06	0	1	8	72	42	1075	Any process that results in a change in state or activity of a cell or an organism (in terms of movement, secretion, enzyme production, gene expression, etc.) as a result of a carbohydrate stimulus.	response to carbohydrate	GO:0009749,GO:0035773,GO:0061178,GO:0071322,GO:0071333
GO:0009749	3.51799e-07	9.50931e-06	0	1	6	63	33	792	Any process that results in a change in state or activity of a cell or an organism (in terms of movement, secretion, enzyme production, gene expression, etc.) as a result of a glucose stimulus.	response to glucose	GO:0035773,GO:0061178,GO:0071333
GO:0009790	7.1819e-05	0.00120292	0	1	68	897	230	12016	The process whose specific outcome is the progression of an embryo from its formation until the end of its embryonic life stage. The end of the embryonic stage is organism-specific. For example, for mammals, the process would begin with zygote formation and end with birth. For insects, the process would begin at zygote formation and end with larval hatching. For plant zygotic embryos, this would …	embryo development	GO:0001838,GO:0001841,GO:0001843,GO:0001892,GO:0002093,GO:0009792,GO:0016331,GO:0021532,GO:0021903,GO:0021915,GO:0031076,GO:0035050,GO:0035115,GO:0042074,GO:0042471,GO:0042472,GO:0043009,GO:0048048,GO:0048562,GO:0048568,GO:0048596,GO:0048598,GO:0060088,GO:0060669,GO:0060711,GO:0060713,GO:0090178,GO:0090179
GO:0009792	4.46184e-08	1.46876e-06	0	1	48	588	164	7189	The process whose specific outcome is the progression of an embryo over time, from zygote formation until the end of the embryonic life stage. The end of the embryonic life stage is organism-specific and may be somewhat arbitrary; for mammals it is usually considered to be birth, for insects the hatching of the first instar larva from the eggshell.	embryo development ending in birth or egg hatching	GO:0001841,GO:0001843,GO:0001892,GO:0021532,GO:0021903,GO:0021915,GO:0043009,GO:0060669,GO:0060711,GO:0060713,GO:0090178,GO:0090179
GO:0009887	1.01281e-09	4.359e-08	0	1	61	761	233	10440	Morphogenesis of an organ. An organ is defined as a tissue or set of tissues that work together to perform a specific function or functions. Morphogenesis is the process in which anatomical structures are generated and organized. Organs are commonly observed as visibly distinct structures, but may also exist as loosely associated clusters of cells that work together to perform a specific function…	organ morphogenesis	GO:0002093,GO:0003007,GO:0003148,GO:0003151,GO:0003209,GO:0003215,GO:0031069,GO:0034505,GO:0035112,GO:0042471,GO:0042472,GO:0042475,GO:0042476,GO:0043589,GO:0048048,GO:0048562,GO:0048596,GO:0048644,GO:0048705,GO:0048730,GO:0055008,GO:0060071,GO:0060088,GO:0060411,GO:0060412,GO:0060415,GO:0060536,GO:0090175,GO:0090178,GO:0090179,GO:2000826
GO:0009888	3.63779e-05	0.000658217	0	1	109	1417	363	19991	The process whose specific outcome is the progression of a tissue over time, from its formation to the mature structure.	tissue development	GO:0001837,GO:0001838,GO:0001841,GO:0001843,GO:0002063,GO:0002093,GO:0008544,GO:0009913,GO:0016331,GO:0021532,GO:0021903,GO:0021915,GO:0030216,GO:0030282,GO:0030500,GO:0030501,GO:0030858,GO:0031069,GO:0031214,GO:0034505,GO:0035050,GO:0035315,GO:0042491,GO:0045604,GO:0045606,GO:0045616,GO:0045682,GO:0045684,GO:0048730,GO:0055008,GO:0060026,GO:0060039,GO:0060071,GO:0060088,GO:0060117,GO:0060415,GO:…
GO:0009913	1.32509e-07	3.89014e-06	0	1	10	123	65	2086	The process in which a relatively unspecialized cell acquires specialized features of an epidermal cell, any of the cells making up the epidermis.	epidermal cell differentiation	GO:0002093,GO:0030216,GO:0035315,GO:0042491,GO:0045604,GO:0045606,GO:0045616,GO:0060088,GO:0060117
GO:0009948	3.19307e-05	0.000591429	3e-05	1	3	41	13	211	The establishment, maintenance and elaboration of the anterior/posterior axis. The anterior-posterior axis is defined by a line that runs from the head or mouth of an organism to the tail or opposite end of the organism.	anterior/posterior axis specification
GO:0009950	0.000114867	0.00183168	0	1	1	14	9	118	The establishment, maintenance and elaboration of the dorsal/ventral axis. The dorsal/ventral axis is defined by a line that runs orthogonal to both the anterior/posterior and left/right axes. The dorsal end is defined by the upper or back side of an organism. The ventral end is defined by the lower or front side of an organism.	dorsal/ventral axis specification
GO:0009967	9.26168e-08	2.81212e-06	0	1	65	848	228	10760	Any process that activates or increases the frequency, rate or extent of signal transduction.	positive regulation of signal transduction	GO:0000187,GO:0030177,GO:0046579,GO:0051057,GO:0090263
GO:0010035	8.09597e-05	0.00133916	0	1	16	179	56	2160	Any process that results in a change in state or activity of a cell or an organism (in terms of movement, secretion, enzyme production, gene expression, etc.) as a result of an inorganic substance stimulus.	response to inorganic substance	GO:0010038,GO:0051592
GO:0010038	8.83343e-07	2.25049e-05	0	1	13	106	50	1553	Any process that results in a change in state or activity of a cell or an organism (in terms of movement, secretion, enzyme production, gene expression, etc.) as a result of a metal ion stimulus.	response to metal ion	GO:0051592
GO:0010171	3.03303e-06	7.00282e-05	0	1	6	45	24	525	The process in which the anatomical structures of the soma are generated and organized.	body morphogenesis	GO:0060323,GO:0060325
GO:0010181	8.90127e-05	0.00145249	0.14497	0.98134	4	13	10	141	Interacting selectively and non-covalently with FMN, flavin mononucleotide, the coenzyme or the prosthetic group of various flavoprotein oxidoreductase enzymes.	FMN binding
GO:0010243	7.31445e-11	3.90662e-09	0	1	31	310	130	4725	Any process that results in a change in state or activity of a cell or an organism (in terms of movement, secretion, enzyme production, gene expression, etc.) as a result of an organonitrogen stimulus. An organonitrogen compound is formally a compound containing at least one carbon-nitrogen bond.	response to organonitrogen compound	GO:0033198,GO:0042220
GO:0010256	1.38693e-05	0.000280315	0	1	24	271	86	3548	A process that is carried out at the cellular level which results in the assembly, arrangement of constituent parts, or disassembly of the endomembrane system.	endomembrane system organization	GO:0007009
GO:0010390	5.44543e-09	2.07504e-07	0	1	1	19	12	76	The modification of histones by addition of a single ubiquitin group.	histone monoubiquitination
GO:0010447	1.27518e-12	9.69063e-11	0.00089	1	1	12	34	493	Any process that results in a change in state or activity of a cell or an organism (in terms of movement, secretion, enzyme production, gene expression, etc.) as a result of a pH stimulus with pH < 7. pH is a measure of the acidity or basicity of an aqueous solution.	response to acidic pH
GO:0010463	0.000335481	0.00492446	0	1	3	47	19	504	The multiplication or reproduction of cells, resulting in the expansion of a mesenchymal cell population. A mesenchymal cell is a cell that normally gives rise to other cells that are organized as three-dimensional masses, rather than sheets.	mesenchymal cell proliferation	GO:0002053,GO:0010464
GO:0010464	5.63133e-05	0.000970091	0	1	3	38	19	435	Any process that modulates the frequency, rate or extent of mesenchymal cell proliferation. A mesenchymal cell is a cell that normally gives rise to other cells that are organized as three-dimensional masses, rather than sheets.	regulation of mesenchymal cell proliferation	GO:0002053
GO:0010466	1.75986e-05	0.000348799	0	1	13	188	42	1338	Any process that stops or reduces the rate of peptidase activity, the hydrolysis of peptide bonds within proteins.	negative regulation of peptidase activity	GO:0010951
GO:0010467	2.22221e-05	0.000430804	0	1	224	3792	615	35710	The process in which a gene's sequence is converted into a mature gene product or products (proteins or RNA). This includes the production of an RNA transcript as well as any processing to produce a mature RNA product or an mRNA (for protein-coding genes) and the translation of that mRNA into protein. Some protein processing events may be included when they are required to form an active form of …	gene expression	GO:0000289,GO:0006342,GO:0006356,GO:0006396,GO:0006397,GO:0010468,GO:0031123,GO:0031124,GO:0031440,GO:0031442,GO:0045814,GO:0045947,GO:0050684,GO:0060213
GO:0010468	0.000205215	0.0031226	0	1	192	2992	521	30820	Any process that modulates the frequency, rate or extent of gene expression. Gene expression is the process in which a gene's coding sequence is converted into a mature gene product or products (proteins or RNA). This includes the production of an RNA transcript as well as any processing to produce a mature RNA product or an mRNA (for protein-coding genes) and the translation of that mRNA into pr…	regulation of gene expression	GO:0006342,GO:0006356,GO:0031440,GO:0031442,GO:0045814,GO:0045947,GO:0050684,GO:0060213
GO:0010469	0.000715735	0.00980284	0	1	6	59	28	944	Any process that modulates the frequency, rate or extent of receptor activity. Receptor activity is when a molecule combines with an extracellular or intracellular messenger to initiate a change in cell activity.	regulation of receptor activity	GO:2000273
GO:0010522	6.47796e-08	2.07092e-06	0	1	5	56	28	574	Any process that modulates the rate of the directed movement of calcium ions into the cytosol of a cell. The cytosol is that part of the cytoplasm that does not contain membranous or particulate subcellular components.	regulation of calcium ion transport into cytosol	GO:0010524
GO:0010524	8.30153e-16	1.25457e-13	0	1	3	26	25	185	Any process that increases the rate of the directed movement of calcium ions into the cytosol of a cell. The cytosol is that part of the cytoplasm that does not contain membranous or particulate subcellular components.	positive regulation of calcium ion transport into cytosol
GO:0010565	3.45512e-05	0.000632915	0	1	5	87	29	832	Any process that modulates the chemical reactions and pathways involving any of a class of organic compounds that contain the carbonyl group, CO, and in which the carbonyl group is bonded only to carbon atoms. The general formula for a ketone is RCOR, where R and R are alkyl or aryl groups.	regulation of cellular ketone metabolic process
GO:0010634	1.36731e-05	0.000277192	0	1	6	63	36	1047	Any process that activates or increases the frequency, rate or extent of epithelial cell migration.	positive regulation of epithelial cell migration
GO:0010656	0.000162535	0.00253703	6e-05	1	1	12	9	120	Any process that decreases the rate or frequency of muscle cell apoptotic process, a form of programmed cell death induced by external or internal signals that trigger the activity of proteolytic caspases whose actions dismantle a muscle cell and result in its death.	negative regulation of muscle cell apoptotic process
GO:0010660	0.000155122	0.00242988	0.00032	1	2	22	10	149	Any process that modulates the rate or frequency of muscle cell apoptotic process, a form of programmed cell death induced by external or internal signals that trigger the activity of proteolytic caspases whose actions dismantle a muscle cell and result in its death.	regulation of muscle cell apoptotic process	GO:0010656
GO:0010761	2.24867e-08	7.84486e-07	5e-05	1	5	23	31	627	Cell migration that is accomplished by extension and retraction of a fibroblast pseudopodium. A fibroblast is a connective tissue cell which secretes an extracellular matrix rich in collagen and other macromolecules.	fibroblast migration	GO:0010762
GO:0010762	1.13194e-09	4.82491e-08	0.00107	0.99999	4	15	28	443	Any process that modulates the rate, frequency or extent of fibroblast cell migration. Fibroblast cell migration is accomplished by extension and retraction of a pseudopodium.	regulation of fibroblast migration
GO:0010810	2.40784e-07	6.74143e-06	0	1	14	124	72	2528	Any process that modulates the frequency, rate or extent of cell-substrate adhesion. Cell-substrate adhesion is the attachment of a cell to the underlying substrate via adhesion molecules.	regulation of cell-substrate adhesion	GO:0010811
GO:0010811	1.55406e-08	5.57075e-07	0	1	7	76	61	1820	Any process that increases the frequency, rate or extent of cell-substrate adhesion. Cell-substrate adhesion is the attachment of a cell to the underlying substrate via adhesion molecules.	positive regulation of cell-substrate adhesion
GO:0010876	1.23162e-08	4.47521e-07	0	1	15	210	75	2445	Any process in which a lipid is transported to, or maintained in, a specific location.	lipid localization	GO:0006869,GO:0015908,GO:0015914,GO:0015918,GO:0030301,GO:0032369,GO:0032370,GO:0032374,GO:0033344,GO:0045332,GO:2000191
GO:0010941	5.25172e-08	1.70348e-06	0	1	66	992	253	12106	Any process that modulates the rate or frequency of cell death. Cell death is the specific activation or halting of processes within a cell so that its vital functions markedly cease, rather than simply deteriorating gradually over time, which culminates in cell death.	regulation of cell death	GO:0043066,GO:0010656,GO:0010660,GO:0010942,GO:0042981,GO:0043065,GO:0043067,GO:0043068,GO:0043069,GO:0060548,GO:0070228,GO:0070230,GO:2000108,GO:2000269
GO:0010942	4.39928e-08	1.45199e-06	0	1	21	269	84	2991	Any process that increases the rate or frequency of cell death. Cell death is the specific activation or halting of processes within a cell so that its vital functions markedly cease, rather than simply deteriorating gradually over time, which culminates in cell death.	positive regulation of cell death	GO:0043065,GO:0043068,GO:0070230,GO:2000108
GO:0010951	0.000481625	0.00684309	0	1	11	164	34	1169	Any process that decreases the frequency, rate or extent of endopeptidase activity, the endohydrolysis of peptide bonds within proteins.	negative regulation of endopeptidase activity
GO:0014070	7.28029e-13	5.69533e-11	0	1	38	370	133	4539	Any process that results in a change in state or activity of a cell or an organism (in terms of movement, secretion, enzyme production, gene expression, etc.) as a result of an organic cyclic compound stimulus.	response to organic cyclic compound	GO:0033198,GO:0042220,GO:0070723
GO:0014812	0.000541577	0.00758949	0.0006	0.99998	4	31	16	401	The orderly movement of a muscle cell from one site to another, often during the development of a multicellular organism.	muscle cell migration	GO:0014909,GO:0014910
GO:0014823	0.000640451	0.00884461	0.01237	1	1	13	6	66	Any process that results in a change in state or activity of a cell or an organism (in terms of movement, secretion, enzyme production, gene expression, etc.) as a result of an activity stimulus.	response to activity
GO:0014909	3.50665e-05	0.000638835	0.01152	0.99935	4	22	16	312	The orderly movement of a smooth muscle cell from one site to another, often during the development of a multicellular organism.	smooth muscle cell migration	GO:0014910
GO:0014910	2.51894e-05	0.000482701	0.01087	0.99987	3	18	15	264	Any process that modulates the frequency, rate or extent of smooth muscle cell migration.	regulation of smooth muscle cell migration
GO:0015012	2.30292e-14	2.51038e-12	0.00059	1	4	13	35	441	The chemical reactions and pathways resulting in the formation of the heparan sulfate proteoglycan, a glycosaminoglycan with repeat unit consisting of alternating alpha-(1->4)-linked hexuronic acid and glucosamine residues; the former are a mixture of sulfated and nonsulfated D-glucuronic acid and L-iduronic acid; the L-iduronic acid is either sulfated or acetylated on its amino group as well as …	heparan sulfate proteoglycan biosynthetic process
GO:0015026	4.31916e-05	0.000764729	0.00013	1	1	11	9	103	Combining with an extracellular or intracellular messenger, and in cooperation with a nearby primary receptor, initiating a change in cell activity.	coreceptor activity
GO:0015075	0.000154007	0.00241525	0	1	58	707	236	12562	Catalysis of the transfer of an ion from one side of a membrane to the other.	ion transmembrane transporter activity	GO:0019829,GO:0046873,GO:0005261,GO:0005272,GO:0005452,GO:0008324,GO:0015077,GO:0015081,GO:0015276,GO:0015301
GO:0015077	9.22293e-05	0.00150129	0	1	20	302	114	5217	Catalysis of the transfer of a inorganic cations with a valency of one from one side of a membrane to the other. Inorganic cations are atoms or small molecules with a positive charge that do not contain carbon in covalent linkage.	monovalent inorganic cation transmembrane transporter activity	GO:0005272,GO:0015081
GO:0015081	9.53602e-09	3.52277e-07	0	1	8	105	72	2288	Catalysis of the transfer of sodium ions (Na+) from one side of a membrane to the other.	sodium ion transmembrane transporter activity	GO:0005272
GO:0015276	4.22654e-05	0.000750451	0	1	12	122	73	2920	Catalysis of the transmembrane transfer of an ion by a channel that opens when a specific ligand has been bound by the channel complex or one of its constituent parts.	ligand-gated ion channel activity
GO:0015291	3.26506e-05	0.000602247	0	1	10	135	57	2133	Catalysis of the transfer of a solute from one side of a membrane to the other, up its concentration gradient. The transporter binds the solute and undergoes a series of conformational changes. Transport works equally well in either direction and is driven by a chemiosmotic source of energy, not direct ATP coupling. Chemiosmotic sources of energy include uniport, symport or antiport.	secondary active transmembrane transporter activity	GO:0005452,GO:0015297,GO:0015301
GO:0015297	0.000255458	0.00383014	0	1	5	44	35	1166	Enables the active transport of a solute across a membrane by a mechanism whereby two or more species are transported in opposite directions in a tightly coupled process not directly linked to a form of energy other than chemiosmotic energy. The reaction is: solute A(out) + solute B(in) = solute A(in) + solute B(out).	antiporter activity	GO:0005452,GO:0015301
GO:0015301	5.57278e-05	0.000961251	0.0001	1	2	17	15	289	Catalysis of the transfer of a solute or solutes from one side of a membrane to the other according to the reaction: anion A(out) + anion B(in) = anion A(in) + anion B(out).	anion:anion antiporter activity	GO:0005452
GO:0015671	2.10905e-06	5.02247e-05	0.76276	0.66891	2	18	8	50	The directed movement of oxygen (O2) into, out of or within a cell, or between cells, by means of some agent such as a transporter or pore.	oxygen transport
GO:0015672	2.58162e-05	0.000491173	0	1	30	366	135	6306	The directed movement of inorganic cations with a valency of one into, out of or within a cell, or between cells, by means of some agent such as a transporter or pore. Inorganic cations are atoms or small molecules with a positive charge which do not contain carbon in covalent linkage.	monovalent inorganic cation transport	GO:0006814,GO:0035725
GO:0015684	0.000671545	0.00924522	0.04767	0.99949	2	14	7	95	The directed movement of ferrous iron (Fe(II) or Fe2+) ions into, out of or within a cell, or between cells, by means of some agent such as a transporter or pore.	ferrous iron transport
GO:0015711	7.58113e-05	0.00126334	0	1	14	230	70	2876	The directed movement of organic anions into, out of or within a cell, or between cells, by means of some agent such as a transporter or pore. Organic anions are atoms or small molecules with a negative charge which contain carbon in covalent linkage.	organic anion transport	GO:0006835,GO:0006865,GO:0015812,GO:0015908,GO:0015914,GO:0045332,GO:2000191
GO:0015812	3.77291e-09	1.46713e-07	0	1	2	11	24	368	The directed movement of gamma-aminobutyric acid (GABA, 4-aminobutyrate), an amino acid which acts as a neurotransmitter in some organisms, into, out of or within a cell, or between cells, by means of some agent such as a transporter or pore.	gamma-aminobutyric acid transport
GO:0015837	7.87937e-10	3.46979e-08	0	1	2	24	22	277	The directed movement of amines, including polyamines, organic compounds containing one or more amino groups, into, out of or within a cell, or between cells, by means of some agent such as a transporter or pore.	amine transport
GO:0015908	1.74024e-07	4.99323e-06	0	1	2	41	22	389	The directed movement of fatty acids into, out of or within a cell, or between cells, by means of some agent such as a transporter or pore. Fatty acids are aliphatic monocarboxylic acids liberated from naturally occurring fats and oils by hydrolysis.	fatty acid transport	GO:2000191
GO:0015914	9.46889e-06	0.000196916	0	1	5	43	31	829	The directed movement of phospholipids into, out of or within a cell, or between cells, by means of some agent such as a transporter or pore. Phospholipids are any lipids containing phosphoric acid as a mono- or diester.	phospholipid transport	GO:0045332
GO:0015918	1.55187e-11	9.64406e-10	0	1	6	51	34	543	The directed movement of sterols into, out of or within a cell, or between cells, by means of some agent such as a transporter or pore. Sterols are steroids with one or more hydroxyl groups and a hydrocarbon side-chain in the molecule.	sterol transport	GO:0030301,GO:0032374,GO:0033344
GO:0016032	2.34219e-05	0.000452086	0	1	9	142	41	1336	A multi-organism process in which a virus is a participant. The other participant is the host. Includes infection of a host cell, replication of the viral genome, and assembly of progeny virus particles. In some cases the viral genetic material may integrate into the host genome and only subsequently, under particular circumstances, 'complete' its life cycle.	viral process	GO:0019058,GO:0046718,GO:0046596,GO:0050792
GO:0016070	4.18014e-05	0.000743204	0	1	195	3043	511	29294	The cellular chemical reactions and pathways involving RNA, ribonucleic acid, one of the two main type of nucleic acid, consisting of a long, unbranched macromolecule formed from ribonucleotides joined in 3',5'-phosphodiester linkage.	RNA metabolic process	GO:0000184,GO:0000288,GO:0000289,GO:0000956,GO:0006342,GO:0006356,GO:0006396,GO:0006397,GO:0006401,GO:0006402,GO:0016071,GO:0031123,GO:0031124,GO:0031440,GO:0031442,GO:0050684,GO:0051252,GO:0060213,GO:0061014,GO:0090501,GO:0090503,GO:1900153
GO:0016071	7.4208e-08	2.31665e-06	0	1	23	291	72	2419	The chemical reactions and pathways involving mRNA, messenger RNA, which is responsible for carrying the coded genetic 'message', transcribed from DNA, to sites of protein assembly at the ribosomes.	mRNA metabolic process	GO:0000184,GO:0000288,GO:0000289,GO:0000956,GO:0006397,GO:0006402,GO:0031124,GO:0031440,GO:0031442,GO:0050684,GO:0060213,GO:0061014,GO:1900153
GO:0016079	2.33527e-06	5.48705e-05	0	1	4	29	24	501	Fusion of intracellular membrane-bounded vesicles with the pre-synaptic membrane of the neuronal cell resulting in release of neurotransmitter into the synaptic cleft.	synaptic vesicle exocytosis
GO:0016265	0.000318108	0.00469535	0	1	75	1241	270	14916	A permanent cessation of all vital functions: the end of life; can be applied to a whole organism or to a part of an organism.	death	GO:0006915,GO:0043066,GO:0008219,GO:0010656,GO:0010660,GO:0010941,GO:0010942,GO:0042981,GO:0043065,GO:0043067,GO:0043068,GO:0043069,GO:0044346,GO:0060548,GO:0070228,GO:0070230,GO:2000108,GO:2000269
GO:0016323	9.96616e-05	0.00160655	0	1	10	112	42	1505	The region of the plasma membrane that includes the basal end and sides of the cell. Often used in reference to animal polarized epithelial membranes, where the basal membrane is the part attached to the extracellular matrix, or in plant cells, where the basal membrane is defined with respect to the zygotic axis.	basolateral plasma membrane
GO:0016324	0.000286012	0.00425943	0	1	15	146	59	2472	The region of the plasma membrane located at the apical end of the cell.	apical plasma membrane
GO:0016331	2.78799e-08	9.55604e-07	0	1	12	145	51	1417	The process in which the anatomical structures of embryonic epithelia are generated and organized.	morphogenesis of embryonic epithelium	GO:0001838,GO:0001841,GO:0001843,GO:0090178,GO:0090179
GO:0016407	3.01511e-12	2.11042e-10	0	1	7	74	37	579	Catalysis of the transfer of an acetyl group to an acceptor molecule.	acetyltransferase activity
GO:0016574	1.82954e-10	8.87994e-09	0	1	3	33	18	164	The modification of histones by addition of ubiquitin groups.	histone ubiquitination	GO:0010390,GO:0033522
GO:0016591	8.63588e-07	2.20439e-05	0	1	6	90	32	771	Large protein complex composed of the RNA polymerase core complex and a variety of other proteins including transcription factor complexes TFIIA, D, E, F, and H which are required for promoter recognition, and the Mediator subcomplex. Catalyzes the synthesis of eukaryotic pre-mRNA.	DNA-directed RNA polymerase II, holoenzyme
GO:0016628	0.000188395	0.00289649	0.00277	0.99996	3	16	8	99	Catalysis of an oxidation-reduction (redox) reaction in which a CH-CH group acts as a hydrogen or electron donor and reduces NAD or NADP.	oxidoreductase activity, acting on the CH-CH group of donors, NAD or NADP as acceptor
GO:0016747	7.39872e-05	0.00123768	0	1	14	189	47	1702	Catalysis of the transfer of an acyl group, other than amino-acyl, from one compound (donor) to another (acceptor).	transferase activity, transferring acyl groups other than amino-acyl groups	GO:0008374,GO:0016407
GO:0016922	1.86333e-07	5.30631e-06	0	1	2	14	16	202	Interacting selectively and non-covalently, in a ligand dependent manner, with a nuclear receptor protein.	ligand-dependent nuclear receptor binding
GO:0017127	1.05622e-07	3.17799e-06	0.00153	1	2	12	12	96	Enables the directed movement of cholesterol into, out of or within a cell, or between cells. Cholesterol is the principal sterol of vertebrates and the precursor of many steroids, including bile acids and steroid hormones.	cholesterol transporter activity
GO:0017145	1.98074e-13	1.80863e-11	0	1	4	28	29	328	The self-renewing division of a stem cell. A stem cell is an undifferentiated cell, in the embryo or adult, that can undergo unlimited division and give rise to one or several different cell types.	stem cell division	GO:0048103
GO:0017166	9.779e-05	0.00158213	0.01012	0.99989	2	10	14	271	Interacting selectively and non-covalently with vinculin, a protein found in muscle, fibroblasts, and epithelial cells that binds actin and appears to mediate attachment of actin filaments to integral proteins of the plasma membrane.	vinculin binding
GO:0019058	1.29318e-06	3.23544e-05	0	1	8	115	40	1148	A set of processes which all viruses follow to ensure survival; includes attachment and entry of the virus particle, decoding of genome information, translation of viral mRNA by host ribosomes, genome replication, and assembly and release of viral particles containing the genome.	viral life cycle	GO:0046718,GO:0046596
GO:0019229	6.46469e-11	3.49487e-09	0	1	1	24	34	564	Any process that modulates the frequency, rate or extent of reductions in the diameter of blood vessels.	regulation of vasoconstriction
GO:0019233	5.7884e-06	0.00012599	0.0003	0.99999	7	46	31	823	The series of events required for an organism to receive a painful stimulus, convert it to a molecular signal, and recognize and characterize the signal. Pain is medically defined as the physical sensation of discomfort or distress caused by injury or illness, so can hence be described as a harmful stimulus which signals current (or impending) tissue damage. Pain may come from extremes of tempera…	sensory perception of pain
GO:0019725	1.94418e-10	9.36797e-09	0	1	41	431	157	6172	Any process involved in the maintenance of an internal steady state at the level of the cell.	cellular homeostasis	GO:0001678,GO:0051208,GO:0006873,GO:0006874,GO:0006875,GO:0006884,GO:0007204,GO:0010522,GO:0010524,GO:0030003,GO:0035773,GO:0051209,GO:0051282,GO:0051480,GO:0060402,GO:0061178,GO:0071333
GO:0019825	4.54695e-07	1.21425e-05	0.76539	0.57429	3	21	9	55	Interacting selectively and non-covalently with oxygen (O2).	oxygen binding
GO:0019827	6.82897e-05	0.00115398	0	1	6	120	41	1406	The process by which an organism or tissue maintains a population of stem cells of a single type. This can be achieved by a number of mechanisms: stem cell asymmetric division maintains stem cell numbers; stem cell symmetric division increases them; maintenance of a stem cell niche maintains the conditions for commitment to the stem cell fate for some types of stem cell; stem cells may arise de n…	stem cell maintenance	GO:0097150
GO:0019829	1.08502e-05	0.00022337	0	1	5	63	22	932	Catalysis of the transfer of a solute or solutes from one side of a membrane to the other according to the reaction: ATP + H2O + cation(out) = ADP + phosphate + cation(in).	cation-transporting ATPase activity
GO:0019835	1.66171e-18	3.45299e-16	0	1	2	18	22	92	The rupture of cell membranes and the loss of cytoplasm.	cytolysis
GO:0019838	2.85639e-05	0.000536541	0	1	9	95	39	1243	Interacting selectively and non-covalently with any growth factor, proteins or polypeptides that stimulate a cell or organism to grow or proliferate.	growth factor binding	GO:0005520
GO:0019866	0.000512619	0.00722939	0	1	11	324	54	2423	The inner, i.e. lumen-facing, lipid bilayer of an organelle envelope; usually highly selective to most ions and metabolites.	organelle inner membrane	GO:0005637,GO:0005639
GO:0021532	7.60208e-07	1.95551e-05	0	1	4	41	24	473	The regionalization process that regulates the coordinated growth that establishes the non-random spatial arrangement of the neural tube.	neural tube patterning	GO:0021903
GO:0021575	0.000500669	0.00709095	0	1	3	42	26	805	The process in which the anatomical structure of the hindbrain is generated and organized. The hindbrain is the region consisting of the medulla, pons and cerebellum. Areas of the hindbrain control motor and autonomic functions.	hindbrain morphogenesis	GO:0021587,GO:0021702
GO:0021587	0.000101335	0.00162957	0	1	3	38	26	763	The process in which the anatomical structure of the cerebellum is generated and organized. The cerebellum is the portion of the brain in the back of the head between the cerebrum and the pons. The cerebellum controls balance for walking and standing, modulates the force and range of movement and is involved in the learning of motor skills.	cerebellum morphogenesis	GO:0021702
GO:0021670	1.53719e-05	0.000307878	0.08022	0.99449	3	11	14	233	The process whose specific outcome is the progression of the lateral ventricles over time, from the formation to the mature structure. The two lateral ventricles are a cavity in each of the cerebral hemispheres derived from the cavity of the embryonic neural tube. They are separated from each other by the septum pellucidum, and each communicates with the third ventricle by the foramen of Monro, t…	lateral ventricle development
GO:0021681	6.99937e-08	2.22159e-06	7e-05	1	1	12	16	203	The process whose specific outcome is the progression of the cerebellar granule layer over time, from its formation to the mature structure. The granular layer is the innermost layer of the cerebellar cortex. This layer contains densely packed small neurons, mostly granule cells. Some Golgi cells are found at the outer border. Granule neurons send parallel fibers to the upper molecular layer, whe…	cerebellar granular layer development
GO:0021702	0.000233582	0.00352601	0.0008	1	2	13	17	515	The process in which neuroblasts acquire specialized structural and/or functional features that characterize the mature cerebellar Purkinje cell. Differentiation includes the processes involved in commitment of a neuroblast to a Purkinje cell fate. A Purkinje cell is an inhibitory GABAergic neuron found in the cerebellar cortex that projects to the deep cerebellar nuclei and brain stem.	cerebellar Purkinje cell differentiation
GO:0021794	8.34049e-08	2.57355e-06	1e-05	1	1	11	9	46	The process in which the thalamus changes over time, from its initial formation to its mature state.	thalamus development
GO:0021872	5.63752e-06	0.000123109	0	1	6	56	34	920	The process in which nerve cells are generated in the forebrain. This includes the production of neuroblasts from and their differentiation into neurons.	forebrain generation of neurons
GO:0021903	3.86906e-21	1.4293e-18	0.05904	0.99988	3	12	22	63	The process in which the neural tube is divided into specific regions along the rostrocaudal axis.	rostrocaudal neural tube patterning
GO:0021915	5.41784e-06	0.000118898	0	1	15	149	52	1758	The process whose specific outcome is the progression of the neural tube over time, from its formation to the mature structure. The mature structure of the neural tube exists when the tube has been segmented into the forebrain, midbrain, hindbrain and spinal cord regions. In addition neural crest has budded away from the epithelium.	neural tube development	GO:0001841,GO:0001843,GO:0021532,GO:0021903,GO:0090178,GO:0090179
GO:0022414	2.80613e-09	1.11825e-07	0	1	47	792	199	8829	A biological process that directly contributes to the process of producing new individuals by one or two organisms. The new individuals inherit some proportion of their genetic material from the parent or parents.	reproductive process	GO:0001890,GO:0001892,GO:0003006,GO:0007292,GO:0007548,GO:0007595,GO:0008406,GO:0008584,GO:0030540,GO:0035112,GO:0044702,GO:0045136,GO:0045137,GO:0046546,GO:0046660,GO:0046661,GO:0048477,GO:0048608,GO:0048609,GO:0048806,GO:0060068,GO:0060669,GO:0060711,GO:0060713
GO:0022612	2.2901e-05	0.000443319	0	1	11	111	46	1570	The process in which the anatomical structures of a gland are generated and organized.	gland morphogenesis	GO:0060056,GO:0060443,GO:0060444,GO:0060603
GO:0022839	7.66721e-09	2.87229e-07	0.00022	1	7	34	51	1360	Catalysis of the transmembrane transfer of a solute by a channel that opens in response to a specific ion stimulus.	ion gated channel activity
GO:0022857	5.45489e-05	0.000942137	0	1	75	843	269	14088	Enables the transfer of a substance from one side of a membrane to the other.	transmembrane transporter activity	GO:0019829,GO:0046873,GO:0005261,GO:0005272,GO:0015291,GO:0005452,GO:0008324,GO:0015075,GO:0015077,GO:0015081,GO:0015276,GO:0015297,GO:0015301,GO:0022891,GO:0022839
GO:0022891	7.59009e-05	0.00126334	0	1	63	753	249	13040	Enables the transfer of a specific substance or group of related substances from one side of a membrane to the other.	substrate-specific transmembrane transporter activity	GO:0019829,GO:0046873,GO:0005261,GO:0005272,GO:0005452,GO:0008324,GO:0015075,GO:0015077,GO:0015081,GO:0015276,GO:0015301
GO:0030001	7.51501e-12	4.89912e-10	0	1	52	575	251	10889	The directed movement of metal ions, any metal ion with an electric charge, into, out of or within a cell, or between cells, by means of some agent such as a transporter or pore.	metal ion transport	GO:0006814,GO:0006816,GO:0010522,GO:0010524,GO:0015684,GO:0035725,GO:0051209,GO:0051924,GO:0051928,GO:0060401,GO:0060402,GO:0070509,GO:0090279
GO:0030003	3.52384e-14	3.60489e-12	0	1	26	284	132	4307	Any process involved in the maintenance of an internal steady state of cations at the level of a cell.	cellular cation homeostasis	GO:0051208,GO:0006874,GO:0006875,GO:0007204,GO:0010522,GO:0010524,GO:0051209,GO:0051282,GO:0051480,GO:0060402
GO:0030014	1.84237e-07	5.25788e-06	2e-05	1	2	15	14	155	The evolutionarily conserved CCR4-NOT complex is involved in several aspects of mRNA metabolism, including repression and activation of mRNA initiation, control of mRNA elongation, and the deadenylation and subsequent degradation of mRNA. In Saccharomyces the CCR4-NOT complex comprises a core complex of 9 proteins (Ccr4p, Caf1p, Caf40p, Caf130p, Not1p, Not2p, Not3p, Not4p, and Not5p), Caf4p, Caf1…	CCR4-NOT complex
GO:0030104	0.000282256	0.00421293	0.00918	0.99932	4	34	16	382	Any process involved in the maintenance of an internal steady state of water within an organism or cell.	water homeostasis	GO:0033561,GO:0050891,GO:0061436
GO:0030111	6.62676e-05	0.00112267	0	1	13	187	65	2602	Any process that modulates the frequency, rate or extent of the activity of the Wnt signal transduction pathway.	regulation of Wnt signaling pathway	GO:0030177,GO:0060828,GO:0090263,GO:2000095
GO:0030148	1.07778e-08	3.94858e-07	0	1	5	38	29	538	The chemical reactions and pathways resulting in the formation of sphingolipids, any of a class of lipids containing the long-chain amine diol sphingosine or a closely related base (a sphingoid).	sphingolipid biosynthetic process	GO:0046513
GO:0030155	2.54181e-05	0.000485682	0	1	29	281	119	5400	Any process that modulates the frequency, rate or extent of attachment of a cell to another cell or to the extracellular matrix.	regulation of cell adhesion	GO:0010810,GO:0010811,GO:0045785
GO:0030166	3.67463e-10	1.72682e-08	1e-05	1	6	30	37	719	The chemical reactions and pathways resulting in the formation of proteoglycans, any glycoprotein in which the carbohydrate units are glycosaminoglycans.	proteoglycan biosynthetic process	GO:0015012
GO:0030177	1.55403e-12	1.15459e-10	0	1	6	80	50	996	Any process that activates or increases the frequency, rate or extent of Wnt signal transduction.	positive regulation of Wnt signaling pathway	GO:0090263
GO:0030193	4.24309e-05	0.000752385	0	1	4	61	43	1469	Any process that modulates the frequency, rate or extent of blood coagulation.	regulation of blood coagulation
GO:0030201	1.86656e-19	4.86734e-17	1e-05	1	5	17	44	503	The chemical reactions and pathways involving any proteoglycan containing heparan sulfate, any member of a group of glycosaminoglycans that have repeat units consisting of alternating alpha-(1->4)-linked hexuronic acid and glucosamine residues, the former being a mixture of sulfated and nonsulfated D-glucuronic and L-iduronic acids, and the latter being either sulfated or acetylated on its amino …	heparan sulfate proteoglycan metabolic process	GO:0015012
GO:0030216	7.05503e-05	0.00118466	0	1	5	71	27	747	The process in which a relatively unspecialized cell acquires specialized features of a keratinocyte.	keratinocyte differentiation	GO:0045616
GO:0030278	1.13027e-19	3.1982e-17	0	1	15	142	86	1805	Any process that modulates the frequency, rate or extent of bone formation.	regulation of ossification	GO:0030500,GO:0030501,GO:0045778
GO:0030282	2.14057e-17	3.89965e-15	0	1	11	83	52	806	The deposition of hydroxyapatite, a form of calcium phosphate with the formula Ca10(PO4)6(OH)2, in bone tissue.	bone mineralization	GO:0030500,GO:0030501
GO:0030301	1.48245e-11	9.25591e-10	0	1	6	51	34	543	The directed movement of cholesterol, cholest-5-en-3-beta-ol, into, out of or within a cell, or between cells, by means of some agent such as a transporter or pore.	cholesterol transport	GO:0032374,GO:0033344
GO:0030315	0.000243455	0.00365843	0	1	3	21	20	540	Invagination of the plasma membrane of a muscle cell that extends inward from the cell surface around each myofibril. The ends of T-tubules make contact with the sarcoplasmic reticulum membrane.	T-tubule
GO:0030331	4.69693e-08	1.53099e-06	0.00015	1	4	20	15	153	Interacting selectively and non-covalently with an estrogen receptor.	estrogen receptor binding
GO:0030374	0.000175706	0.00272027	0.00013	1	4	35	18	422	The function of a transcription cofactor that activates transcription in conjuction with a ligand-dependent nuclear receptor from a RNA polymerase II promoter; does not bind DNA itself.	ligand-dependent nuclear receptor transcription coactivator activity
GO:0030414	8.64478e-05	0.00141759	0	1	9	152	36	1173	Stops, prevents or reduces the activity of a peptidase, any enzyme that catalyzes the hydrolysis peptide bonds.	peptidase inhibitor activity	GO:0004866,GO:0004867
GO:0030496	3.50216e-05	0.000638835	0	1	7	88	29	830	A thin cytoplasmic bridge formed between daughter cells at the end of cytokinesis. The midbody forms where the contractile ring constricts, and may persist for some time before finally breaking to complete cytokinesis.	midbody
GO:0030500	2.85836e-16	4.57992e-14	0	1	7	55	41	528	Any process that modulates the frequency, rate or extent of bone mineralization.	regulation of bone mineralization	GO:0030501
GO:0030501	3.0785e-11	1.76916e-09	0	1	4	31	25	292	Any process that activates or increases the frequency, rate or extent of bone mineralization.	positive regulation of bone mineralization
GO:0030540	4.59663e-07	1.22261e-05	0.00106	1	3	15	18	269	The process whose specific outcome is the progression of the female genitalia over time, from formation to the mature structure.	female genitalia development	GO:0060068
GO:0030546	1.47519e-11	9.25404e-10	0	1	1	17	22	215	The function of interacting (directly or indirectly) with receptors such that the proportion of receptors in the active form is increased.	receptor activator activity
GO:0030858	2.75391e-05	0.000520231	0	1	4	36	21	487	Any process that activates or increases the frequency, rate or extent of epithelial cell differentiation.	positive regulation of epithelial cell differentiation	GO:0045606
GO:0030866	1.6958e-05	0.000337107	0.00382	0.99991	3	18	14	228	A process that is carried out at the cellular level which results in the assembly, arrangement of constituent parts, or disassembly of actin-based cytoskeletal structures in the cell cortex, i.e. just beneath the plasma membrane.	cortical actin cytoskeleton organization
GO:0030879	4.66594e-10	2.14714e-08	0	1	11	109	54	1365	The process whose specific outcome is the progression of the mammary gland over time, from its formation to the mature structure. The mammary gland is a large compound sebaceous gland that in female mammals is modified to secrete milk. Its development starts with the formation of the mammary line and ends as the mature gland cycles between nursing and weaning stages.	mammary gland development	GO:0007595,GO:0060056,GO:0060443,GO:0060444,GO:0060603,GO:0061180
GO:0030901	4.77365e-11	2.65627e-09	0	1	3	33	23	252	The process whose specific outcome is the progression of the midbrain over time, from its formation to the mature structure. The midbrain is the middle division of the three primary divisions of the developing chordate brain or the corresponding part of the adult brain (in vertebrates, includes a ventral part containing the cerebral peduncles and a dorsal tectum containing the corpora quadrigemin…	midbrain development
GO:0030992	0.000321972	0.00474712	8e-05	1	2	15	9	139	The larger subcomplex of the intraciliary transport particle; characterized complexes have molecular weights around 550 kDa.	intraciliary transport particle B
GO:0031069	6.17926e-07	1.6145e-05	1e-05	1	3	27	18	272	The process in which the anatomical structures of the hair follicle are generated and organized.	hair follicle morphogenesis
GO:0031076	1.02484e-08	3.77544e-07	0	1	3	34	22	308	The process occurring during the embryonic phase whose specific outcome is the progression of the eye over time, from its formation to the mature structure.	embryonic camera-type eye development	GO:0048596
GO:0031123	4.87639e-06	0.000108447	0	1	5	50	25	567	Any process involved in forming the mature 3' end of an RNA molecule.	RNA 3'-end processing	GO:0000289,GO:0031124,GO:0031440,GO:0031442,GO:0060213
GO:0031124	3.31385e-07	8.97573e-06	1e-05	1	5	38	25	479	Any process involved in forming the mature 3' end of an mRNA molecule.	mRNA 3'-end processing	GO:0000289,GO:0031440,GO:0031442,GO:0060213
GO:0031214	1.40148e-27	1.55319e-24	0	1	13	99	76	1051	Formation of hard tissues that consist mainly of inorganic compounds, and also contain a small amounts of organic matrices that are believed to play important roles in their formation.	biomineral tissue development	GO:0030282,GO:0030500,GO:0030501,GO:0034505
GO:0031226	0.000327458	0.00481732	0	1	48	488	174	9150	The component of the plasma membrane consisting of gene products and protein complexes that have some covalently attached part (e.g. peptide sequence or GPI anchor), which spans or is embedded in one or both leaflets the membrane.	intrinsic component of plasma membrane	GO:0005887
GO:0031301	4.63819e-07	1.2312e-05	0	1	11	163	46	1377	The component of the organelle membrane consisting of the gene products that have some part that penetrates at least one leaflet of the membrane bilayer. This component includes gene products that are buried in the bilayer with no exposure outside the bilayer.	integral component of organelle membrane	GO:0005639
GO:0031440	1.02663e-13	9.82244e-12	0	1	3	16	21	152	Any process that modulates the frequency, rate or extent of mRNA 3'-end processing, any process involved in forming the mature 3' end of an mRNA molecule.	regulation of mRNA 3'-end processing	GO:0031442,GO:0060213
GO:0031442	4.97356e-14	4.97319e-12	0	1	3	15	21	145	Any process that activates or increases the frequency, rate or extent of mRNA 3'-end processing.	positive regulation of mRNA 3'-end processing	GO:0060213
GO:0031519	0.000187128	0.00288033	0	1	1	39	12	239	A chromatin-associated multiprotein complex containing Polycomb Group proteins. In Drosophila, Polycomb group proteins are involved in the long-term maintenance of gene repression, and PcG protein complexes associate with Polycomb group response elements (PREs) in target genes to regulate higher-order chromatin structure.	PcG protein complex
GO:0031594	8.36558e-08	2.57532e-06	0	1	4	38	35	825	The junction between the axon of a motor neuron and a muscle fiber. In response to the arrival of action potentials, the presynaptic button releases molecules of neurotransmitters into the synaptic cleft. These diffuse across the cleft and transmit the signal to the postsynaptic membrane of the muscle fiber, leading to a change in post-synaptic potential.	neuromuscular junction
GO:0031663	7.07176e-11	3.79772e-09	0	1	4	40	31	470	A series of molecular signals initiated by the binding of a lipopolysaccharide (LPS) to a receptor on the surface of a target cell, and ending with regulation of a downstream cellular process, e.g. transcription. Lipopolysaccharides are major components of the outer membrane of Gram-negative bacteria, making them prime targets for recognition by the immune system.	lipopolysaccharide-mediated signaling pathway
GO:0031965	1.82293e-06	4.38394e-05	0	1	11	147	52	2003	Either of the lipid bilayers that surround the nucleus and form the nuclear envelope; excludes the intermembrane space.	nuclear membrane	GO:0005637,GO:0005639
GO:0032024	1.17674e-16	1.95619e-14	0	1	3	24	32	333	Any process that activates or increases the frequency, rate or extent of the regulated release of insulin.	positive regulation of insulin secretion
GO:0032042	7.03452e-05	0.00118271	0.10988	0.9816	4	17	12	197	The chemical reactions and pathways involving mitochondrial DNA.	mitochondrial DNA metabolic process
GO:0032228	5.83119e-06	0.000126507	0	1	1	18	22	463	Any process that modulates the frequency, rate or extent of GABAergic synaptic transmission, the process of communication from a neuron to another neuron across a synapse using the neurotransmitter gamma-aminobutyric acid (GABA).	regulation of synaptic transmission, GABAergic
GO:0032317	0.000190358	0.0029132	1e-05	1	1	13	14	363	Any process that modulates the activity of a GTPase of the Rap family.	regulation of Rap GTPase activity
GO:0032369	1.75687e-06	4.23272e-05	0	1	1	18	10	87	Any process that stops, prevents, or reduces the frequency, rate or extent of the directed movement of lipids into, out of or within a cell, or between cells, by means of some agent such as a transporter or pore.	negative regulation of lipid transport
GO:0032370	1.19964e-09	5.06476e-08	0	1	2	33	27	423	Any process that activates or increases the frequency, rate or extent of the directed movement of lipids into, out of or within a cell, or between cells, by means of some agent such as a transporter or pore.	positive regulation of lipid transport
GO:0032374	5.95908e-07	1.56311e-05	5e-05	1	2	25	16	217	Any process that modulates the frequency, rate or extent of the directed movement of cholesterol into, out of or within a cell, or between cells, by means of some agent such as a transporter or pore.	regulation of cholesterol transport
GO:0032386	6.25623e-05	0.0010626	0	1	22	298	69	2838	Any process that modulates the frequency, rate or extent of the directed movement of substances within cells.	regulation of intracellular transport	GO:0010522,GO:0010524,GO:0032388,GO:0033158
GO:0032388	1.55729e-10	7.61409e-09	0	1	12	151	52	1241	Any process that activates or increases the frequency, rate or extent of the directed movement of substances within cells.	positive regulation of intracellular transport	GO:0010524
GO:0032465	2.19828e-11	1.32285e-09	0	1	3	39	29	403	Any process that modulates the frequency, rate or extent of the division of the cytoplasm of a cell and its separation into two daughter cells.	regulation of cytokinesis	GO:0032467
GO:0032467	2.88586e-10	1.3658e-08	1e-05	1	2	22	23	284	Any process that activates or increases the frequency, rate or extent of the division of the cytoplasm of a cell, and its separation into two daughter cells.	positive regulation of cytokinesis
GO:0032496	5.80869e-10	2.64885e-08	0	1	9	144	56	1455	Any process that results in a change in state or activity of an organism (in terms of movement, secretion, enzyme production, gene expression, etc.) as a result of a lipopolysaccharide stimulus; lipopolysaccharide is a major component of the cell wall of gram-negative bacteria.	response to lipopolysaccharide	GO:0031663,GO:0071222
GO:0032611	2.67231e-22	1.17705e-19	0	1	4	32	29	142	The appearance of interleukin-1 beta due to biosynthesis or secretion following a cellular stimulus, resulting in an increase in its intracellular or extracellular levels.	interleukin-1 beta production	GO:0032651,GO:0032731,GO:0050702,GO:0050706,GO:0050718
GO:0032635	1.23119e-07	3.63857e-06	0	1	4	75	25	467	The appearance of interleukin-6 due to biosynthesis or secretion following a cellular stimulus, resulting in an increase in its intracellular or extracellular levels.	interleukin-6 production	GO:0032675,GO:0032755
GO:0032651	2.7437e-22	1.17705e-19	0	1	3	26	23	66	Any process that modulates the frequency, rate, or extent of interleukin-1 beta production.	regulation of interleukin-1 beta production	GO:0032731,GO:0050706,GO:0050718
GO:0032675	4.10275e-09	1.58612e-07	0	1	4	72	25	393	Any process that modulates the frequency, rate, or extent of interleukin-6 production.	regulation of interleukin-6 production	GO:0032755
GO:0032731	2.09304e-25	1.39177e-22	0	1	2	12	22	37	Any process that activates or increases the frequency, rate, or extent of interleukin-1 beta production.	positive regulation of interleukin-1 beta production	GO:0050718
GO:0032732	7.96438e-25	4.81447e-22	0	1	2	13	22	40	Any process that activates or increases the frequency, rate, or extent of interleukin-1 production.	positive regulation of interleukin-1 production	GO:0032731,GO:0050718
GO:0032755	1.03033e-12	7.9204e-11	0	1	2	37	22	188	Any process that activates or increases the frequency, rate, or extent of interleukin-6 production.	positive regulation of interleukin-6 production
GO:0032943	2.36266e-09	9.52153e-08	0	1	17	208	60	1683	The expansion of a mononuclear cell population by cell division. A mononuclear cell is a leukocyte with a single non-segmented nucleus in the mature form.	mononuclear cell proliferation	GO:0042098,GO:0042102,GO:0042104,GO:0046006,GO:0046651,GO:0050798
GO:0032963	2.05702e-08	7.19903e-07	0	1	4	41	26	461	The chemical reactions and pathways involving collagen, any of a group of fibrous proteins of very high tensile strength that form the main component of connective tissue in animals. Collagen is highly enriched in glycine (some regions are 33% glycine) and proline, occurring predominantly as 3-hydroxyproline (about 20%).	collagen metabolic process
GO:0033144	0.000203288	0.00310038	0	1	3	27	13	251	Any process that stops, prevents, or reduces the frequency, rate or extent of the activity of any intracellular steroid hormone receptor signaling pathway.	negative regulation of intracellular steroid hormone receptor signaling pathway
GO:0033146	0.000234181	0.00353104	0.00347	0.99991	2	18	12	221	Any process that modulates the frequency, rate or extent of the activity of an intracellular estrogen receptor signaling pathway.	regulation of intracellular estrogen receptor signaling pathway
GO:0033158	0.000347616	0.00508575	0.38162	0.94998	3	12	6	59	Any process that modulates the vectorial transfer of a protein from the cytoplasm into the nucleus, across the nuclear membrane.	regulation of protein import into nucleus, translocation
GO:0033198	7.32336e-20	2.11725e-17	0	1	3	16	25	115	Any process that results in a change in state or activity of a cell or an organism (in terms of movement, secretion, enzyme production, gene expression, etc.) as a result of an ATP (adenosine 5'-triphosphate) stimulus.	response to ATP
GO:0033344	4.12212e-06	9.22897e-05	0	1	3	32	18	317	The directed movement of cholesterol, cholest-5-en-3-beta-ol, out of a cell or organelle.	cholesterol efflux
GO:0033522	3.93292e-14	3.99267e-12	8e-05	1	3	16	18	93	The modification of histone H2A by addition of one or more ubiquitin groups.	histone H2A ubiquitination
GO:0033561	2.52478e-05	0.000483123	0.00483	1	2	17	13	206	A process that modulates the rate or extent of water loss from an organism via the skin.	regulation of water loss via skin	GO:0061436
GO:0033619	2.85111e-09	1.12848e-07	0	1	5	37	29	504	The proteolytic cleavage of a transmembrane protein leading to the release of its intracellular or ecto-domains.	membrane protein proteolysis	GO:0006509
GO:0033962	2.04256e-05	0.000398885	0	1	1	15	11	144	The aggregation, arrangement and bonding together of proteins and RNA molecules to form a cytoplasmic mRNA processing body.	cytoplasmic mRNA processing body assembly
GO:0033993	1.21615e-07	3.60214e-06	0	1	32	359	112	4439	Any process that results in a change in state or activity of a cell or an organism (in terms of movement, secretion, enzyme production, gene expression, etc.) as a result of a lipid stimulus.	response to lipid	GO:0031663,GO:0032496,GO:0070723,GO:0071222
GO:0034103	1.16206e-10	5.85385e-09	0	1	3	37	34	589	Any process that modulates the frequency, rate, or extent of tissue remodeling.	regulation of tissue remodeling	GO:0045124,GO:0045780,GO:0046850
GO:0034142	2.46033e-17	4.42161e-15	2e-05	1	2	22	27	205	Any series of molecular signals generated as a consequence of binding to toll-like receptor 4.	toll-like receptor 4 signaling pathway
GO:0034220	6.43122e-07	1.67049e-05	0	1	53	636	236	11515	A process in which an ion is transported from one side of a membrane to the other by means of some agent such as a transporter or pore.	ion transmembrane transport	GO:0035725,GO:0090279,GO:0098655
GO:0034381	2.39296e-05	0.000459884	0.00025	1	3	19	12	175	The process in which a lipoprotein particle is removed from the blood via receptor-mediated endocytosis and its constituent parts degraded.	plasma lipoprotein particle clearance	GO:0034383
GO:0034383	4.48729e-07	1.20073e-05	0.00614	0.9999	3	12	12	117	The process in which a low-density lipoprotein particle is removed from the blood via receptor-mediated endocytosis and its constituent parts degraded.	low-density lipoprotein particle clearance
GO:0034405	2.03785e-14	2.27742e-12	0	1	3	17	24	190	Any process that results in a change in state or activity of a cell or an organism (in terms of movement, secretion, enzyme production, gene expression, etc.) as a result of a fluid shear stress stimulus. Fluid shear stress is the force acting on an object in a system where the fluid is moving across a solid surface.	response to fluid shear stress
GO:0034505	3.00168e-05	0.000559878	4e-05	1	1	11	8	73	The process in which calcium salts are deposited into calcareous tooth structures such as dental enamel, dentin and cementum.	tooth mineralization
GO:0034508	3.32452e-06	7.5967e-05	0.00015	1	2	18	10	94	The aggregation, arrangement and bonding together of proteins and centromeric DNA molecules to form a centromeric protein-DNA complex. Includes the formation of the chromatin structures which form a platform for the kinetochore, and assembly of the kinetochore onto this specialized chromatin. In fission yeast and higher eukaryotes this process also includes the formation of heterochromatin at the…	centromere complex assembly
GO:0035050	4.89957e-06	0.00010878	0	1	5	63	32	841	The process whose specific outcome is the progression of the embryonic heart tube over time, from its formation to the mature structure. The heart tube forms as the heart rudiment from the heart field.	embryonic heart tube development
GO:0035112	8.11331e-13	6.30988e-11	0.03749	0.9977	4	11	26	269	The process in which the anatomical structures of genitalia are generated and organized. The genitalia are the organs of reproduction or generation, external and internal.	genitalia morphogenesis
GO:0035115	3.48565e-05	0.000636753	0	1	2	31	15	272	The process, occurring in the embryo, by which the anatomical structures of the forelimb are generated and organized. The forelimbs are the front limbs of an animal, e.g. the arms of a human.	embryonic forelimb morphogenesis
GO:0035136	0.000356082	0.00519295	0	1	2	36	15	347	The process in which the anatomical structures of the forelimb are generated and organized. The forelimbs are the front limbs of an animal, e.g. the arms of a human.	forelimb morphogenesis	GO:0035115
GO:0035145	9.29969e-05	0.00151009	0.00807	1	2	16	11	187	A multi-subunit complex deposited by the spliceosome upstream of messenger RNA exon-exon junctions. The exon-exon junction complex provides a binding platform for factors involved in mRNA export and nonsense-mediated mRNA decay.	exon-exon junction complex
GO:0035148	1.59759e-06	3.92723e-05	0	1	11	130	45	1361	Creation of the central hole of a tube in an anatomical structure through which gases and/or liquids flow.	tube formation	GO:0001838,GO:0001841,GO:0001843,GO:0060606,GO:0090178,GO:0090179
GO:0035150	0.000506167	0.00715357	0.00026	1	6	80	42	1605	Ensuring that a tube is of the correct length and diameter. Tube size must be maintained not only during tube formation, but also throughout development and in some physiological processes.	regulation of tube size	GO:0019229,GO:0042310,GO:0050880
GO:0035257	3.0273e-07	8.25e-06	1e-05	1	12	103	40	1029	Interacting selectively and non-covalently with a nuclear hormone receptor, a ligand-dependent receptor found in the nucleus of the cell.	nuclear hormone receptor binding	GO:0030331,GO:0042974
GO:0035295	7.88375e-05	0.00130894	0	1	40	526	144	6976	The process whose specific outcome is the progression of a tube over time, from its initial formation to a mature structure. Epithelial and endothelial tubes transport gases, liquids and cells from one site to another and form the basic structure of many organs and tissues including lung and trachea, kidney, the mammary gland, the vascular system and the gastrointestinal and urinary-genital tract…	tube development	GO:0001838,GO:0001841,GO:0001843,GO:0021532,GO:0021903,GO:0021915,GO:0035050,GO:0035148,GO:0060444,GO:0060603,GO:0060606,GO:0090178,GO:0090179
GO:0035315	6.49979e-05	0.00110256	0	1	5	39	38	1223	The process in which a relatively unspecialized cell acquires specialized features of a hair cell.	hair cell differentiation	GO:0002093,GO:0042491,GO:0060088,GO:0060117
GO:0035567	4.36032e-05	0.000770091	0	1	3	38	19	427	The series of molecular signals initiated by binding of a Wnt protein to a frizzled family receptor on the surface of the target cell, followed by propagation of the signal via effectors other than beta-catenin.	non-canonical Wnt signaling pathway	GO:0060071,GO:0090179,GO:2000095
GO:0035590	2.25968e-22	1.11302e-19	0	1	3	19	24	76	The series of molecular signals generated as a consequence of a receptor binding to an extracellular purine nucleotide to initiate a change in cell activity.	purinergic nucleotide receptor signaling pathway
GO:0035640	3.26118e-11	1.85344e-09	0	1	2	18	27	355	The specific behavior of an organism in response to a novel environment or stimulus.	exploration behavior
GO:0035725	4.48719e-11	2.51391e-09	0	1	9	77	74	2032	A process in which a sodium ion is transported from one side of a membrane to the other by means of some agent such as a transporter or pore.	sodium ion transmembrane transport
GO:0035773	1.54604e-10	7.58702e-09	0	1	4	28	31	515	The regulated release of proinsulin from secretory granules (B granules) in the B cells of the pancreas; accompanied by cleavage of proinsulin to form mature insulin, in response to a glucose stimulus.	insulin secretion involved in cellular response to glucose stimulus	GO:0061178
GO:0036342	2.27954e-08	7.91532e-07	0.00774	0.99966	3	20	19	248	The process in which a post-anal tail is generated and organized. A post-anal tail is a muscular region of the body that extends posterior to the anus. The post-anal tail may aid locomotion and balance.	post-anal tail morphogenesis
GO:0036477	2.24711e-06	5.30806e-05	0	1	23	262	141	6416	The region of a neuron that includes the cell body (cell soma) and the dendrite, but excludes the axon.	somatodendritic compartment	GO:0043025,GO:0043197
GO:0040036	4.12129e-05	0.000735692	0.0004	0.99998	3	25	14	241	Any process that modulates the frequency, rate or extent of fibroblast growth factor receptor signaling pathway activity.	regulation of fibroblast growth factor receptor signaling pathway	GO:0040037
GO:0040037	1.49493e-08	5.37326e-07	0.14427	0.98669	3	12	14	125	Any process that stops, prevents, or reduces the frequency, rate or extent of fibroblast growth factor receptor signaling pathway activity.	negative regulation of fibroblast growth factor receptor signaling pathway
GO:0042060	1.1181e-05	0.00022947	0	1	18	236	86	3521	The series of events that restore integrity to a damaged tissue, following an injury.	wound healing	GO:0007596,GO:0030193,GO:0061041,GO:0090303
GO:0042074	2.49324e-06	5.79677e-05	0.00011	1	1	12	9	70	The migration of individual cells within the blastocyst to help establish the multi-layered body plan of the organism (gastrulation). For example, the migration of cells from the surface to the interior of the embryo (ingression).	cell migration involved in gastrulation
GO:0042098	5.42978e-08	1.75268e-06	0	1	9	122	42	1076	The expansion of a T cell population by cell division. Follows T cell activation.	T cell proliferation	GO:0042102,GO:0042104,GO:0046006,GO:0050798
GO:0042102	7.49866e-05	0.00125125	0	1	5	63	18	395	Any process that activates or increases the rate or extent of T cell proliferation.	positive regulation of T cell proliferation	GO:0042104
GO:0042104	7.43935e-10	3.29787e-08	0	1	1	19	13	79	Any process that activates or increases the rate or extent of activated T cell proliferation.	positive regulation of activated T cell proliferation
GO:0042116	1.25511e-05	0.000255615	0	1	1	30	22	497	A change in morphology and behavior of a macrophage resulting from exposure to a cytokine, chemokine, cellular ligand, or soluble factor.	macrophage activation
GO:0042127	1.81234e-05	0.000358133	0	1	69	966	208	10446	Any process that modulates the frequency, rate or extent of cell proliferation.	regulation of cell proliferation	GO:0002052,GO:0002053,GO:0008284,GO:0010464,GO:0042102,GO:0042104,GO:0046006,GO:0048662,GO:0072091,GO:1902692,GO:2000177,GO:2000178,GO:2000179,GO:2000648
GO:0042220	7.03328e-05	0.00118271	0.00658	0.99994	2	12	9	110	Any process that results in a change in state or activity of a cell or an organism (in terms of movement, secretion, enzyme production, gene expression, etc.) as a result of a cocaine stimulus. Cocaine is a crystalline alkaloid obtained from the leaves of the coca plant.	response to cocaine
GO:0042310	7.49096e-10	3.30971e-08	0	1	2	40	35	670	A decrease in the diameter of blood vessels, especially arteries, usually causing an increase in blood pressure.	vasoconstriction	GO:0019229
GO:0042383	4.45549e-15	5.75278e-13	0	1	11	68	64	1375	The outer membrane of a muscle cell, consisting of the plasma membrane, a covering basement membrane (about 100 nm thick and sometimes common to more than one fiber), and the associated loose network of collagen fibers.	sarcolemma	GO:0030315
GO:0042471	1.57164e-06	3.88895e-05	0	1	11	115	53	1691	The process in which the anatomical structures of the ear are generated and organized. The ear is the sense organ in vertebrates that is specialized for the detection of sound, and the maintenance of balance. Includes the outer ear and middle ear, which collect and transmit sound waves; and the inner ear, which contains the organs of balance and (except in fish) hearing. Also includes the pinna, …	ear morphogenesis	GO:0002093,GO:0042472,GO:0060088
GO:0042472	5.33891e-05	0.000923305	0	1	10	97	47	1627	The process in which the anatomical structures of the inner ear are generated and organized. The inner ear is the structure in vertebrates that contains the organs of balance and hearing. It consists of soft hollow sensory structures (the membranous labyrinth) containing fluid (endolymph) surrounded by fluid (perilymph) and encased in a bony cavity (the bony labyrinth). It consists of two chamber…	inner ear morphogenesis	GO:0002093,GO:0060088
GO:0042475	1.33165e-06	3.32263e-05	0	1	5	66	30	710	The process whose specific outcome is the progression of a dentin-containing tooth over time, from its formation to the mature structure. A dentin-containing tooth is a hard, bony organ borne on the jaw or other bone of a vertebrate, and is composed mainly of dentin, a dense calcified substance, covered by a layer of enamel.	odontogenesis of dentin-containing tooth
GO:0042476	3.04287e-07	8.2755e-06	0	1	8	89	35	865	The process whose specific outcome is the progression of a tooth or teeth over time, from formation to the mature structure(s). A tooth is any hard bony, calcareous, or chitinous organ found in the mouth or pharynx of an animal and used in procuring or masticating food.	odontogenesis	GO:0034505,GO:0042475
GO:0042491	8.2191e-09	3.06179e-07	0	1	5	35	38	873	The process in which a relatively unspecialized cell acquires specialized features of an auditory hair cell.	auditory receptor cell differentiation	GO:0002093,GO:0060088,GO:0060117
GO:0042493	1.0987e-05	0.000225836	5e-05	0.99998	17	117	47	1570	Any process that results in a change in state or activity of a cell or an organism (in terms of movement, secretion, enzyme production, gene expression, etc.) as a result of a drug stimulus. A drug is a substance used in the diagnosis, treatment or prevention of a disease.	response to drug
GO:0042558	0.000525288	0.00737677	0	1	2	24	12	248	The chemical reactions and pathways involving any compound containing pteridine (pyrazino(2,3-dipyrimidine)), e.g. pteroic acid, xanthopterin and folic acid.	pteridine-containing compound metabolic process	GO:0006760,GO:0009396,GO:0042559
GO:0042559	2.75598e-06	6.38532e-05	0.00081	1	2	15	12	141	The chemical reactions and pathways resulting in the formation of any compound containing pteridine (pyrazino(2,3-dipyrimidine)), e.g. pteroic acid, xanthopterin and folic acid.	pteridine-containing compound biosynthetic process	GO:0009396
GO:0042592	7.54143e-09	2.83315e-07	0	1	79	990	280	13386	Any biological process involved in the maintenance of an internal steady state.	homeostatic process	GO:0001678,GO:0001776,GO:0001894,GO:0002260,GO:0003254,GO:0051208,GO:0006873,GO:0006874,GO:0006875,GO:0006884,GO:0007204,GO:0010522,GO:0010524,GO:0019725,GO:0030003,GO:0030104,GO:0033561,GO:0035773,GO:0042593,GO:0043029,GO:0045124,GO:0045453,GO:0045780,GO:0050801,GO:0048871,GO:0048873,GO:0048875,GO:0048878,GO:0050891,GO:0051209,GO:0051282,GO:0051480,GO:0051900,GO:0055074,GO:0055078,GO:0055088,GO:…
GO:0042593	1.10373e-06	2.78529e-05	0	1	11	126	53	1701	Any process involved in the maintenance of an internal steady state of glucose within an organism or cell.	glucose homeostasis	GO:0001678,GO:0035773,GO:0061178,GO:0071333
GO:0042742	2.80844e-09	1.11825e-07	0	1	7	138	34	671	Reactions triggered in response to the presence of a bacterium that act to protect the cell or organism.	defense response to bacterium	GO:0050830
GO:0042974	7.2788e-06	0.000154881	0	1	3	36	14	210	Interacting selectively and non-covalently with the retinoic acid receptor, a ligand-regulated transcription factor belonging to the nuclear receptor superfamily.	retinoic acid receptor binding
GO:0042981	9.50625e-08	2.87981e-06	0	1	62	937	235	11164	Any process that modulates the occurrence or rate of cell death by apoptotic process.	regulation of apoptotic process	GO:0043066,GO:0010656,GO:0010660,GO:0043065,GO:0070228,GO:0070230,GO:2000108,GO:2000269
GO:0043009	8.92566e-08	2.73508e-06	0	1	48	583	164	7175	The process whose specific outcome is the progression of the embryo over time, from zygote formation through a stage including a notochord and neural tube until birth or egg hatching.	chordate embryonic development	GO:0001841,GO:0001843,GO:0001892,GO:0021532,GO:0021903,GO:0021915,GO:0060669,GO:0060711,GO:0060713,GO:0090178,GO:0090179
GO:0043025	4.26154e-19	9.94284e-17	0	1	15	151	123	3401	The portion of a neuron that includes the nucleus, but excludes cell projections such as axons and dendrites.	neuronal cell body
GO:0043029	5.23366e-13	4.143e-11	0	1	4	32	25	246	The process of regulating the proliferation and elimination of T cells such that the total number of T cells within a whole or part of an organism is stable over time in the absence of an outside stimulus.	T cell homeostasis
GO:0043065	1.28356e-07	3.78493e-06	0	1	20	250	81	2889	Any process that activates or increases the frequency, rate or extent of cell death by apoptotic process.	positive regulation of apoptotic process	GO:0070230,GO:2000108
GO:0043066	1.9002e-07	5.39973e-06	0	1	34	479	145	6243	Any process that stops, prevents, or reduces the frequency, rate or extent of cell death by apoptotic process.	negative regulation of apoptotic process	GO:0010656
GO:0043067	1.34911e-07	3.94327e-06	0	1	62	950	235	11363	Any process that modulates the frequency, rate or extent of programmed cell death, cell death resulting from activation of endogenous cellular processes.	regulation of programmed cell death	GO:0043066,GO:0010656,GO:0010660,GO:0042981,GO:0043065,GO:0043068,GO:0043069,GO:0070228,GO:0070230,GO:2000108,GO:2000269
GO:0043068	2.42517e-07	6.77569e-06	0	1	20	254	81	2931	Any process that activates or increases the frequency, rate or extent of programmed cell death, cell death resulting from activation of endogenous cellular processes.	positive regulation of programmed cell death	GO:0043065,GO:0070230,GO:2000108
GO:0043069	9.54537e-07	2.42259e-05	0	1	34	493	145	6418	Any process that stops, prevents, or reduces the frequency, rate or extent of programmed cell death, cell death resulting from activation of endogenous cellular processes.	negative regulation of programmed cell death	GO:0043066,GO:0010656
GO:0043197	0.000609027	0.00845454	0	1	3	35	37	1392	Protrusion from a dendrite. Spines are specialised subcellular compartments involved in the synaptic transmission. They are linked to the dendritic shaft by a restriction. Because of their bulb shape, they function as a biochemical and an electrical compartment. Spine remodeling is though to be involved in synaptic plasticity.	dendritic spine
GO:0043270	1.25969e-10	6.29798e-09	0	1	11	99	59	1513	Any process that activates or increases the frequency, rate or extent of the directed movement of charged atoms or small charged molecules into, out of or within a cell, or between cells, by means of some agent such as a transporter or pore.	positive regulation of ion transport	GO:0010524,GO:0051928
GO:0043409	9.86719e-05	0.00159446	0	1	5	106	32	979	Any process that stops, prevents, or reduces the frequency, rate or extent of signal transduction mediated by the MAPKKK cascade.	negative regulation of MAPK cascade
GO:0043567	7.00926e-05	0.00118145	0.00075	1	2	17	10	133	Any process that modulates the frequency, rate or extent of insulin-like growth factor receptor signaling.	regulation of insulin-like growth factor receptor signaling pathway
GO:0043588	2.00603e-05	0.000392327	0	1	18	243	86	3578	The process whose specific outcome is the progression of the skin over time, from its formation to the mature structure. The skin is the external membranous integument of an animal. In vertebrates the skin generally consists of two layers, an outer nonsensitive and nonvascular epidermis (cuticle or skarfskin) composed of cells which are constantly growing and multiplying in the deeper, and being …	skin development	GO:0002093,GO:0008544,GO:0009913,GO:0030216,GO:0031069,GO:0035315,GO:0042491,GO:0043589,GO:0045604,GO:0045606,GO:0045616,GO:0045682,GO:0045684,GO:0048730,GO:0060088,GO:0060117,GO:0061436
GO:0043589	9.06237e-06	0.000189498	0	1	3	38	18	344	The process in which the anatomical structures of the skin are generated and organized. The skin is the external membranous integument of an animal. In vertebrates the skin generally consists of two layers, an outer nonsensitive and nonvascular epidermis (cuticle or skarfskin) composed of cells which are constantly growing and multiplying in the deeper, and being thrown off in the superficial lay…	skin morphogenesis	GO:0031069,GO:0048730
GO:0044089	2.41241e-06	5.63843e-05	0.00189	0.99999	4	15	39	1121	Any process that activates or increases the frequency, rate or extent of cellular component biogenesis, a process that results in the biosynthesis of constituent macromolecules, assembly, and arrangement of constituent parts of a cellular component.	positive regulation of cellular component biogenesis	GO:0051965
GO:0044236	4.24008e-13	3.39692e-11	0	1	6	53	41	682	The chemical reactions and pathways in a single multicellular organism that occur at the tissue, organ, or organismal level. These processes, unlike cellular metabolism, can include transport of substances between cells when that transport is required.	multicellular organismal metabolic process	GO:0032963,GO:0044259
GO:0044237	0.00061026	0.00846283	0	1	499	7947	1332	85246	The chemical reactions and pathways by which individual cells transform chemical substances.	cellular metabolic process	GO:0000184,GO:0000187,GO:0000288,GO:0000289,GO:0000956,GO:0006029,GO:0006790,GO:0005977,GO:0005978,GO:0006082,GO:0006084,GO:0006335,GO:0006342,GO:0006356,GO:0006396,GO:0006397,GO:0006401,GO:0006402,GO:0006576,GO:0006637,GO:0006643,GO:0006665,GO:0006672,GO:0006754,GO:0006760,GO:0008652,GO:0008654,GO:0009069,GO:0009071,GO:0009124,GO:0009156,GO:0009396,GO:0010390,GO:0010565,GO:0015012,GO:0016070,GO:…
GO:0044238	2.64486e-06	6.13858e-05	0	1	515	8264	1397	87599	The chemical reactions and pathways involving those compounds which are formed as a part of the normal anabolic and catabolic processes. These processes take place in most, if not all, cells of the organism.	primary metabolic process	GO:0000184,GO:0000187,GO:0000288,GO:0000289,GO:0000956,GO:0006029,GO:0005977,GO:0005978,GO:0006335,GO:0006342,GO:0006356,GO:0006396,GO:0006397,GO:0006401,GO:0006402,GO:0006509,GO:0006629,GO:0006643,GO:0006665,GO:0006672,GO:0006754,GO:0006760,GO:0008610,GO:0008652,GO:0008654,GO:0009069,GO:0009071,GO:0009124,GO:0009156,GO:0009396,GO:0010390,GO:0010466,GO:0010951,GO:0015012,GO:0016070,GO:0016071,GO:…
GO:0044241	6.90524e-18	1.33091e-15	9e-05	1	3	10	17	41	The whole of the physical, chemical, and biochemical processes carried out by living organisms to break down ingested lipids into components that may be easily absorbed and directed into metabolism.	lipid digestion
GO:0044249	1.6328e-06	3.99165e-05	0	1	253	4078	694	40039	The chemical reactions and pathways resulting in the formation of substances, carried out by individual cells.	cellular biosynthetic process	GO:0005978,GO:0006342,GO:0006356,GO:0006754,GO:0008652,GO:0008654,GO:0009124,GO:0009156,GO:0009396,GO:0015012,GO:0030148,GO:0030166,GO:0042559,GO:0045947,GO:0046474,GO:0046513
GO:0044255	0.000601401	0.0083574	0	1	37	592	122	6041	The chemical reactions and pathways involving lipids, as carried out by individual cells.	cellular lipid metabolic process	GO:0006643,GO:0006665,GO:0006672,GO:0008654,GO:0030148,GO:0046470,GO:0046474,GO:0046513
GO:0044259	1.62183e-14	1.82785e-12	0	1	5	43	38	526	The chemical reactions and pathways involving macromolecules, large molecules including proteins, nucleic acids and carbohydrates, in multicellular organisms occurring at the tissue, organ, or organismal level.	multicellular organismal macromolecule metabolic process	GO:0032963
GO:0044297	9.16027e-16	1.36879e-13	0	1	17	179	126	3848	The portion of a cell bearing surface projections such as axons, dendrites, cilia, or flagella that includes the nucleus, but excludes all cell projections.	cell body	GO:0043025
GO:0044346	1.74589e-07	4.99323e-06	7e-05	1	2	18	15	175	Any apoptotic process in a fibroblast, a connective tissue cell which secretes an extracellular matrix rich in collagen and other macromolecules.	fibroblast apoptotic process	GO:2000269
GO:0044419	0.000111499	0.00178225	0	1	11	179	43	1550	Any process in which an organism has an effect on an organism of a different species.	interspecies interaction between organisms	GO:0016032,GO:0019058,GO:0046718,GO:0046596,GO:0050792
GO:0044702	5.06164e-11	2.77015e-09	0	1	43	735	194	8052	A biological process that directly contributes to the process of producing new individuals, involving a single organism.	single organism reproductive process	GO:0001890,GO:0001892,GO:0007292,GO:0007595,GO:0008406,GO:0008584,GO:0030540,GO:0035112,GO:0048477,GO:0048806,GO:0060068,GO:0060669,GO:0060711,GO:0060713
GO:0045087	8.78756e-05	0.00143746	0	1	12	270	44	1567	Innate immune responses are defense responses mediated by germline encoded components that directly recognize components of potential pathogens.	innate immune response	GO:0002218,GO:0002221,GO:0002224,GO:0002227,GO:0034142,GO:0045088,GO:0045089
GO:0045088	7.37858e-08	2.30889e-06	0	1	6	131	38	927	Any process that modulates the frequency, rate or extent of the innate immune response, the organism's first line of defense against infection.	regulation of innate immune response	GO:0002218,GO:0002221,GO:0002224,GO:0034142,GO:0045089
GO:0045089	4.92151e-10	2.25694e-08	0	1	6	105	38	762	Any process that activates or increases the frequency, rate or extent of the innate immune response, the organism's first line of defense against infection.	positive regulation of innate immune response	GO:0002218,GO:0002221,GO:0002224,GO:0034142
GO:0045124	1.01958e-16	1.71637e-14	0	1	3	22	34	347	Any process that modulates the frequency, rate or extent of bone tissue loss (resorption).	regulation of bone resorption	GO:0045780
GO:0045136	2.76475e-09	1.10748e-07	7e-05	1	2	11	11	54	The process whose specific outcome is the progression of the secondary sexual characteristics over time, from their formation to the mature structures. In humans, these include growth of axillary, chest, and pubic hair, voice changes, testicular/penile enlargement, breast development and menstrual periods. Development occurs in response to sex hormone secretion.	development of secondary sexual characteristics
GO:0045137	7.74646e-06	0.000164306	0	1	10	159	51	1733	The process whose specific outcome is the progression of the primary sexual characteristics over time, from their formation to the mature structures. The primary sexual characteristics are the testes in males and the ovaries in females and they develop in response to sex hormone secretion.	development of primary sexual characteristics	GO:0008406,GO:0008584,GO:0046546
GO:0045177	3.58956e-05	0.000652152	0	1	22	206	83	3516	The region of a polarized cell that forms a tip or is distal to a base. For example, in a polarized epithelial cell, the apical region has an exposed surface and lies opposite to the basal lamina that separates the epithelium from other tissue.	apical part of cell	GO:0016324
GO:0045332	1.19736e-05	0.00024498	0	1	4	21	25	593	The movement of a phospholipid molecule from one leaflet of a membrane bilayer to the opposite leaflet.	phospholipid translocation
GO:0045334	3.69686e-05	0.000667997	4e-05	1	2	13	14	270	A clathrin-coated, membrane-bounded intracellular vesicle formed by invagination of the plasma membrane around an extracellular substance.	clathrin-coated endocytic vesicle
GO:0045453	2.69487e-11	1.57881e-09	0	1	3	37	34	555	The process in which specialized cells known as osteoclasts degrade the organic and inorganic portions of bone, and endocytose and transport the degradation products.	bone resorption	GO:0045124,GO:0045780
GO:0045471	5.25624e-05	0.000911379	0.00014	1	4	26	26	723	Any process that results in a change in state or activity of a cell or an organism (in terms of movement, secretion, enzyme production, gene expression, etc.) as a result of an ethanol stimulus.	response to ethanol
GO:0045596	0.000118338	0.00188025	0	1	30	469	121	5722	Any process that stops, prevents, or reduces the frequency, rate or extent of cell differentiation.	negative regulation of cell differentiation	GO:0019827,GO:0045599,GO:0045665,GO:0097150
GO:0045598	1.08273e-05	0.000223244	0	1	8	84	35	1022	Any process that modulates the frequency, rate or extent of adipocyte differentiation.	regulation of fat cell differentiation	GO:0045599
GO:0045599	1.33225e-07	3.90256e-06	0.0123	0.998	6	36	29	609	Any process that stops, prevents, or reduces the frequency, rate or extent of adipocyte differentiation.	negative regulation of fat cell differentiation
GO:0045604	2.36661e-06	5.5509e-05	0	1	2	32	17	270	Any process that modulates the frequency, rate or extent of epidermal cell differentiation.	regulation of epidermal cell differentiation	GO:0045606,GO:0045616
GO:0045606	8.1173e-06	0.000171081	0.00526	1	1	13	10	108	Any process that activates or increases the frequency, rate or extent of epidermal cell differentiation.	positive regulation of epidermal cell differentiation
GO:0045616	2.88017e-07	7.88135e-06	0	1	2	19	17	244	Any process that modulates the frequency, rate or extent of keratinocyte differentiation.	regulation of keratinocyte differentiation
GO:0045665	0.000114855	0.00183168	0	1	5	52	26	774	Any process that stops, prevents, or reduces the frequency, rate or extent of neuron differentiation.	negative regulation of neuron differentiation
GO:0045682	3.3808e-05	0.000620155	0	1	3	47	18	374	Any process that modulates the frequency, rate or extent of epidermis development.	regulation of epidermis development	GO:0045604,GO:0045606,GO:0045616,GO:0045684
GO:0045684	0.000612041	0.00847868	4e-05	1	1	23	10	177	Any process that activates or increases the frequency, rate or extent of epidermis development.	positive regulation of epidermis development	GO:0045606
GO:0045778	2.41417e-19	5.94555e-17	0	1	6	38	40	415	Any process that activates or increases the frequency, rate or extent of bone formation.	positive regulation of ossification	GO:0030501
GO:0045780	1.26398e-06	3.17165e-05	0.00299	0.99996	2	11	13	150	Any process that activates or increases the frequency, rate or extent of bone resorption.	positive regulation of bone resorption
GO:0045785	3.96892e-06	8.90096e-05	0	1	10	144	73	2794	Any process that activates or increases the frequency, rate or extent of cell adhesion.	positive regulation of cell adhesion	GO:0010811
GO:0045814	6.88486e-05	0.00116195	0.0004	0.99999	4	30	11	166	Any epigenetic process that stops, prevents or reduces the rate of gene expression.	negative regulation of gene expression, epigenetic	GO:0006342
GO:0045947	0.000203769	0.00310415	0.0199	0.99966	2	10	8	97	Any process that stops, prevents, or reduces the frequency, rate or extent of translational initiation.	negative regulation of translational initiation
GO:0046006	1.93049e-08	6.80996e-07	0	1	1	25	13	100	Any process that modulates the frequency, rate or extent of activated T cell proliferation.	regulation of activated T cell proliferation	GO:0042104
GO:0046034	8.59235e-05	0.00141288	0	1	29	330	104	4892	The chemical reactions and pathways involving ATP, adenosine triphosphate, a universally important coenzyme and enzyme regulator.	ATP metabolic process	GO:0006754
GO:0046323	0.000116498	0.00185545	0	1	5	42	20	486	The directed movement of the hexose monosaccharide glucose into a cell or organelle.	glucose import	GO:0046324
GO:0046324	2.8075e-05	0.000528851	0	1	4	35	19	425	Any process that modulates the frequency, rate or extent of the import of the hexose monosaccharide glucose into a cell or organelle.	regulation of glucose import
GO:0046470	3.94339e-08	1.32432e-06	0	1	1	24	16	175	The chemical reactions and pathways involving phosphatidylcholines, any of a class of glycerophospholipids in which the phosphatidyl group is esterified to the hydroxyl group of choline. They are important constituents of cell membranes.	phosphatidylcholine metabolic process
GO:0046474	8.51726e-10	3.72602e-08	0	1	6	76	33	606	The chemical reactions and pathways resulting in the formation of glycerophospholipids, any derivative of glycerophosphate that contains at least one O-acyl, O-alkyl, or O-alkenyl group attached to the glycerol residue.	glycerophospholipid biosynthetic process
GO:0046513	3.86983e-09	1.50043e-07	0	1	3	27	25	379	The chemical reactions and pathways resulting in the formation of ceramides, any N-acylated sphingoid.	ceramide biosynthetic process
GO:0046546	1.18591e-07	3.52042e-06	0	1	7	92	39	999	The process whose specific outcome is the progression of the primary male sexual characteristics over time, from their formation to the mature structures. The primary male sexual characteristics are the testes, and they develop in response to sex hormone secretion.	development of primary male sexual characteristics	GO:0008584
GO:0046579	0.000153391	0.00241129	0.00127	0.99996	3	24	17	382	Any process that activates or increases the frequency, rate or extent of Ras protein signal transduction.	positive regulation of Ras protein signal transduction
GO:0046596	1.0764e-18	2.34672e-16	0.00012	1	3	17	31	227	Any process that modulates the frequency, rate or extent of the viral entry into the host cell.	regulation of viral entry into host cell
GO:0046621	0.000153002	0.00240802	0.0239	0.99863	4	14	14	287	Any process that stops, prevents, or reduces the frequency, rate or extent of growth of an organ of an organism.	negative regulation of organ growth
GO:0046651	2.32252e-09	9.41681e-08	0	1	17	207	60	1681	The expansion of a lymphocyte population by cell division.	lymphocyte proliferation	GO:0042098,GO:0042102,GO:0042104,GO:0046006,GO:0050798
GO:0046660	1.61977e-07	4.67275e-06	0	1	9	87	48	1375	The establishment of the sex of a female organism by physical differentiation.	female sex differentiation	GO:0030540,GO:0060068
GO:0046661	5.08583e-06	0.000112167	0	1	7	113	39	1159	The establishment of the sex of a male organism by physical differentiation.	male sex differentiation	GO:0008584,GO:0046546
GO:0046683	2.25336e-08	7.84486e-07	0	1	7	55	37	846	Any process that results in a change in state or activity of a cell or an organism (in terms of movement, secretion, enzyme production, gene expression, etc.) as a result of an organophosphorus stimulus. Organophosphorus is a compound containing phosphorus bound to an organic molecule; several organophosphorus compounds are used as insecticides, and they are highly toxic cholinesterase inhibitors.	response to organophosphorus	GO:0033198
GO:0046717	2.76715e-10	1.3143e-08	0	1	5	37	39	779	The controlled release of acid by a cell or a tissue.	acid secretion
GO:0046718	5.4646e-15	6.85601e-13	1e-05	1	3	25	31	321	The process that occurs after viral attachment by which a virus, or viral nucleic acid, breaches the plasma membrane or cell envelope and enters the host cell. The process ends when the viral nucleic acid is released into the host cell cytoplasm.	viral entry into host cell	GO:0046596
GO:0046849	2.38649e-08	8.24363e-07	0	1	5	59	37	848	The continuous turnover of bone matrix and mineral that involves first, an increase in resorption (osteoclastic activity) and later, reactive bone formation (osteoblastic activity). The process of bone remodeling takes place in the adult skeleton at discrete foci. The process ensures the mechanical integrity of the skeleton throughout life and plays an important role in calcium homeostasis. An im…	bone remodeling	GO:0045124,GO:0045453,GO:0045780,GO:0046850
GO:0046850	2.67539e-12	1.90268e-10	0	1	3	28	34	514	Any process that modulates the frequency, rate or extent of bone remodeling, the processes of bone formation and resorption that combine to maintain skeletal integrity.	regulation of bone remodeling	GO:0045124,GO:0045780
GO:0046873	2.55617e-05	0.000487308	0	1	35	348	170	8213	Catalysis of the transfer of metal ions from one side of a membrane to the other.	metal ion transmembrane transporter activity	GO:0005272,GO:0015081
GO:0046887	1.32557e-13	1.24146e-11	0	1	3	44	32	412	Any process that activates or increases the frequency, rate or extent of the regulated release of a hormone from a cell.	positive regulation of hormone secretion	GO:0032024,GO:0090277
GO:0046907	4.39388e-05	0.00077499	0	1	70	1048	219	11261	The directed movement of substances within a cell.	intracellular transport	GO:0000060,GO:0010522,GO:0010524,GO:0032386,GO:0032388,GO:0033158,GO:0051209,GO:0060402
GO:0046931	1.18263e-15	1.74753e-13	0	1	1	10	21	114	The aggregation, arrangement and bonding together of a set of components to form a pore complex. A pore complex is a small opening in a membrane that allows the passage of liquids and/or gases.	pore complex assembly
GO:0048048	9.5444e-10	4.13456e-08	0	1	3	28	22	268	The process occurring in the embryo by which the anatomical structures of the post-embryonic eye are generated and organized.	embryonic eye morphogenesis	GO:0048596
GO:0048103	5.30577e-19	1.19596e-16	0	1	4	18	29	194	The self-renewing division of a somatic stem cell, a stem cell that can give rise to cell types of the body other than those of the germ-line.	somatic stem cell division
GO:0048384	0.000189085	0.00290374	0.00264	0.99978	5	43	18	440	The series of molecular signals generated as a consequence of a retinoic acid receptor binding to one of its physiological ligands.	retinoic acid receptor signaling pathway	GO:0048385,GO:0048387
GO:0048385	3.67913e-06	8.29302e-05	0.02729	0.9978	4	30	15	227	Any process that modulates the frequency, rate or extent of retinoic acid receptor signaling pathway activity.	regulation of retinoic acid receptor signaling pathway	GO:0048387
GO:0048387	2.38156e-07	6.68193e-06	0.00363	1	2	26	12	106	Any process that stops, prevents, or reduces the frequency, rate or extent of retinoic acid receptor signaling pathway activity.	negative regulation of retinoic acid receptor signaling pathway
GO:0048477	3.19187e-05	0.000591429	0	1	4	52	22	531	The complete process of formation and maturation of an ovum or female gamete from a primordial female germ cell. Examples of this process are found in Mus musculus and Drosophila melanogaster.	oogenesis
GO:0048562	2.85492e-08	9.73526e-07	0	1	21	259	91	3266	Morphogenesis, during the embryonic phase, of a tissue or tissues that work together to perform a specific function or functions. Morphogenesis is the process in which anatomical structures are generated and organized. Organs are commonly observed as visibly distinct structures, but may also exist as loosely associated clusters of cells that work together to perform a specific function or functio…	embryonic organ morphogenesis	GO:0002093,GO:0042471,GO:0042472,GO:0048048,GO:0048596,GO:0060088
GO:0048568	5.88368e-16	8.99391e-14	0	1	30	381	149	4837	Development, taking place during the embryonic phase, of a tissue or tissues that work together to perform a specific function or functions. Development pertains to the process whose specific outcome is the progression of a structure over time, from its formation to the mature structure. Organs are commonly observed as visibly distinct structures, but may also exist as loosely associated clusters…	embryonic organ development	GO:0001892,GO:0002093,GO:0031076,GO:0035050,GO:0042471,GO:0042472,GO:0048048,GO:0048562,GO:0048596,GO:0060088,GO:0060669,GO:0060711,GO:0060713
GO:0048596	8.88507e-12	5.70833e-10	0	1	3	24	22	219	The process in which the anatomical structures of the eye are generated and organized during embryonic development.	embryonic camera-type eye morphogenesis
GO:0048598	0.000359017	0.00522381	0	1	36	526	134	6735	The process in which anatomical structures are generated and organized during the embryonic phase. The embryonic phase begins with zygote formation. The end of the embryonic phase is organism-specific. For example, it would be at birth for mammals, larval hatching for insects and seed dormancy in plants.	embryonic morphogenesis	GO:0001838,GO:0001841,GO:0001843,GO:0002093,GO:0016331,GO:0035115,GO:0042074,GO:0042471,GO:0042472,GO:0048048,GO:0048562,GO:0048596,GO:0060088,GO:0060669,GO:0060713,GO:0090178,GO:0090179
GO:0048608	4.23615e-13	3.39692e-11	0	1	22	349	121	3938	The reproductive developmental process whose specific outcome is the progression of structures that will be used in the process of creating new individuals from one or more parents, from their formation to the mature structures.	reproductive structure development	GO:0001890,GO:0001892,GO:0008406,GO:0008584,GO:0030540,GO:0035112,GO:0048806,GO:0060068,GO:0060669,GO:0060711,GO:0060713
GO:0048609	0.00052435	0.00737139	0	1	27	457	102	4877	The process, occurring above the cellular level, that is pertinent to the reproductive function of a multicellular organism. This includes the integrated processes at the level of tissues and organs.	multicellular organismal reproductive process	GO:0007292,GO:0007595,GO:0048477
GO:0048644	3.90066e-05	0.000700067	0	1	6	65	28	785	The process in which the anatomical structures of muscle are generated and organized.	muscle organ morphogenesis	GO:0055008,GO:0060415
GO:0048662	6.04275e-08	1.93645e-06	0.00433	0.99992	2	16	10	58	Any process that stops, prevents or reduces the rate or extent of smooth muscle cell proliferation.	negative regulation of smooth muscle cell proliferation
GO:0048705	0.000190106	0.0029127	0	1	16	198	64	2653	The process in which the anatomical structures of the skeleton are generated and organized.	skeletal system morphogenesis
GO:0048730	2.3773e-06	5.56614e-05	1e-05	1	3	32	18	304	The process in which the anatomical structures of the epidermis are generated and organized. The epidermis is the outer epithelial layer of a plant or animal, it may be a single layer that produces an extracellular material (e.g. the cuticle of arthropods) or a complex stratified squamous epithelium, as in the case of many vertebrate species.	epidermis morphogenesis	GO:0031069
GO:0048747	0.000174454	0.00270403	0	1	10	84	44	1587	The process whose specific outcome is the progression of the muscle fiber over time, from its formation to the mature structure. In skeletal muscle, fibers are formed by the maturation of myotubes. They can be classed as slow, intermediate/fast or fast.	muscle fiber development
GO:0048771	1.30054e-07	3.82652e-06	0	1	6	105	46	1281	The reorganization or renovation of existing tissues. This process can either change the characteristics of a tissue such as in blood vessel remodeling, or result in the dynamic equilibrium of a tissue such as in bone remodeling.	tissue remodeling	GO:0034103,GO:0045124,GO:0045453,GO:0045780,GO:0046849,GO:0046850,GO:0060056
GO:0048806	1.91231e-11	1.17197e-09	0	1	6	42	37	643	The process whose specific outcome is the progression of the genitalia over time, from its formation to the mature structure.	genitalia development	GO:0030540,GO:0035112,GO:0060068
GO:0048863	0.000341754	0.00501101	0	1	20	294	73	3238	The process in which a relatively unspecialized cell acquires specialized features of a stem cell. A stem cell is a cell that retains the ability to divide and proliferate throughout life to provide progenitor cells that can differentiate into specialized cells.	stem cell differentiation	GO:0001837,GO:0019827,GO:0048864,GO:0097150
GO:0048864	7.61316e-08	2.36559e-06	0	1	19	235	72	2416	The process whose specific outcome is the progression of the stem cell over time, from its formation to the mature structure. Cell development does not include the steps involved in committing a cell to its specific fate.	stem cell development	GO:0001837,GO:0019827,GO:0097150
GO:0048871	8.31422e-11	4.33611e-09	0	1	16	191	89	2784	Any process involved in the maintenance of an internal steady state at the level of the multicellular organism.	multicellular organismal homeostasis	GO:0001894,GO:0045124,GO:0045453,GO:0045780,GO:0048873,GO:0048875
[truncated: 160 more rows]

## Sheet: Fat_deviation(FATD)
GO	P	FDR	p.L	p.G	g	G	nc	mc	GO.def	GO_name	child.GOs
[truncated: 445 more rows]

## Sheet: Protein_deviation(PROTD)
GO	P	FDR	p.L	p.G	g	G	nc	mc	GO.def	GO_name	child.GOs
[truncated: 447 more rows]
