# Supplementary material for: Genome-wide association for milk production and female fertility traits in Canadian dairy Holstein cattle
Source: BMC Genet. 2016 Jun 10;17:75. doi: 10.1186/s12863-016-0386-1 (PMC4901445; doi:10.1186/s12863-016-0386-1)
Supplement: Additional file 6: Table S7. — Common significant SNPs (genome-wise 1 % FDR) identified among all production related traits (MILK, FAT, PROT, FATD, PROTD) using single SNP regression mixed linear model on imputed BovineHD (777 k) genotypes in Holstein cattle. (XLS 43 kb) [file 12863_2016_386_MOESM6_ESM.xls]

## Sheet: Significant_SNPs
SNPID	Chromosome	Position	P-value (nominal)	FDR_genome-wise
BovineHD1400000188	14	1588879	1e-300	0.01			P-value (nominal)= The most significant P-value for each SNP among all milk production traits
BovineHD1400000199	14	1638045	1e-300	0.01
BovineHD1400000200	14	1640406	1e-300	0.01
ARS-BFGL-NGS-57820	14	1651311	1e-300	0.01
BovineHD1400000204	14	1667797	1e-300	0.01
BovineHD1400000206	14	1679844	1e-300	0.01
BovineHD1400000216	14	1736599	1e-300	0.01
ARS-BFGL-NGS-4939	14	1801116	1e-300	0.01
BovineHD1400000275	14	2019390	1e-300	0.01
BovineHD1400000281	14	2046297	1e-300	0.01
ARS-BFGL-NGS-107379	14	2054457	7.45e-256	0.01
BovineHD1400000262	14	1967325	6.45e-252	0.01
BovineHD1400000282	14	2051225	2.26e-245	0.01
BovineHD1400000283	14	2057629	2.26e-245	0.01
BovineHD1400000285	14	2066638	2.26e-245	0.01
BovineHD1400000286	14	2069181	2.26e-245	0.01
BovineHD1400000287	14	2076458	2.26e-245	0.01
BovineHD1400000290	14	2089613	2.26e-245	0.01
BovineHD1400000324	14	2257386	1.09e-150	0.01
Hapmap30383-BTC-005848	14	1489496	9.35e-147	0.01
BovineHD1400000443	14	2758369	2.47e-106	0.01
ARS-BFGL-NGS-34135	14	1675278	6.44e-104	0.01
BovineHD1400000207	14	1683767	1.4e-101	0.01
BovineHD4100010518	14	1672047	3.94e-99	0.01
BovineHD1400000205	14	1672913	3.94e-99	0.01
ARS-BFGL-NGS-94706	14	1696470	4.68e-99	0.01
BovineHD1400000462	14	2857000	8.68e-94	0.01
BovineHD1400000326	14	2273502	1.26e-86	0.01
BovineHD1400000482	14	2940147	9.19e-86	0.01
BovineHD1400000457	14	2833552	1.82e-85	0.01
BovineHD1400000463	14	2875999	5.11e-78	0.01
BovineHD1400000464	14	2883623	5.11e-78	0.01
BovineHD1400000465	14	2885790	5.11e-78	0.01
BovineHD1400000467	14	2898515	5.11e-78	0.01
BovineHD1400000468	14	2901016	5.11e-78	0.01
BovineHD1400000469	14	2902668	5.11e-78	0.01
BovineHD1400000470	14	2904752	5.11e-78	0.01
ARS-BFGL-NGS-18858	14	2909929	5.11e-78	0.01
BovineHD1400000471	14	2910531	5.11e-78	0.01
BovineHD1400000288	14	2084067	2.16e-76	0.01
BovineHD1400000445	14	2763040	1.23e-57	0.01
BovineHD1400000446	14	2763621	1.23e-57	0.01
BovineHD1400000442	14	2756339	1.97e-56	0.01
BovineHD1400000480	14	2936478	1.25e-47	0.01
BTA-34956-no-rs	14	1514056	4.89e-47	0.01
BovineHD1400000167	14	1493001	1.58e-46	0.01
BovineHD4100010510	14	1494482	1.58e-46	0.01
BovineHD4100010511	14	1497296	1.58e-46	0.01
BovineHD1400000170	14	1504519	1.58e-46	0.01
BovineHD4100010512	14	1509091	1.58e-46	0.01
BovineHD1400000172	14	1514738	2.04e-46	0.01
BovineHD4100010513	14	1516428	2.04e-46	0.01
BovineHD1400000173	14	1517553	2.04e-46	0.01
BovineHD4100010514	14	1518492	2.04e-46	0.01
BovineHD1400000174	14	1522098	2.04e-46	0.01
BovineHD4100010515	14	1524573	2.04e-46	0.01
BovineHD4100010516	14	1527842	2.04e-46	0.01
BovineHD4100010517	14	1529914	2.04e-46	0.01
BovineHD1400000166	14	1487447	5.89e-46	0.01
BovineHD1400000164	14	1486102	1.37e-45	0.01
BovineHD1400000165	14	1486682	1.37e-45	0.01
BovineHD1400000143	14	1427669	4.48e-44	0.01
BovineHD1400000429	14	2676321	7.35e-40	0.01
BovineHD1400000145	14	1429389	8.84e-36	0.01
BovineHD1400000152	14	1439476	8.84e-36	0.01
BovineHD4100010506	14	1442028	2.44e-35	0.01
BovineHD1400000154	14	1444759	2.44e-35	0.01
BovineHD1400000277	14	2027812	8.52e-25	0.01
BovineHD1400000273	14	2006872	1.28e-19	0.01
BovineHD1400000258	14	1949077	1.71e-19	0.01
BovineHD1400000259	14	1951389	1.71e-19	0.01
ARS-BFGL-NGS-71749	14	1954317	1.71e-19	0.01
BovineHD1400000267	14	1988704	4.14e-19	0.01
BovineHD1400000270	14	1999406	4.14e-19	0.01
