# Supplementary material for: Genome-wide association for milk production and female fertility traits in Canadian dairy Holstein cattle
Source: BMC Genet. 2016 Jun 10;17:75. doi: 10.1186/s12863-016-0386-1 (PMC4901445; doi:10.1186/s12863-016-0386-1)
Supplement: Additional file 7: Table S8. — Common significant SNPs (genome-wise 1 % FDR) identified among all fertility related traits (CTFS and DO) using single SNP regression mixed linear model on the imputed BovineHD (777 k) genotypes in Holstein cattle. (XLS 34 kb) [file 12863_2016_386_MOESM7_ESM.xls]

## Sheet: Significant_SNPs
SNPID	Chromosome	Position	P-value (nominal)	FDR_genome-wise
BovineHD2100017054	21	59118105	4.97e-11	0.01
BovineHD2100017056	21	59123690	8.58e-11	0.01		P-value (nominal)= The most significant P-value for each SNP among fertility traits
ARS-BFGL-NGS-22156	21	55059767	1.09e-10	0.01
BovineHD2100015321	21	53432378	8.52e-10	0.01
BTB-00649131	21	53457352	8.52e-10	0.01
BTB-00649148	21	53500339	8.52e-10	0.01
BovineHD2100015609	21	54594098	2.11e-07	0.05
BovineHD2100015610	21	54600298	2.11e-07	0.05
