# Supplementary material for: Genome-wide association for milk production and female fertility traits in Canadian dairy Holstein cattle
Source: BMC Genet. 2016 Jun 10;17:75. doi: 10.1186/s12863-016-0386-1 (PMC4901445; doi:10.1186/s12863-016-0386-1)
Supplement: Additional file 8: Table S2. — Excel file describing highly significant SNPs (genome-wise FDR ≤ 5 %, FDR ≤ 1% and genome-wise Bonferroni ≤ 5 %) resulting from GWAS using single SNP regression mixed linear model for calving to first service interval (CTFS) and days open (DO). (XLS 40 kb) [file 12863_2016_386_MOESM8_ESM.xls]

## Sheet: Calving_to_first_service(CTFS)
SNPID	Chromosome	Position	P-value (nominal)	Bonferroni_genome-wise	FDR_genome-wise
BovineHD2100017054	21	59118105	4.97399e-11	3e-05	0.01
BovineHD2100017056	21	59123690	8.58264e-11	5e-05	0.01		Bonferroni_genome-wise= The SNPs that are significant at 5% Bonferroni threshold
ARS-BFGL-NGS-22156	21	55059767	1.09056e-10	7e-05	0.01		FDR_genome-wise 0.01= The SNPs that are significant at 1% false discovery rate (FDR) threshold
BovineHD2100015321	21	53432378	8.51586e-10	0.00051	0.01		FDR_genome-wise 0.05= The SNPs that are significant at 5% false discovery rate (FDR) threshold
BTB-00649131	21	53457352	8.51586e-10	0.00051	0.01		ns= not significnat
BTB-00649148	21	53500339	8.51586e-10	0.00051	0.01
BovineHD1700017313	17	60715289	3.12566e-08	0.01882	0.01
BovineHD2100016620	21	57758651	3.68187e-08	0.02217	0.01
BovineHD2100015609	21	54594098	2.10716e-07	ns	0.05
BovineHD2100015610	21	54600298	2.10716e-07	ns	0.05
BovineHD2100016496	21	57431370	3.80316e-07	ns	0.05
BovineHD1300008936	13	30607513	4.43705e-07	ns	0.05
BovineHD0500025143	5	88686048	8.37733e-07	ns	0.05
BovineHD1400004569	14	16142894	8.88753e-07	ns	0.05
Hapmap41181-BTA-120938	13	29670823	9.66522e-07	ns	0.05
BovineHD2100015297	21	53281585	1.33253e-06	ns	0.05
ARS-BFGL-NGS-21273	21	47117318	1.33593e-06	ns	0.05
BovineHD2100013476	21	47131465	1.33593e-06	ns	0.05
BovineHD1400004567	14	16137830	1.34408e-06	ns	0.05
BovineHD1300009502	13	32598958	1.53428e-06	ns	0.05

## Sheet: Days_open(DO)
SNPID	Chromosome	Position	P-value (nominal)	Bonferroni_genome-wise	FDR_genome-wise
ARS-BFGL-NGS-22156	21	55059767	6.73806e-09	0.00406	0.01
BovineHD2100017056	21	59123690	1.16078e-08	0.00699	0.01
BovineHD2100017054	21	59118105	1.60157e-08	0.00964	0.01
BovineHD2100015321	21	53432378	1.92975e-08	0.0116	0.01
BTB-00649131	21	53457352	1.92975e-08	0.0116	0.01
BTB-00649148	21	53500339	1.92975e-08	0.0116	0.01
BovineHD2100015609	21	54594098	5.55865e-08	0.0335	0.01
BovineHD2100015610	21	54600298	5.55865e-08	0.0335	0.01
