# Supplementary material for: Genome-wide association for milk production and female fertility traits in Canadian dairy Holstein cattle
Source: BMC Genet. 2016 Jun 10;17:75. doi: 10.1186/s12863-016-0386-1 (PMC4901445; doi:10.1186/s12863-016-0386-1)
Supplement: Additional file 9: Table S4. — Excel file describing previously identified production or fertility trait QTL that overlap with the SNPs identified in this study for calving to first service interval (CTFS). (XLS 30 kb) [file 12863_2016_386_MOESM9_ESM.xls]

## Sheet: calving_to_first_service(CTFS)
SNPID	Chromosome	Position	QTL_start	QTL_end	QTL_ID	Associated_trait_name	Breed	PUBMED_ID	Reference
BovineHD0500025143	5	88686048	88109377	89423473	QTL_ID=22579	Name="Sire conception rate"	holstein (holstein-friesian)	22742504	Penagaricano et al. (2012)
BovineHD0500025143	5	88686048	88109377	89423473	QTL_ID=22585	Name="Sire conception rate"	holstein (holstein-friesian)	22742504	Penagaricano et al. (2012)
BovineHD0500025143	5	88686048	88109377	89423473	QTL_ID=22634	Name="Body condition score"	holstein (holstein-friesian)	23031337	Veerkamp et al. (2012)
BovineHD0500025143	5	88686048	88109377	89423473	QTL_ID=22664	Name="Milk yield (ECM)"	holstein (holstein-friesian)	23031337	Veerkamp et al. (2012)
BovineHD0500025143	5	88686048	88109377	89423473	QTL_ID=22648	Name="Dry matter intake"	holstein (holstein-friesian)	23031337	Veerkamp et al. (2012)
BovineHD0500025143	5	88686048	88109377	89423473	QTL_ID=22649	Name="Dry matter intake"	holstein (holstein-friesian)	23031337	Veerkamp et al. (2012)
BovineHD0500025143	5	88686048	88109377	89423473	QTL_ID=22684	Name="Milk yield"	brown swiss	23031427	Guo wt al. (2012)
BovineHD0500025143	5	88686048	88109377	89423473	QTL_ID=22690	Name="Milk fat yield"	brown swiss	23031427	Guo wt al. (2012)
BovineHD0500025143	5	88686048	47539203	90486800	QTL_ID=22864	Name="Intramuscular fat"	brangus	23038745	Peters et al. (2012)
Hapmap41181-BTA-120938	13	29670823	28388159	32765653	QTL_ID=20786	Name="Shear force"	charolais,hereford,limousin,simmental,Angus	22497286	McClure et al. (2012)
BovineHD1300008936	13	30607513	28388159	32765653	QTL_ID=20786	Name="Shear force"	charolais,hereford,limousin,simmental,Angus	22497286	McClure et al. (2012)
BovineHD1300009502	13	32598958	28388159	32765653	QTL_ID=20786	Name="Shear force"	charolais,hereford,limousin,simmental,Angus	22497286	McClure et al. (2012)
Hapmap41181-BTA-120938	13	29670823	27460666	29770651	QTL_ID=20950	Name="Average Daily Gain"	Angus	22497295	Rolf et al (2012)
Hapmap41181-BTA-120938	13	29670823	27460666	29770651	QTL_ID=20951	Name="Average Daily Gain"	Angus	22497295	Rolf et al (2012)
Hapmap41181-BTA-120938	13	29670823	27460666	29770651	QTL_ID=20952	Name="Average Daily Gain"	Angus	22497295	Rolf et al (2012)
Hapmap41181-BTA-120938	13	29670823	27460666	29770651	QTL_ID=20914	Name="Body energy content"	holstein (holstein-friesian)	22497605	Tetans et al. (2013)
Hapmap41181-BTA-120938	13	29670823	27460666	29770651	QTL_ID=20915	Name="Body energy content"	holstein (holstein-friesian)	22497605	Tetans et al. (2013)
Hapmap41181-BTA-120938	13	29670823	27460666	29770651	QTL_ID=20916	Name="Body energy content"	holstein (holstein-friesian)	22497605	Tetans et al. (2013)
Hapmap41181-BTA-120938	13	29670823	27460666	29770651	QTL_ID=21156	Name="Eye area pigmentation"	Fleckvieh	22567150	Pausch et al. (2012)
BovineHD1300008936	13	30607513	30445920	32113216	QTL_ID=30614	Name="Inhibin level"	brahman	22811567	Fortes et al. (2012)
BovineHD1300009502	13	32598958	31390885	33498488	QTL_ID=37226	Name="Lean meat yield"	holstein (holstein-friesian)	25273628	Doran et al. (2014)
BovineHD1300009502	13	32598958	31390885	33498488	QTL_ID=37176	Name="Lean meat yield"	holstein (holstein-friesian)	25273628	Doran et al. (2014)
BovineHD1300009502	13	32598958	31390885	33498488	QTL_ID=37173	Name="Lean meat yield"	holstein (holstein-friesian)	25273628	Doran et al. (2014)
BovineHD1300009502	13	32598958	31390885	33498488	QTL_ID=37165	Name="Lean meat yield"	holstein (holstein-friesian)	25273628	Doran et al. (2014)
BovineHD1300009502	13	32598958	31390885	33498488	QTL_ID=37157	Name="Lean meat yield"	holstein (holstein-friesian)	25273628	Doran et al. (2014)
BovineHD1300009502	13	32598958	31390885	33498488	QTL_ID=37124	Name="Lean meat yield"	holstein (holstein-friesian)	25273628	Doran et al. (2014)
BovineHD1300009502	13	32598958	31390885	33498488	QTL_ID=37088	Name="Lean meat yield"	holstein (holstein-friesian)	25273628	Doran et al. (2014)
BovineHD1300009502	13	32598958	31390885	33498488	QTL_ID=36997	Name="Lean meat yield"	holstein (holstein-friesian)	25273628	Doran et al. (2014)
BovineHD1300009502	13	32598958	31390885	33498488	QTL_ID=36994	Name="Lean meat yield"	holstein (holstein-friesian)	25273628	Doran et al. (2014)
BovineHD1300009502	13	32598958	31390885	33498488	QTL_ID=36961	Name="Lean meat yield"	holstein (holstein-friesian)	25273628	Doran et al. (2014)
BovineHD1300009502	13	32598958	31390885	33498488	QTL_ID=36953	Name="Lean meat yield"	holstein (holstein-friesian)	25273628	Doran et al. (2014)
BovineHD1300009502	13	32598958	31390885	33498488	QTL_ID=36933	Name="Lean meat yield"	holstein (holstein-friesian)	25273628	Doran et al. (2014)
BovineHD1300009502	13	32598958	31390885	33498488	QTL_ID=36900	Name="Lean meat yield"	holstein (holstein-friesian)	25273628	Doran et al. (2014)
BovineHD1300009502	13	32598958	31390885	33498488	QTL_ID=36891	Name="Lean meat yield"	holstein (holstein-friesian)	25273628	Doran et al. (2014)
BovineHD1300009502	13	32598958	31390885	33498488	QTL_ID=36873	Name="Lean meat yield"	holstein (holstein-friesian)	25273628	Doran et al. (2014)
BovineHD1300009502	13	32598958	31390885	33498488	QTL_ID=36872	Name="Lean meat yield"	holstein (holstein-friesian)	25273628	Doran et al. (2014)
BovineHD1300009502	13	32598958	31390885	33498488	QTL_ID=36859	Name="Lean meat yield"	holstein (holstein-friesian)	25273628	Doran et al. (2014)
BovineHD1300009502	13	32598958	31390885	33498488	QTL_ID=36821	Name="Lean meat yield"	holstein (holstein-friesian)	25273628	Doran et al. (2014)
BovineHD1300009502	13	32598958	31390885	33498488	QTL_ID=36809	Name="Lean meat yield"	holstein (holstein-friesian)	25273628	Doran et al. (2014)
BovineHD1300009502	13	32598958	31390885	33498488	QTL_ID=36805	Name="Lean meat yield"	holstein (holstein-friesian)	25273628	Doran et al. (2014)
BovineHD1300009502	13	32598958	31390885	33498488	QTL_ID=37583	Name="Carcass weight"	-	25656186	Liu et al. (2015)
BovineHD1300009502	13	32598958	31390885	33498488	QTL_ID=37584	Name="Subcutaneous fat"	-	25656186	Liu et al. (2015)
BovineHD1400004567	14	16137830	1651291	39188967	QTL_ID=25260	Name="Clinical mastitis (EBV)"	holstein (holstein-friesian)	23647142	Sahana et al (2013)
BovineHD1400004567	14	16137830	1801096	39188967	QTL_ID=25261	Name="Clinical mastitis (EBV)"	holstein (holstein-friesian)	23647142	Sahana et al (2013)
BovineHD1400004567	14	16137830	2054437	39188967	QTL_ID=25262	Name="Clinical mastitis (EBV)"	holstein (holstein-friesian)	23647142	Sahana et al (2013)
BovineHD1400004569	14	16142894	1651291	39188967	QTL_ID=25260	Name="Clinical mastitis (EBV)"	holstein (holstein-friesian)	23647142	Sahana et al (2013)
BovineHD1400004569	14	16142894	1801096	39188967	QTL_ID=25261	Name="Clinical mastitis (EBV)"	holstein (holstein-friesian)	23647142	Sahana et al (2013)
BovineHD1400004569	14	16142894	2054437	39188967	QTL_ID=25262	Name="Clinical mastitis (EBV)"	holstein (holstein-friesian)	23647142	Sahana et al (2013)
BovineHD1700017313	17	60715289	35792204	68876672	QTL_ID=20805	Name="Shear force"	charolais,hereford,limousin,simmental	22497286	McClure et al. (2012)
BovineHD1700017313	17	60715289	41001273	98328886	QTL_ID=31785	Name="trans-16-C18:1 fatty acid content"	nelore	24666668	Cesar et al. (2014)
ARS-BFGL-NGS-21273	21	47117318	43750314	47534479	QTL_ID=15214	Name="Calf size (direct)"	holstein (holstein-friesian)	21183059	Sahana et al. (2011)
ARS-BFGL-NGS-21273	21	47117318	43750314	47534479	QTL_ID=15215	Name="Calf size (direct)"	holstein (holstein-friesian)	21183059	Sahana et al. (2011)
BovineHD2100013476	21	47131465	43750314	47534479	QTL_ID=15214	Name="Calf size (direct)"	holstein (holstein-friesian)	21183059	Sahana et al. (2011)
BovineHD2100013476	21	47131465	43750314	47534479	QTL_ID=15215	Name="Calf size (direct)"	holstein (holstein-friesian)	21183059	Sahana et al. (2011)
ARS-BFGL-NGS-21273	21	47117318	45277101	52299486	QTL_ID=19042	Name="Somatic cell score (DYD)"	norwegian red	21906097	Sodeland et al. (2011)
ARS-BFGL-NGS-21273	21	47117318	45277101	52299486	QTL_ID=19043	Name="Somatic cell score (DYD)"	norwegian red	21906097	Sodeland et al. (2011)
BovineHD2100013476	21	47131465	45277101	52299486	QTL_ID=19042	Name="Somatic cell score (DYD)"	norwegian red	21906097	Sodeland et al. (2011)
BovineHD2100013476	21	47131465	45277101	52299486	QTL_ID=19043	Name="Somatic cell score (DYD)"	norwegian red	21906097	Sodeland et al. (2011)
BovineHD2100015297	21	53281585	52381583	53312624	QTL_ID=20515	Name="C22:1 fatty acid content"	Angus	24156620	Saatchi et al. (2013)
