# Supplementary material for: Genome-wide association for milk production and female fertility traits in Canadian dairy Holstein cattle
Source: BMC Genet. 2016 Jun 10;17:75. doi: 10.1186/s12863-016-0386-1 (PMC4901445; doi:10.1186/s12863-016-0386-1)
Supplement: Additional file 10: Table S6. — Excel file describing gene ontology biological process terms enriched among GWAS results for fertility traits; calving to first service interval (CTFS) and days open (DO). (XLS 339 kb) [file 12863_2016_386_MOESM10_ESM.xls]

## Sheet: Calving_to_first_service(CTFS)
p.L: Proportion of iterations in which the hypergeometric sampling found less or equal candidate regions that observed
p.G: Proportion of iterations in which the hypergeometric sampling found more or equal candidate regions than observed
g: Number of genomic regions associated with the significant GO term having at least one candidate SNP
G: Total number of genomic regions associated with the significant GO term
nc: Number of candidate SNPs located in G
mc: Number of non-candidate SNPs located in G
child.Gos: Child terms that are also significantly enriched with candidate SNPs
GO	P	FDR	p.L	p.G	g	G	nc	mc	GO.def	GO_name	child.GOs
GO:0000075	1.42742e-06	5.51837e-05	0	1	12	150	50	1559	A cell cycle process that controls cell cycle progression by monitoring the integrity of specific cell cycle events. A cell cycle checkpoint begins with detection of deficiencies or defects and ends with signal transduction.	cell cycle checkpoint	GO:0006977,GO:0007093,GO:0007094,GO:0031571,GO:0031577,GO:0044774,GO:0044783,GO:0071173,GO:0071174,GO:0072422,GO:0072431
GO:0000082	7.84754e-08	4.11479e-06	0	1	5	114	45	1213	The mitotic cell cycle transition by which a cell in G1 commits to S phase. The process begins with the build up of G1 cyclin-dependent kinase (G1 CDK), resulting in the activation of transcription of G1 cyclins. The process ends with the positive feedback of the G1 cyclins on the G1 CDK which commits the cell to S phase, in which DNA replication is initiated.	G1/S transition of mitotic cell cycle	GO:0006977,GO:0031571,GO:0072431,GO:1900087,GO:2000045,GO:2000134
GO:0000159	0.000208732	0.00458831	0	1	2	17	15	331	A protein complex that has protein serine/threonine phosphatase activity that is polycation-stimulated (PCS), being directly stimulated by protamine, polylysine, or histone H1; it constitutes a subclass of several enzymes activated by different histones and polylysine, and consists of catalytic, scaffolding, and regulatory subunits. The catalytic and scaffolding subunits form the core enzyme, and…	protein phosphatase type 2A complex
GO:0000226	2.80142e-10	2.55179e-08	0	1	22	314	113	3938	A process that is carried out at the cellular level which results in the assembly, arrangement of constituent parts, or disassembly of cytoskeletal structures comprising microtubules and their associated proteins.	microtubule cytoskeleton organization	GO:0001578,GO:0031113,GO:0031122,GO:0035082,GO:0046785
GO:0000228	2.68119e-06	9.7424e-05	0	1	14	318	79	2852	A chromosome found in the nucleus of a eukaryotic cell.	nuclear chromosome	GO:0000794,GO:0000780
GO:0000278	2.35002e-08	1.46727e-06	0	1	22	497	135	5390	Progression through the phases of the mitotic cell cycle, the most common eukaryotic cell cycle, which canonically comprises four successive phases called G1, S, G2, and M and includes replication of the genome and the subsequent segregation of chromosomes into daughter cells. In some variant cell cycles nuclear replication or nuclear division may not be followed by cell division, or G1 and G2 ph…	mitotic cell cycle	GO:0000082,GO:0006977,GO:0007067,GO:0007088,GO:0044772,GO:0007091,GO:0007093,GO:0007094,GO:0007346,GO:0030071,GO:0031571,GO:0044774,GO:0045839,GO:0071174,GO:0072431,GO:1900087,GO:1901990,GO:1901991,GO:2000045,GO:2000134
GO:0000302	5.42579e-06	0.000182216	0	1	7	99	40	1187	Any process that results in a change in state or activity of a cell or an organism (in terms of movement, secretion, enzyme production, gene expression, etc.) as a result of a reactive oxygen species stimulus. Reactive oxygen species include singlet oxygen, superoxide, and oxygen free radicals.	response to reactive oxygen species	GO:0042542
GO:0000775	5.60464e-19	2.01449e-16	0	1	8	127	67	1078	The region of a chromosome that includes the centromeric DNA and associated proteins. In monocentric chromosomes, this region corresponds to a single area of the chromosome, whereas in holocentric chromosomes, it is evenly distributed along the chromosome.	chromosome, centromeric region	GO:0000776,GO:0000777,GO:0000779,GO:0000780,GO:0000940
GO:0000776	1.22656e-20	5.09749e-18	0	1	6	92	62	903	A multisubunit complex that is located at the centromeric region of DNA and provides an attachment point for the spindle microtubules.	kinetochore	GO:0000777,GO:0000940
GO:0000777	1.14093e-26	1.16717e-23	0	1	2	42	44	344	A multisubunit complex that is located at the centromeric region of a condensed chromosome and provides an attachment point for the spindle microtubules.	condensed chromosome kinetochore	GO:0000940
GO:0000779	4.82299e-23	2.67254e-20	0	1	2	47	44	375	The region of a condensed chromosome that includes the centromere and associated proteins, including the kinetochore. In monocentric chromosomes, this region corresponds to a single area of the chromosome, whereas in holocentric chromosomes, it is evenly distributed along the chromosome.	condensed chromosome, centromeric region	GO:0000777,GO:0000780,GO:0000940
GO:0000780	1.88763e-45	5.02071e-42	0	1	1	13	43	82	The region of a condensed chromosome in the nucleus that includes the centromere and associated proteins, including the kinetochore. In monocentric chromosomes, this region corresponds to a single area of the chromosome, whereas in holocentric chromosomes, it is evenly distributed along the chromosome.	condensed nuclear chromosome, centromeric region
GO:0000793	2.24627e-11	2.81823e-09	0	1	5	126	48	980	A highly compacted molecule of DNA and associated proteins resulting in a cytologically distinct structure.	condensed chromosome	GO:0000794,GO:0000777,GO:0000779,GO:0000780,GO:0000940
GO:0000794	1.23792e-22	6.33194e-20	0	1	3	63	45	467	A highly compacted molecule of DNA and associated proteins resulting in a cytologically distinct structure that remains in the nucleus.	condensed nuclear chromosome	GO:0000780
GO:0000940	3.86437e-43	8.56537e-40	0	1	1	11	43	96	The region of a condensed chromosome kinetochore most external to centromeric DNA; this outer region mediates kinetochore-microtubule interactions.	condensed chromosome outer kinetochore
GO:0000975	0.000121094	0.00281543	0	1	29	495	108	5177	Interacting selectively and non-covalently with a DNA region that regulates a DNA-based process. Such processes include transcription, DNA replication, and DNA repair.	regulatory region DNA binding	GO:0000976,GO:0000977,GO:0001012,GO:0044212,GO:0070888
GO:0000976	0.00046022	0.00924541	0	1	19	337	78	3551	Interacting selectively and non-covalently with a specific sequence of DNA that is part of a regulatory region that controls transcription of that section of the DNA. The transcribed region might be described as a gene, cistron, or operon.	transcription regulatory region sequence-specific DNA binding	GO:0000977
GO:0000977	7.66054e-06	0.000244898	0	1	14	267	70	2837	Interacting selectively and non-covalently with a specific sequence of DNA that is part of a regulatory region that controls the transcription of a gene or cistron by RNA polymerase II.	RNA polymerase II regulatory region sequence-specific DNA binding
GO:0000993	7.61693e-06	0.00024468	0.00564	1	1	11	15	255	Interacting selectively and non-covalently with RNA polymerase II core enzyme, a multisubunit eukaryotic nuclear RNA polymerase typically composed of twelve subunits.	RNA polymerase II core binding
GO:0001012	3.0803e-05	0.000836018	0	1	15	269	71	2877	Interacting selectively and non-covalently with a DNA region that controls the transcription of a region of DNA by RNA polymerase II. Binding may occur as a sequence specific interaction or as an interaction observed only once a factor has been recruited to the DNA by other factors.	RNA polymerase II regulatory region DNA binding	GO:0000977
GO:0001540	0.000471078	0.00944928	0	1	2	19	14	323	Interacting selectively and non-covalently with beta-amyloid peptide/protein and/or its precursor.	beta-amyloid binding
GO:0001578	7.8615e-13	1.20172e-10	0	1	3	37	35	509	A process that results in a parallel arrangement of microtubules.	microtubule bundle formation	GO:0035082
GO:0001656	0.000100534	0.00238323	0	1	7	79	30	911	The process whose specific outcome is the progression of the metanephros over time, from its formation to the mature structure. In mammals, the metanephros is the excretory organ of the fetus, which develops into the mature kidney and is formed from the rear portion of the nephrogenic cord. The metanephros is an endocrine and metabolic organ that filters the blood and excretes the end products of…	metanephros development
GO:0001658	4.15277e-07	1.84708e-05	0	1	5	54	26	515	The process in which the branching structure of the ureteric bud is generated and organized. The ureteric bud is an epithelial tube that grows out from the metanephric duct. The bud elongates and branches to give rise to the ureter and kidney collecting tubules.	branching involved in ureteric bud morphogenesis
GO:0001707	2.934e-08	1.79812e-06	0	1	6	63	29	559	The process that gives rise to the mesoderm. This process pertains to the initial formation of the structure from unspecified parts.	mesoderm formation	GO:0048333
GO:0001776	5.01804e-05	0.00129582	0	1	4	67	23	580	The process of regulating the proliferation and elimination of cells of the immune system such that the total number of cells of a particular cell type within a whole or part of an organism is stable over time in the absence of an outside stimulus.	leukocyte homeostasis	GO:0001782,GO:0043029
GO:0001782	2.85898e-06	0.000103601	1e-05	1	2	26	14	193	The process of regulating the proliferation and elimination of B cells such that the total number of B cells within a whole or part of an organism is stable over time in the absence of an outside stimulus.	B cell homeostasis
GO:0001819	8.73691e-06	0.000275991	0	1	10	188	49	1624	Any process that activates or increases the frequency, rate or extent of production of a cytokine.	positive regulation of cytokine production	GO:0032735,GO:0032743
GO:0001932	2.07085e-06	7.86866e-05	0	1	41	735	190	8984	Any process that modulates the frequency, rate or extent of addition of phosphate groups into an amino acid in a protein.	regulation of protein phosphorylation	GO:0001934,GO:0007176,GO:0033135,GO:0033137,GO:0033138,GO:0045859,GO:0045860,GO:0050731,GO:0061097,GO:0061098,GO:0061099
GO:0001934	6.02246e-09	4.23771e-07	0	1	22	473	139	5310	Any process that activates or increases the frequency, rate or extent of addition of phosphate groups to amino acids within a protein.	positive regulation of protein phosphorylation	GO:0033138,GO:0045860,GO:0050731,GO:0061098
GO:0001958	1.28703e-06	5.07898e-05	0	1	3	27	22	400	Replacement ossification wherein bone tissue replaces cartilage.	endochondral ossification
GO:0002244	1.01272e-21	4.64418e-19	0	1	13	140	87	1690	The process in which precursor cell type acquires the specialized features of a hematopoietic progenitor cell, a class of cell types including myeloid progenitor cells and lymphoid progenitor cells.	hematopoietic progenitor cell differentiation	GO:0002320,GO:0002328,GO:0030219,GO:0035855
GO:0002253	0.000422188	0.00851999	0	1	11	193	55	2242	Any process that initiates an immune response.	activation of immune response	GO:0006956,GO:0030449
GO:0002320	6.53624e-14	1.13917e-11	0.00018	1	3	18	25	211	The process in which a precursor cell type acquires the specialized features of a lymphoid progenitor cell. Lymphoid progenitor cells include progenitor cells for any of the lymphoid lineages.	lymphoid progenitor cell differentiation	GO:0002328
GO:0002328	8.17171e-07	3.34386e-05	0.0275	1	2	10	13	137	The process in which a precursor cell type acquires the specialized features of a pro-B cell. Pro-B cells are the earliest stage of the B cell lineage and undergo heavy chain D and J gene rearrangements, although they are not fully committed.	pro-B cell differentiation
GO:0002360	3.08559e-17	9.3262e-15	0.00088	1	2	12	24	135	The process in which a lymphoid progenitor cell becomes committed to becoming any type of T cell.	T cell lineage commitment
GO:0002455	2.73147e-10	2.50523e-08	0	1	2	18	12	55	An immune response dependent upon secreted immunoglobulin. An example of this process is found in Mus musculus.	humoral immune response mediated by circulating immunoglobulin	GO:0002923
GO:0002673	3.15544e-05	0.000854669	0.00115	0.99996	4	31	14	242	Any process that modulates the frequency, rate, or extent of an acute inflammatory response.	regulation of acute inflammatory response	GO:0030449
GO:0002686	0.000282633	0.00598064	0.03384	0.99993	2	16	17	412	Any process that stops, prevents, or reduces the frequency, rate, or extent of leukocyte migration.	negative regulation of leukocyte migration
GO:0002920	2.19586e-06	8.18849e-05	6e-05	1	2	24	12	134	Any process that modulates the frequency, rate, or extent of a humoral immune response.	regulation of humoral immune response	GO:0002923,GO:0030449
GO:0002923	4.50929e-13	7.13917e-11	0.00039	1	2	10	12	27	Any process that modulates the frequency, rate, or extent of a humoral immune response mediated by circulating immunoglobulin.	regulation of humoral immune response mediated by circulating immunoglobulin
GO:0002931	5.28098e-08	2.97592e-06	0.00033	1	1	13	12	92	Any process that results in a change in state or activity of an organism (in terms of movement, secretion, enzyme production, gene expression, etc.) as a result of a inadequate blood supply.	response to ischemia
GO:0003156	0.000251153	0.00538724	0	1	2	33	11	192	Any process that modulates the rate, frequency or extent of organ formation. Organ formation is the process pertaining to the initial formation of an organ from unspecified parts. The process begins with the specific processes that contribute to the appearance of the discrete structure, such as inductive events, and ends when the structural rudiment of the organ is recognizable, such as a condens…	regulation of organ formation
GO:0003677	0.000120467	0.00280577	0	1	73	1648	258	14035	Any molecular function by which a gene product interacts selectively and non-covalently with DNA (deoxyribonucleic acid).	DNA binding	GO:0000975,GO:0000976,GO:0000977,GO:0001012,GO:0044212,GO:0070888
GO:0003727	6.5674e-06	0.000215654	0	1	3	40	18	347	Interacting selectively and non-covalently with single-stranded RNA.	single-stranded RNA binding
GO:0003777	5.53123e-06	0.000184824	0	1	2	69	44	1471	Catalysis of movement along a microtubule, coupled to the hydrolysis of a nucleoside triphosphate (usually ATP).	microtubule motor activity
GO:0004112	2.31371e-06	8.47658e-05	0	1	4	25	27	663	Catalysis of the reaction: a nucleoside cyclic phosphate + H2O = a nucleoside phosphate.	cyclic-nucleotide phosphodiesterase activity	GO:0004114
GO:0004114	4.9114e-06	0.0001662	0	1	4	24	27	662	Catalysis of the reaction: nucleoside 3',5'-cyclic phosphate + H2O = nucleoside 5'-phosphate.	3',5'-cyclic-nucleotide phosphodiesterase activity
GO:0004177	7.44248e-14	1.26894e-11	0	1	2	22	27	283	Catalysis of the hydrolysis of N-terminal amino acid residues from in a polypeptide chain.	aminopeptidase activity
GO:0004180	1.21968e-09	1.00127e-07	0	1	2	28	29	512	Catalysis of the hydrolysis of the terminal or penultimate peptide bond at the C-terminal end of a peptide or polypeptide.	carboxypeptidase activity	GO:0004181
GO:0004181	2.37537e-14	4.32741e-12	0	1	1	19	27	257	Catalysis of the hydrolysis of C-terminal amino acid residues from a polypeptide chain by a mechanism in which water acts as a nucleophile, one or two metal ions hold the water molecule in place, and charged amino acid side chains are ligands for the metal ions.	metallocarboxypeptidase activity
GO:0004601	1.27334e-07	6.2952e-06	0	1	2	28	13	125	Catalysis of the reaction: donor + hydrogen peroxide = oxidized donor + 2 H2O.	peroxidase activity
GO:0004629	0.00033388	0.00694878	0.00014	0.99999	3	16	21	619	Catalysis of the reaction: a phospholipid + H2O = 1,2-diacylglycerol + a phosphatidate.	phospholipase C activity
GO:0005096	1.26421e-07	6.2734e-06	0	1	16	158	103	4042	Increases the activity of a GTPase, an enzyme that catalyzes the hydrolysis of GTP.	GTPase activator activity
GO:0005452	4.85043e-06	0.000164977	0	1	1	13	16	265	Catalysis of the transfer of a solute or solutes from one side of a membrane to the other according to the reaction: inorganic anion A(out) + inorganic anion B(in) = inorganic anion A(in) + inorganic anion B(out).	inorganic anion exchanger activity
GO:0005484	6.01557e-08	3.34194e-06	0	1	1	22	17	215	Acting as a marker to identify a membrane and interacting selectively with one or more SNAREs on another membrane to mediate membrane fusion.	SNAP receptor activity
GO:0005576	1.04658e-05	0.000324999	0	1	145	3263	641	36438	The space external to the outermost structure of a cell. For cells without external protective or external encapsulating structures this refers to space outside of the plasma membrane. This term covers the host cell environment outside an intracellular parasite.	extracellular region	GO:0065010,GO:0070062
GO:0005635	0.00017378	0.00390389	0	1	18	227	82	3238	The double lipid bilayer enclosing the nucleus and separating its contents from the rest of the cytoplasm; includes the intermembrane space, a gap of width 20-40 nm (also called the perinuclear space).	nuclear envelope	GO:0005643
GO:0005643	1.88189e-05	0.000542892	0	1	2	34	19	371	Any of the numerous similar discrete openings in the nuclear envelope of a eukaryotic cell, where the inner and outer nuclear membranes are joined.	nuclear pore
GO:0005694	3.24791e-06	0.000115492	0	1	28	720	119	5208	A structure composed of a very long molecule of DNA and associated proteins (e.g. histones) that carries hereditary information.	chromosome	GO:0000228,GO:0000794,GO:0000793,GO:0000775,GO:0000776,GO:0000777,GO:0000779,GO:0000780,GO:0000940
GO:0005783	1.53771e-05	0.000456474	0	1	55	834	203	10254	The irregular network of unit membranes, visible only by electron microscopy, that occurs in the cytoplasm of many eukaryotic cells. The membranes form a complex meshwork of tubular channels, which are often expanded into slitlike cavities called cisternae. The ER takes two forms, rough (or granular), with ribosomes adhering to the outer surface, and smooth (with no ribosomes attached).	endoplasmic reticulum
GO:0005819	8.07694e-13	1.22063e-10	0	1	12	193	91	2375	The array of microtubules and associated molecules that forms between opposite poles of a eukaryotic cell during mitosis or meiosis and serves to move the duplicated chromosomes apart.	spindle	GO:0051233,GO:0072686
GO:0005871	9.02316e-16	2.14284e-13	0	1	2	46	44	605	Any complex that includes a dimer of molecules from the kinesin superfamily, a group of related proteins that contain an extended region of predicted alpha-helical coiled coil in the main chain that likely produces dimerization. The native complexes of several kinesin family members have also been shown to contain additional peptides, often designated light chains as all of the noncatalytic subun…	kinesin complex
GO:0005903	8.45591e-11	8.51933e-09	0	1	4	38	34	583	Dense covering of microvilli on the apical surface of epithelial cells in tissues such as the intestine, kidney, and choroid plexus; the microvilli aid absorption by increasing the surface area of the cell.	brush border
GO:0005905	4.18319e-08	2.45076e-06	0	1	1	38	30	611	A part of the endomembrane system in the form of an invagination of a membrane upon which a clathrin coat forms, and that can be converted by vesicle budding into a clathrin-coated vesicle. Coated pits form on the plasma membrane, where they are involved in receptor-mediated selective transport of many proteins and other macromolecules across the cell membrane, in the trans-Golgi network, and on …	coated pit
GO:0005912	3.09282e-08	1.87815e-06	0	1	35	359	142	5887	A cell junction at which anchoring proteins (cadherins or integrins) extend through the plasma membrane and are attached to actin filaments.	adherens junction	GO:0005925
GO:0005925	4.6724e-08	2.66688e-06	0	1	27	311	116	4446	Small region on the surface of a cell that anchors the cell to the extracellular matrix and that forms a point of termination of actin filaments.	focal adhesion
GO:0005942	7.11581e-08	3.84687e-06	0	1	1	13	21	291	A complex containing a heterodimer of a catalytic subunit and a regulatory (adaptor) subunit of any phosphatidylinositol 3-kinase (PI3K).	phosphatidylinositol 3-kinase complex
GO:0006082	0.000432476	0.00871438	0	1	39	660	151	7553	The chemical reactions and pathways involving organic acids, any acidic compound containing carbon in covalent linkage.	organic acid metabolic process	GO:0008206,GO:0019752
GO:0006184	0.000244259	0.00525631	0	1	46	616	207	10827	The chemical reactions and pathways resulting in the breakdown of GTP, guanosine triphosphate.	GTP catabolic process	GO:0032314,GO:0033124
GO:0006282	5.63313e-05	0.00143515	0	1	4	49	22	547	Any process that modulates the frequency, rate or extent of DNA repair.	regulation of DNA repair	GO:0045739
GO:0006302	0.000128272	0.00295137	0	1	8	125	41	1435	The repair of double-strand breaks in DNA via homologous and nonhomologous mechanisms to reform a continuous DNA helix.	double-strand break repair	GO:0006303
GO:0006303	0.000355763	0.00734673	2e-05	1	2	17	13	259	The repair of a double-strand break in DNA in which the two broken ends are rejoined with little or no sequence complementarity. Information at the DNA ends may be lost due to the modification of broken DNA ends.	double-strand break repair via nonhomologous end joining
GO:0006310	1.18225e-05	0.000359787	0	1	14	179	47	1571	Any process in which a new genotype is formed by reassortment of genes resulting in gene combinations different from those that were present in the parents. In eukaryotes genetic recombination can occur by chromosome assortment, intrachromosomal recombination, or nonreciprocal interchromosomal recombination. Intrachromosomal recombination occurs by crossing over. In bacteria it may occur by genet…	DNA recombination	GO:0016444,GO:0016447,GO:0033151
GO:0006364	4.75914e-06	0.000163123	2e-05	0.99999	6	74	17	280	Any process involved in the conversion of a primary ribosomal RNA (rRNA) transcript into one or more mature rRNA molecules.	rRNA processing
GO:0006378	0.000165483	0.00372379	0.00362	0.99993	2	19	13	234	The enzymatic addition of a sequence of 40-200 adenylyl residues at the 3' end of a eukaryotic mRNA primary transcript.	mRNA polyadenylation
GO:0006470	7.09716e-08	3.84687e-06	0	1	17	159	78	2697	The process of removing one or more phosphoric residues from a protein.	protein dephosphorylation	GO:0035307
GO:0006582	0.000278533	0.00592675	0	1	1	14	12	227	The chemical reactions and pathways involving melanins, pigments largely of animal origin. High molecular weight polymers of indole quinone, they are irregular polymeric structures and are divided into three groups: allomelanins in the plant kingdom and eumelanins and phaeomelanins in the animal kingdom.	melanin metabolic process
GO:0006629	8.68435e-08	4.44205e-06	0	1	50	845	206	9398	The chemical reactions and pathways involving lipids, compounds soluble in an organic solvent but not, or sparingly, in an aqueous solvent. Includes fatty acids; neutral fats, other fatty-acid esters, and soaps; long-chain (fatty) alcohols and waxes; sphingoids and other long-chain bases; glycolipids, phospholipids and sphingolipids; and carotenes, polyprenols, sterols, terpenes and other isopren…	lipid metabolic process	GO:0006638,GO:0006639,GO:0006641,GO:0006644,GO:0006650,GO:0006661,GO:0008202,GO:0008206,GO:0008654,GO:0016042,GO:0030258,GO:0045833,GO:0046474,GO:0046488,GO:0046834,GO:0046854
GO:0006638	4.03121e-06	0.000140711	0	1	7	61	25	564	The chemical reactions and pathways involving neutral lipids, lipids only soluble in solvents of very low polarity.	neutral lipid metabolic process	GO:0006639,GO:0006641
GO:0006639	7.52191e-07	3.11632e-05	1e-05	1	7	59	25	514	The chemical reactions and pathways involving acylglycerol, any mono-, di- or triester of glycerol with (one or more) fatty acids.	acylglycerol metabolic process	GO:0006641
GO:0006641	2.19813e-06	8.18849e-05	0	1	6	53	23	478	The chemical reactions and pathways involving triglyceride, any triester of glycerol. The three fatty acid residues may all be the same or differ in any permutation. Triglycerides are important components of plant oils, animal fats and animal plasma lipoproteins.	triglyceride metabolic process
GO:0006644	3.16923e-06	0.000112996	0	1	8	192	55	1837	The chemical reactions and pathways involving phospholipids, any lipid containing phosphoric acid as a mono- or diester.	phospholipid metabolic process	GO:0006650,GO:0006661,GO:0008654,GO:0046474,GO:0046488,GO:0046854
GO:0006650	2.1329e-09	1.6588e-07	0	1	6	142	52	1336	The chemical reactions and pathways involving glycerophospholipids, any derivative of glycerophosphate that contains at least one O-acyl, O-alkyl, or O-alkenyl group attached to the glycerol residue.	glycerophospholipid metabolic process	GO:0006661,GO:0046474,GO:0046488,GO:0046854
GO:0006661	8.31281e-12	1.11669e-09	0	1	4	48	31	438	The chemical reactions and pathways resulting in the formation of phosphatidylinositol, any glycophospholipid in which the sn-glycerol 3-phosphate residue is esterified to the 1-hydroxyl group of 1D-myo-inositol.	phosphatidylinositol biosynthetic process
GO:0006956	1.95672e-05	0.000560828	1e-05	1	2	27	12	171	Any process involved in the activation of any of the steps of the complement cascade, which allows for the direct killing of microbes, the disposal of immune complexes, and the regulation of other immune processes; the initial steps of complement activation involve one of three pathways, the classical pathway, the alternative pathway, and the lectin pathway, all of which lead to the terminal comp…	complement activation	GO:0030449
GO:0006977	0.000124669	0.00288847	0.15427	0.99217	2	10	6	40	A cascade of processes induced by the cell cycle regulator phosphoprotein p53, or an equivalent protein, in response to the detection of DNA damage and resulting in the stopping or reduction in rate of the cell cycle.	DNA damage response, signal transduction by p53 class mediator resulting in cell cycle arrest
GO:0007017	1.34864e-08	8.84254e-07	0	1	25	475	159	6620	Any cellular process that depends upon or alters the microtubule cytoskeleton, that part of the cytoskeleton comprising microtubules and their associated proteins.	microtubule-based process	GO:0000226,GO:0001578,GO:0031113,GO:0031122,GO:0032886,GO:0035082,GO:0046785
GO:0007043	0.000335387	0.00696925	0	1	4	47	22	622	The aggregation, arrangement and bonding together of a set of components to form a junction between cells.	cell-cell junction assembly
GO:0007044	0.000282425	0.00598064	0	1	4	51	29	921	The aggregation, arrangement and bonding together of a set of components to form a junction between a cell and its substrate.	cell-substrate junction assembly
GO:0007049	1.88714e-05	0.000543227	0	1	43	987	210	10455	The progression of biochemical and morphological phases and events that occur in a cell during successive cell replication or nuclear replication events. Canonically, the cell cycle comprises the replication and segregation of genetic material followed by the division of the cell, but in endocycles or syncytial cells nuclear replication or nuclear division may not be followed by cell division.	cell cycle	GO:0000075,GO:0000082,GO:0000278,GO:0051726,GO:0006977,GO:0007067,GO:0007088,GO:0044772,GO:0007091,GO:0007093,GO:0007094,GO:0007346,GO:0010564,GO:0030071,GO:0031571,GO:0031577,GO:0044770,GO:0044774,GO:0044783,GO:0045786,GO:0045836,GO:0045839,GO:0071173,GO:0071174,GO:0072422,GO:0072431,GO:1900087,GO:1901987,GO:1901990,GO:1901991,GO:1902808,GO:2000045,GO:2000134
GO:0007067	3.04821e-11	3.65208e-09	0	1	6	213	62	1563	A cell cycle process comprising the steps by which the nucleus of a eukaryotic cell divides; the process involves condensation of chromosomal DNA into a highly compacted form. Canonically, mitosis produces two daughter nuclei whose chromosome complement is identical to that of the mother cell.	mitotic nuclear division	GO:0007088,GO:0007091,GO:0007094,GO:0030071,GO:0045839
GO:0007088	2.75883e-24	1.93104e-21	0	1	4	82	59	718	Any process that modulates the frequency, rate or extent of mitosis.	regulation of mitosis	GO:0007094,GO:0030071,GO:0045839
GO:0007091	4.63121e-36	8.79864e-33	0	1	3	31	58	391	The cell cycle process in which a cell progresses from metaphase to anaphase during mitosis, triggered by the destruction of mitotic cyclins.	metaphase/anaphase transition of mitotic cell cycle	GO:0007094,GO:0030071
GO:0007093	3.95453e-08	2.32705e-06	0	1	10	91	43	1050	A cell cycle checkpoint that ensures accurate chromosome replication and segregation by preventing progression through a mitotic cell cycle until conditions are suitable for the cell to proceed to the next stage.	mitotic cell cycle checkpoint	GO:0006977,GO:0007094,GO:0031571,GO:0044774,GO:0071174,GO:0072431
GO:0007094	5.04565e-06	0.00017031	0	1	2	19	15	229	A cell cycle checkpoint that delays the metaphase/anaphase transition of a mitotic nuclear division until the spindle is correctly assembled and chromosomes are attached to the spindle.	mitotic spindle assembly checkpoint
GO:0007165	0.000191971	0.00425505	0	1	226	4592	852	51027	The cellular process in which a signal is conveyed to trigger a change in the activity or state of a cell. Signal transduction begins with reception of a signal (e.g. a ligand binding to a receptor or receptor activation by a stimulus such as light), or for signal transduction in the absence of ligand, signal-withdrawal or the activity of a constitutively active receptor. Signal transduction ends…	signal transduction	GO:0006977,GO:0007176,GO:0007213,GO:0007219,GO:0008277,GO:0008593,GO:0008630,GO:0035020,GO:0035584,GO:0038179,GO:0042058,GO:0042770,GO:0043518,GO:0045742,GO:0045746,GO:0048015,GO:0060338,GO:0070498,GO:0072422,GO:0072431,GO:1901184,GO:1901186,GO:1901797,GO:1902253,GO:1902254,GO:2000273,GO:2001240
GO:0007176	3.24433e-11	3.81826e-09	2e-05	1	2	15	22	233	Any process that modulates the frequency, rate or extent of EGF-activated receptor activity.	regulation of epidermal growth factor-activated receptor activity
GO:0007213	8.49312e-06	0.000268929	0.69788	1	1	10	15	244	Any series of molecular signals initiated by an acetylcholine receptor on the surface of the target cell binding to one of its physiological ligands, and proceeding with the activated receptor promoting the exchange of GDP for GTP on the alpha-subunit of an associated heterotrimeric G-protein complex. The GTP-bound activated alpha-G-protein then dissociates from the beta- and gamma-subunits to fu…	G-protein coupled acetylcholine receptor signaling pathway
GO:0007219	1.4714e-14	2.75608e-12	0	1	11	88	51	916	A series of molecular signals initiated by the binding of an extracellular ligand to the receptor Notch on the surface of a target cell, and ending with regulation of a downstream cellular process, e.g. transcription.	Notch signaling pathway	GO:0008593,GO:0045746
GO:0007346	9.55086e-18	2.95388e-15	0	1	16	275	119	3233	Any process that modulates the rate or extent of progress through the mitotic cell cycle.	regulation of mitotic cell cycle	GO:0006977,GO:0007088,GO:0007093,GO:0007094,GO:0030071,GO:0031571,GO:0044774,GO:0045839,GO:0071174,GO:0072431,GO:1900087,GO:1901990,GO:1901991,GO:2000045,GO:2000134
GO:0007498	6.23432e-05	0.0015673	0	1	7	90	30	880	The process whose specific outcome is the progression of the mesoderm over time, from its formation to the mature structure. The mesoderm is the middle germ layer that develops into muscle, bone, cartilage, blood and connective tissue.	mesoderm development	GO:0001707,GO:0048332,GO:0048333
GO:0007595	1.59947e-09	1.28917e-07	0	1	2	25	22	282	The secretion of milk by the mammary gland.	lactation
GO:0007623	2.20699e-08	1.39765e-06	0	1	13	106	46	1197	Any biological process in an organism that recurs with a regularity of approximately 24 hours.	circadian rhythm	GO:0042752
GO:0008017	1.00025e-08	6.75247e-07	0	1	7	155	66	2093	Interacting selectively and non-covalently with microtubules, filaments composed of tubulin monomers.	microtubule binding
GO:0008047	1.77218e-05	0.000516846	0	1	20	275	111	5103	Increases the activity of an enzyme.	enzyme activator activity	GO:0005096
GO:0008081	1.38457e-06	5.38404e-05	0	1	9	75	50	1635	Catalysis of the hydrolysis of a phosphodiester to give a phosphomonoester and a free hydroxyl group.	phosphoric diester hydrolase activity	GO:0004112,GO:0004114,GO:0004629
GO:0008202	0.000151049	0.00342214	0	1	11	174	48	1777	The chemical reactions and pathways involving steroids, compounds with a 1,2,cyclopentanoperhydrophenanthrene nucleus.	steroid metabolic process	GO:0008206
GO:0008206	7.15586e-09	4.93087e-07	0	1	2	19	17	178	The chemical reactions and pathways involving bile acids, any of a group of steroid carboxylic acids occurring in bile, where they are present as the sodium salts of their amides with glycine or taurine.	bile acid metabolic process
GO:0008235	2.00062e-09	1.58371e-07	0	1	2	31	29	524	Catalysis of the hydrolysis of a peptide bond not more than three residues from the N- or C-terminus of a polypeptide chain by a mechanism in which water acts as a nucleophile, one or two metal ions hold the water molecule in place, and charged amino acid side chains are ligands for the metal ions.	metalloexopeptidase activity	GO:0004181
GO:0008238	9.63526e-20	3.66112e-17	0	1	7	78	60	969	Catalysis of the hydrolysis of a peptide bond not more than three residues from the N- or C-terminus of a polypeptide chain, in a reaction that requires a free N-terminal amino group, C-terminal carboxyl group or both.	exopeptidase activity	GO:0004177,GO:0008235,GO:0004180,GO:0004181
GO:0008277	1.82271e-05	0.000528111	0	1	11	101	48	1647	Any process that modulates the frequency, rate or extent of G-protein coupled receptor protein signaling pathway activity.	regulation of G-protein coupled receptor protein signaling pathway
GO:0008283	0.00023383	0.00506466	0	1	62	1264	261	14121	The multiplication or reproduction of cells, resulting in the expansion of a cell population.	cell proliferation	GO:0021846,GO:0030890,GO:0042127,GO:0061351,GO:2000177,GO:2000179
GO:0008360	8.08621e-08	4.2158e-06	0	1	7	79	49	1383	Any process that modulates the surface configuration of a cell.	regulation of cell shape
GO:0008375	4.61456e-05	0.00120805	1e-05	1	3	34	18	405	Catalysis of the transfer of an N-acetylglucosaminyl residue from UDP-N-acetyl-glucosamine to a sugar.	acetylglucosaminyltransferase activity
GO:0008593	3.74707e-19	1.38423e-16	0	1	4	45	38	369	Any process that modulates the frequency, rate or extent of the Notch signaling pathway.	regulation of Notch signaling pathway	GO:0045746
GO:0008601	7.62194e-07	3.14795e-05	0.00085	1	2	11	15	201	Modulation of the activity of the enzyme protein phosphatase type 2A.	protein phosphatase type 2A regulator activity
GO:0008630	2.8031e-08	1.72585e-06	0	1	7	96	35	771	A series of molecular signals in which an intracellular signal is conveyed to trigger the apoptotic death of a cell. The pathway is induced by the detection of DNA damage, and ends when the execution phase of apoptosis is triggered.	intrinsic apoptotic signaling pathway in response to DNA damage
GO:0008654	2.10472e-06	7.92937e-05	0	1	4	92	31	776	The chemical reactions and pathways resulting in the formation of phospholipids, any lipid containing phosphoric acid as a mono- or diester.	phospholipid biosynthetic process	GO:0006661,GO:0046474
GO:0009060	1.42424e-05	0.00042756	0	1	2	31	15	254	The enzymatic release of energy from inorganic and organic compounds (especially carbohydrates and fats) which requires oxygen as the terminal electron acceptor.	aerobic respiration
GO:0009314	1.10832e-06	4.45302e-05	0	1	20	284	92	3573	Any process that results in a change in state or activity of a cell or an organism (in terms of movement, secretion, enzyme production, gene expression, etc.) as a result of an electromagnetic radiation stimulus. Electromagnetic radiation is a propagating wave in space with electric and magnetic components. These components oscillate at right angles to each other and to the direction of propagati…	response to radiation	GO:0009411,GO:0010212,GO:0010224,GO:0010332
GO:0009411	2.87285e-05	0.000784517	0	1	3	99	35	1060	Any process that results in a change in state or activity of a cell or an organism (in terms of movement, secretion, enzyme production, gene expression, etc.) as a result of an ultraviolet radiation (UV light) stimulus. Ultraviolet radiation is electromagnetic radiation with a wavelength in the range of 10 to 380 nanometers.	response to UV	GO:0010224
GO:0009607	3.23797e-05	0.000875238	0	1	24	492	86	3623	Any process that results in a change in state or activity of a cell or an organism (in terms of movement, secretion, enzyme production, gene expression, etc.) as a result of a biotic stimulus, a stimulus caused or produced by a living organism.	response to biotic stimulus	GO:0009615,GO:0051707,GO:0051607,GO:0071219,GO:0071222,GO:0098586
GO:0009615	5.77681e-09	4.10833e-07	0	1	9	183	45	1090	Any process that results in a change in state or activity of a cell or an organism (in terms of movement, secretion, enzyme production, gene expression, etc.) as a result of a stimulus from a virus.	response to virus	GO:0051607,GO:0098586
GO:0009725	6.83563e-05	0.00170878	0	1	32	338	101	4459	Any process that results in a change in state or activity of a cell or an organism (in terms of movement, secretion, enzyme production, gene expression, etc.) as a result of a hormone stimulus.	response to hormone	GO:0031960,GO:0048545,GO:0051384,GO:0071383,GO:0071385
GO:0009893	3.60906e-07	1.64938e-05	0	1	113	1966	428	22517	Any process that activates or increases the frequency, rate or extent of the chemical reactions and pathways within a cell or an organism.	positive regulation of metabolic process	GO:0001934,GO:0010628,GO:0031401,GO:0032270,GO:0033138,GO:0035307,GO:0042327,GO:0045739,GO:0045860,GO:0050731,GO:0051247,GO:0061098
GO:0010212	1.09043e-09	9.12055e-08	0	1	8	94	46	1064	Any process that results in a change in state or activity of a cell or an organism (in terms of movement, secretion, enzyme production, gene expression, etc.) as a result of a ionizing radiation stimulus. Ionizing radiation is radiation with sufficient energy to remove electrons from atoms and may arise from spontaneous decay of unstable isotopes, resulting in alpha and beta particles and gamma r…	response to ionizing radiation	GO:0010332
GO:0010224	7.31062e-06	0.000237711	0	1	1	13	12	153	Any process that results in a change in state or activity of a cell or an organism (in terms of movement, secretion, enzyme production, gene expression, etc.) as a result of a UV-B radiation stimulus. UV-B radiation (UV-B light) spans the wavelengths 290 to 320 nm.	response to UV-B
GO:0010243	8.21262e-06	0.000261291	0	1	29	310	111	4744	Any process that results in a change in state or activity of a cell or an organism (in terms of movement, secretion, enzyme production, gene expression, etc.) as a result of an organonitrogen stimulus. An organonitrogen compound is formally a compound containing at least one carbon-nitrogen bond.	response to organonitrogen compound	GO:0071230,GO:0035094,GO:0043200,GO:0071417
GO:0010332	1.9257e-10	1.80352e-08	0	1	3	32	25	326	Any process that results in a change in state or activity of a cell or an organism (in terms of movement, secretion, enzyme production, gene expression, etc.) as a result of a gamma radiation stimulus. Gamma radiation is a form of electromagnetic radiation (EMR) or light emission of a specific frequency produced from sub-atomic particle interaction, such as electron-positron annihilation and radi…	response to gamma radiation
GO:0010494	0.000386061	0.00787458	3e-05	1	2	27	11	182	A dense aggregation in the cytosol composed of proteins and RNAs that appear when the cell is under stress.	cytoplasmic stress granule
GO:0010559	5.2423e-11	5.66808e-09	0	1	3	23	34	570	Any process that modulates the rate, frequency, or extent of the chemical reactions and pathways resulting in the formation of glycoproteins, any protein that contains covalently bound glycose (i.e. monosaccharide) residues; the glycose occurs most commonly as oligosaccharide or fairly small polysaccharide but occasionally as monosaccharide.	regulation of glycoprotein biosynthetic process
GO:0010564	5.4616e-11	5.81071e-09	0	1	18	362	119	4109	Any process that modulates a cellular process that is involved in the progression of biochemical and morphological phases and events that occur in a cell during successive cell replication or nuclear replication events.	regulation of cell cycle process	GO:0006977,GO:0007088,GO:0007093,GO:0007094,GO:0030071,GO:0031571,GO:0044774,GO:0045836,GO:0045839,GO:0071174,GO:0072422,GO:0072431,GO:1900087,GO:1901987,GO:1901990,GO:1901991,GO:1902808,GO:2000045,GO:2000134
GO:0010623	1.88453e-08	1.20492e-06	0	1	3	41	25	418	The activation of endogenous cellular processes that result in the death of a cell as part of its development.	developmental programmed cell death
GO:0010628	1.17583e-05	0.000358654	0	1	78	1107	255	13065	Any process that increases the frequency, rate or extent of gene expression. Gene expression is the process in which a gene's coding sequence is converted into a mature gene product or products (proteins or RNA). This includes the production of an RNA transcript as well as any processing to produce a mature RNA product or an mRNA (for protein-coding genes) and the translation of that mRNA into pr…	positive regulation of gene expression
GO:0010720	1.21697e-06	4.8312e-05	0	1	16	162	67	2369	Any process that increases the rate, frequency or extent of the progression of the cell over time, from its formation to the mature structure. Cell development does not include the steps involved in committing a cell to a specific fate.	positive regulation of cell development	GO:0050769
GO:0010810	1.19934e-06	4.77547e-05	0	1	6	124	71	2529	Any process that modulates the frequency, rate or extent of cell-substrate adhesion. Cell-substrate adhesion is the attachment of a cell to the underlying substrate via adhesion molecules.	regulation of cell-substrate adhesion
GO:0010830	3.57465e-06	0.000126099	0.0005	0.99998	6	61	32	836	Any process that modulates the frequency, rate or extent of myotube differentiation. Myotube differentiation is the process in which a relatively unspecialized cell acquires specialized features of a myotube cell. Myotubes are multinucleated cells that are formed when proliferating myoblasts exit the cell cycle, differentiate and fuse.	regulation of myotube differentiation	GO:0045661,GO:0045663,GO:0048742
GO:0014902	2.12537e-08	1.35241e-06	0	1	9	99	55	1575	The process in which a relatively unspecialized cell acquires specialized features of a myotube cell. Myotube differentiation starts with myoblast fusion and the appearance of specific cell markers (this is the cell development step). Then individual myotubes can fuse to form bigger myotubes and start to contract. Myotubes are multinucleated cells that are formed when proliferating myoblasts exit…	myotube differentiation	GO:0010830,GO:0014904,GO:0045661,GO:0045663,GO:0048742
GO:0014904	7.72191e-08	4.0947e-06	0	1	7	63	47	1285	The process aimed at the progression of a myotube cell over time, from initial commitment of the cell to a specific fate, to the fully functional differentiated cell. Myotubes are multinucleated cells that are formed when proliferating myoblasts exit the cell cycle, differentiate and fuse.	myotube cell development	GO:0045661,GO:0045663,GO:0048742
GO:0015078	0.000215415	0.00471962	0	1	2	94	21	598	Catalysis of the transfer of hydrogen ions from one side of a membrane to the other.	hydrogen ion transmembrane transporter activity	GO:0015299
GO:0015238	2.33551e-06	8.53297e-05	0.00045	1	2	11	8	52	Enables the directed movement of a drug from one side of a membrane to the other. A drug is any naturally occurring or synthetic substance, other than a nutrient, that, when administered or applied to an organism, affects the structure or functioning of the organism; in particular, any such substance used in the diagnosis, prevention, or treatment of disease.	drug transmembrane transporter activity
GO:0015291	6.0797e-06	0.000201129	0	1	8	135	59	2131	Catalysis of the transfer of a solute from one side of a membrane to the other, up its concentration gradient. The transporter binds the solute and undergoes a series of conformational changes. Transport works equally well in either direction and is driven by a chemiosmotic source of energy, not direct ATP coupling. Chemiosmotic sources of energy include uniport, symport or antiport.	secondary active transmembrane transporter activity	GO:0005452,GO:0015297,GO:0015299,GO:0015301
GO:0015297	3.15264e-12	4.46031e-10	0	1	4	44	52	1149	Enables the active transport of a solute across a membrane by a mechanism whereby two or more species are transported in opposite directions in a tightly coupled process not directly linked to a form of energy other than chemiosmotic energy. The reaction is: solute A(out) + solute B(in) = solute A(in) + solute B(out).	antiporter activity	GO:0005452,GO:0015299,GO:0015301
GO:0015299	5.19942e-06	0.000175056	0	1	1	15	19	374	Catalysis of the transfer of a solute or solutes from one side of a membrane to the other according to the reaction: solute(out) + H+(in) = solute(in) + H+(out).	solute:proton antiporter activity
GO:0015301	7.57731e-06	0.000244589	0	1	1	17	16	288	Catalysis of the transfer of a solute or solutes from one side of a membrane to the other according to the reaction: anion A(out) + anion B(in) = anion A(in) + anion B(out).	anion:anion antiporter activity	GO:0005452
GO:0015631	5.90289e-09	4.17567e-07	0	1	13	208	87	3002	Interacting selectively and non-covalently with monomeric or multimeric forms of tubulin, including microtubules.	tubulin binding	GO:0008017
GO:0015893	3.50183e-08	2.09779e-06	0.0017	0.99998	3	11	12	88	The directed movement of a drug, a substance used in the diagnosis, treatment or prevention of a disease, into, out of or within a cell, or between cells, by means of some agent such as a transporter or pore.	drug transport
GO:0016032	6.96613e-05	0.00173813	0	1	8	142	40	1337	A multi-organism process in which a virus is a participant. The other participant is the host. Includes infection of a host cell, replication of the viral genome, and assembly of progeny virus particles. In some cases the viral genetic material may integrate into the host genome and only subsequently, under particular circumstances, 'complete' its life cycle.	viral process	GO:0019079,GO:0019058,GO:0045069,GO:0045070,GO:0048524,GO:0050792
GO:0016042	2.29961e-06	8.47263e-05	0	1	13	171	61	2092	The chemical reactions and pathways resulting in the breakdown of lipids, compounds soluble in an organic solvent but not, or sparingly, in an aqueous solvent.	lipid catabolic process
GO:0016064	1.24985e-06	4.94693e-05	0	1	7	69	22	424	An immune response mediated by immunoglobulins, whether cell-bound or in solution.	immunoglobulin mediated immune response	GO:0002455,GO:0002923
GO:0016079	1.42422e-09	1.15492e-07	0	1	4	29	30	495	Fusion of intracellular membrane-bounded vesicles with the pre-synaptic membrane of the neuronal cell resulting in release of neurotransmitter into the synaptic cleft.	synaptic vesicle exocytosis
GO:0016209	3.66691e-16	9.20119e-14	0	1	3	56	31	307	Inhibition of the reactions brought about by dioxygen (O2) or peroxides. Usually the antioxidant is effective because it can itself be more easily oxidized than the substance protected. The term is often applied to components that can trap free radicals, thereby breaking the chain reaction that normally leads to extensive biological damage.	antioxidant activity	GO:0004601
GO:0016303	4.24219e-11	4.74092e-09	0	1	1	10	21	220	Catalysis of the reaction: 1-phosphatidyl-1D-myo-inositol + ATP = a 1-phosphatidyl-1D-myo-inositol 3-phosphate + ADP + 2 H(+).	1-phosphatidylinositol-3-kinase activity
GO:0016307	2.46573e-22	1.21451e-19	0	1	2	15	36	264	Catalysis of the reaction: ATP + a phosphatidylinositol phosphate = ADP + a phosphatidylinositol bisphosphate.	phosphatidylinositol phosphate kinase activity
GO:0016311	4.7042e-05	0.00122669	0	1	27	344	109	4859	The process of removing one or more phosphoric (ester or anhydride) residues from a molecule.	dephosphorylation	GO:0006470,GO:0035303,GO:0035307
GO:0016328	8.96877e-07	3.65876e-05	0	1	3	36	26	563	The portion of the plasma membrane at the lateral side of the cell. In epithelial cells, lateral plasma membranes are on the sides of cells which lie at the interface of adjacent cells.	lateral plasma membrane
GO:0016444	2.00687e-05	0.000572734	0	1	6	53	23	547	Recombination occurring within or between DNA molecules in somatic cells.	somatic cell DNA recombination	GO:0016447,GO:0033151
GO:0016447	0.000361589	0.00744391	9e-05	1	5	42	19	474	The process in which immunoglobulin genes are formed through recombination of the germline genetic elements, as known as immunoglobulin gene segments, within a single locus.	somatic recombination of immunoglobulin gene segments
GO:0016592	9.73334e-05	0.00231149	0.00572	0.99957	5	34	19	388	A protein complex that interacts with the carboxy-terminal domain of the largest subunit of RNA polymerase II and plays an active role in transducing the signal from a transcription factor to the transcriptional machinery. The mediator complex is required for activation of transcription of most protein-coding genes, but can also act as a transcriptional corepressor. The Saccharomyces complex cont…	mediator complex
GO:0016651	1.286e-05	0.000387812	0	1	4	60	23	548	Catalysis of an oxidation-reduction (redox) reaction in which NADH or NADPH acts as a hydrogen or electron donor and reduces a hydrogen or electron acceptor.	oxidoreductase activity, acting on NAD(P)H
GO:0016667	4.34694e-10	3.87986e-08	0	1	5	44	27	411	Catalysis of an oxidation-reduction (redox) reaction in which a sulfur-containing group acts as a hydrogen or electron donor and reduces a hydrogen or electron acceptor.	oxidoreductase activity, acting on a sulfur group of donors
GO:0016684	1.6491e-07	7.91749e-06	0	1	2	29	13	129	Catalysis of an oxidation-reduction (redox) reaction in which the peroxide group acts as a hydrogen or electron acceptor.	oxidoreductase activity, acting on peroxide as acceptor	GO:0004601
GO:0016788	0.000180078	0.00402497	0	1	40	634	155	7921	Catalysis of the hydrolysis of any ester bond.	hydrolase activity, acting on ester bonds	GO:0004112,GO:0004114,GO:0004629,GO:0008081
GO:0017022	3.51475e-05	0.000942393	0.00013	1	4	33	26	706	Interacting selectively and non-covalently with any part of a myosin complex; myosins are any of a superfamily of molecular motor proteins that bind to actin and use the energy of ATP hydrolysis to generate force and movement along actin filaments.	myosin binding
GO:0017158	5.4481e-05	0.00139873	2e-05	1	3	24	25	641	Any process that modulates the frequency, rate or extent of calcium ion-dependent exocytosis.	regulation of calcium ion-dependent exocytosis	GO:0045956,GO:0060046
GO:0018105	1.32279e-07	6.49143e-06	0	1	12	188	70	2250	The phosphorylation of peptidyl-serine to form peptidyl-O-phospho-L-serine.	peptidyl-serine phosphorylation	GO:0033135,GO:0033137,GO:0033138
GO:0019058	5.70212e-06	0.000189581	0	1	7	115	39	1149	A set of processes which all viruses follow to ensure survival; includes attachment and entry of the virus particle, decoding of genome information, translation of viral mRNA by host ribosomes, genome replication, and assembly and release of viral particles containing the genome.	viral life cycle	GO:0019079,GO:0045069,GO:0045070
GO:0019079	5.01263e-08	2.83672e-06	0	1	2	45	25	441	Any process involved directly in viral genome replication, including viral nucleotide metabolism.	viral genome replication	GO:0045069,GO:0045070
GO:0019206	9.3011e-05	0.00223277	0.04236	0.99999	2	11	12	214	Catalysis of the reaction: ATP + nucleoside = ADP + nucleoside monophosphate.	nucleoside kinase activity
GO:0019208	1.69525e-05	0.000498564	7e-05	1	5	35	22	528	Modulates the activity of a phosphatase, an enzyme which catalyzes of the removal of a phosphate group from a substrate molecule.	phosphatase regulator activity	GO:0008601,GO:0019888
GO:0019724	1.98521e-06	7.58659e-05	1e-05	1	7	70	22	434	Any process involved with the carrying out of an immune response by a B cell, through, for instance, the production of antibodies or cytokines, or antigen presentation to T cells.	B cell mediated immunity	GO:0002455,GO:0002923,GO:0016064
GO:0019752	0.00017656	0.00395966	0	1	35	605	131	6315	The chemical reactions and pathways involving carboxylic acids, any organic acid containing one or more carboxyl (COOH) groups or anions (COO-).	carboxylic acid metabolic process	GO:0008206
GO:0019865	1.12998e-05	0.000345461	0.01021	1	1	15	9	87	Interacting selectively and non-covalently with an immunoglobulin.	immunoglobulin binding
GO:0019867	0.000302934	0.00636449	0	1	6	97	21	579	The external membrane of Gram-negative bacteria or certain organelles such as mitochondria and chloroplasts; freely permeable to most ions and metabolites.	outer membrane
GO:0019888	1.58037e-05	0.000468093	0	1	3	29	18	367	Modulates the activity of a protein phosphatase, an enzyme which catalyzes of the removal of a phosphate group from a protein substrate molecule.	protein phosphatase regulator activity	GO:0008601
GO:0020027	2.02725e-07	9.56042e-06	1e-05	1	2	16	12	105	The chemical reactions and pathways involving hemoglobin, including its uptake and utilization.	hemoglobin metabolic process
GO:0021537	0.000289213	0.00609547	0	1	12	170	77	3235	The process whose specific outcome is the progression of the telencephalon over time, from its formation to the mature structure. The telencephalon is the paired anteriolateral division of the prosencephalon plus the lamina terminalis from which the olfactory lobes, cerebral cortex, and subcortical nuclei are derived.	telencephalon development	GO:0021543,GO:0021987
GO:0021543	4.70468e-06	0.000161673	0	1	10	110	63	2134	The process whose specific outcome is the progression of the pallium over time, from its formation to the mature structure. The pallium is the roof region of the telencephalon.	pallium development	GO:0021987
GO:0021548	7.45384e-05	0.00185287	0.0001	1	1	13	12	185	The process whose specific outcome is the progression of the pons over time, from its formation to the mature structure. The pons lies above the medulla and next to the cerebellum. The pons conveys information about movement from the cerebral hemisphere to the cerebellum.	pons development
GO:0021846	3.1692e-09	2.36782e-07	0	1	3	24	25	364	The creation of greater cell numbers in the forebrain due to cell division of progenitor cells.	cell proliferation in forebrain
GO:0021987	9.50869e-08	4.80822e-06	0	1	9	82	60	1855	The progression of the cerebral cortex over time from its initial formation until its mature state. The cerebral cortex is the outer layered region of the telencephalon.	cerebral cortex development
GO:0022618	8.69143e-05	0.00210542	0	1	4	109	26	732	The aggregation, arrangement and bonding together of proteins and RNA molecules to form a ribonucleoprotein complex.	ribonucleoprotein complex assembly	GO:0033962,GO:0042255
GO:0023052	0.000162226	0.00366289	0	1	244	4907	924	56543	The entirety of a process in which information is transmitted within a biological system. This process begins with an active signal and ends when a cellular response has been triggered.	signaling	GO:0007165,GO:0006977,GO:0007176,GO:0007213,GO:0007219,GO:0008277,GO:0008593,GO:0008630,GO:0016079,GO:0035020,GO:0035584,GO:0038179,GO:0042058,GO:0042770,GO:0043518,GO:0045742,GO:0045746,GO:0048015,GO:0048168,GO:0048169,GO:0048489,GO:0050803,GO:0050807,GO:0060338,GO:0070498,GO:0072422,GO:0072431,GO:1901184,GO:1901186,GO:1901797,GO:1902253,GO:1902254,GO:2000273,GO:2000463,GO:2001240
GO:0030054	0.000243877	0.00525631	0	1	62	727	223	11641	A cellular component that forms a specialized region of connection between two cells or between a cell and the extracellular matrix. At a cell junction, anchoring proteins extend through the plasma membrane to link cytoskeletal proteins in one cell to cytoskeletal proteins in neighboring cells or to proteins in the extracellular matrix.	cell junction	GO:0005912,GO:0005925,GO:0030055
GO:0030055	4.29135e-08	2.49217e-06	0	1	27	320	116	4517	A cell junction that forms a connection between a cell and the extracellular matrix.	cell-substrate junction	GO:0005925
GO:0030071	1.27931e-35	2.12669e-32	0	1	3	34	58	396	Any process that modulates the frequency, rate or extent of the onset of anaphase (chromosome movement) in the mitotic cell cycle.	regulation of mitotic metaphase/anaphase transition	GO:0007094
GO:0030097	0.000280865	0.00596681	0	1	30	621	135	6663	The process whose specific outcome is the progression of the myeloid and lymphoid derived organ/tissue systems of the blood and other parts of the body over time, from formation to the mature structure. The site of hemopoiesis is variable during development, but occurs primarily in bone marrow or kidney in many adult vertebrates.	hemopoiesis	GO:0002244,GO:0002320,GO:0002328,GO:0002360,GO:0030183,GO:0030217,GO:0030219,GO:0033077,GO:0033081,GO:0035855,GO:0045580,GO:0045581,GO:0045619
GO:0030139	6.14143e-05	0.00154712	0	1	5	85	39	1166	A membrane-bounded intracellular vesicle formed by invagination of the plasma membrane around an extracellular substance. Endocytic vesicles fuse with early endosomes to deliver the cargo for further sorting.	endocytic vesicle
GO:0030145	1.93381e-09	1.53999e-07	0	1	1	37	26	425	Interacting selectively and non-covalently with manganese (Mn) ions.	manganese ion binding
GO:0030166	2.95815e-05	0.000804507	0	1	4	30	27	729	The chemical reactions and pathways resulting in the formation of proteoglycans, any glycoprotein in which the carbohydrate units are glycosaminoglycans.	proteoglycan biosynthetic process
GO:0030183	1.40679e-06	5.4545e-05	0	1	5	110	35	868	The process in which a precursor cell type acquires the specialized features of a B cell. A B cell is a lymphocyte of B lineage with the phenotype CD19-positive and capable of B cell mediated immunity.	B cell differentiation
GO:0030217	6.10942e-05	0.00154466	0	1	10	163	55	1951	The process in which a precursor cell type acquires characteristics of a more mature T-cell. A T cell is a type of lymphocyte whose definin characteristic is the expression of a T cell receptor complex.	T cell differentiation	GO:0002360,GO:0033077,GO:0033081,GO:0045580,GO:0045581
GO:0030219	6.81878e-11	7.02968e-09	0	1	4	36	22	226	The process in which a myeloid precursor cell acquires specializes features of a megakaryocyte.	megakaryocyte differentiation	GO:0035855
GO:0030258	1.70122e-07	8.1383e-06	0	1	6	131	50	1444	The covalent alteration of one or more fatty acids in a lipid, resulting in a change in the properties of the lipid.	lipid modification	GO:0046834,GO:0046854
GO:0030279	6.00168e-05	0.00152321	0	1	3	27	15	288	Any process that stops, prevents, or reduces the frequency, rate or extent of bone formation.	negative regulation of ossification
GO:0030317	1.11816e-11	1.48704e-09	0	1	3	40	28	359	Any process involved in the controlled movement of a sperm cell.	sperm motility
GO:0030449	3.37216e-08	2.02925e-06	0.00119	0.99999	2	10	12	88	Any process that modulates the frequency, rate or extent of complement activation.	regulation of complement activation
GO:0030496	4.54646e-25	3.35908e-22	0	1	6	88	63	796	A thin cytoplasmic bridge formed between daughter cells at the end of cytokinesis. The midbody forms where the contractile ring constricts, and may persist for some time before finally breaking to complete cytokinesis.	midbody
GO:0030695	4.00289e-05	0.00106256	0	1	17	190	105	4787	Modulates the rate of GTP hydrolysis by a GTPase.	GTPase regulator activity	GO:0005096
GO:0030857	0.000243837	0.00525631	0	1	1	23	13	261	Any process that stops, prevents, or reduces the frequency, rate or extent of epithelial cell differentiation.	negative regulation of epithelial cell differentiation
GO:0030890	0.000155203	0.00351028	0.00015	0.99999	3	29	18	412	Any process that activates or increases the rate or extent of B cell proliferation.	positive regulation of B cell proliferation
GO:0031076	0.000223403	0.00486258	0	1	3	34	15	315	The process occurring during the embryonic phase whose specific outcome is the progression of the eye over time, from its formation to the mature structure.	embryonic camera-type eye development	GO:0048596
GO:0031102	0.000197414	0.00436839	0	1	1	13	12	217	The regrowth of neuronal processes such as axons or dendrites in response to their loss or damage.	neuron projection regeneration	GO:0031103
GO:0031103	8.46711e-06	0.000268745	0	1	1	11	12	159	The regrowth of axons following their loss or damage.	axon regeneration
GO:0031113	4.62216e-07	2.02872e-05	1e-05	1	3	18	19	290	Any process that modulates the frequency, rate or extent of microtubule polymerization.	regulation of microtubule polymerization
GO:0031122	1.84174e-09	1.4755e-07	0	1	2	22	20	233	A process that is carried out at the cellular level which results in the assembly, arrangement of constituent parts, or disassembly of structures formed of microtubules and associated proteins in the cytoplasm of a cell.	cytoplasmic microtubule organization
GO:0031123	0.000263994	0.00563541	0	1	3	50	21	571	Any process involved in forming the mature 3' end of an RNA molecule.	RNA 3'-end processing	GO:0006378,GO:0031124,GO:0043631
GO:0031124	4.90893e-05	0.00127259	0	1	3	38	21	483	Any process involved in forming the mature 3' end of an mRNA molecule.	mRNA 3'-end processing	GO:0006378
GO:0031201	1.44022e-08	9.38896e-07	0	1	1	20	17	191	A protein complex involved in membrane fusion; a stable ternary complex consisting of a four-helix bundle, usually formed from one R-SNARE and three Q-SNAREs with an ionic layer sandwiched between hydrophobic layers. One well-characterized example is the neuronal SNARE complex formed of synaptobrevin 2, syntaxin 1a, and SNAP-25.	SNARE complex
GO:0031346	0.000307492	0.0064399	0	1	9	129	60	2455	Any process that activates or increases the frequency, rate or extent of the process involved in the formation, arrangement of constituent parts, or disassembly of cell projections.	positive regulation of cell projection organization	GO:0051491
GO:0031397	2.9755e-06	0.000107269	0	1	1	42	18	310	Any process that stops, prevents, or reduces the frequency, rate or extent of the addition of ubiquitin groups to a protein.	negative regulation of protein ubiquitination
GO:0031401	2.068e-11	2.61927e-09	0	1	31	592	178	7013	Any process that activates or increases the frequency, rate or extent of the covalent alteration of one or more amino acid residues within a protein.	positive regulation of protein modification process	GO:0001934,GO:0033138,GO:0035307,GO:0045860,GO:0050731,GO:0061098
GO:0031430	4.36133e-07	1.92695e-05	0	1	2	10	17	252	The midline of aligned thick filaments in a sarcomere; location of specific proteins that link thick filaments. Depending on muscle type the M band consists of different numbers of M lines.	M band
GO:0031571	1.48614e-11	1.91886e-09	0.00132	0.99998	3	17	18	137	A mitotic cell cycle checkpoint that detects and negatively regulates progression through the G1/S transition of the cell cycle in response to DNA damage.	mitotic G1 DNA damage checkpoint	GO:0006977,GO:0072431
GO:0031577	0.000224786	0.00488468	0	1	2	34	15	329	A cell cycle checkpoint that originates from the mitotic or meiotic spindle.	spindle checkpoint	GO:0007094,GO:0071173,GO:0071174
GO:0031589	8.28997e-16	2.00451e-13	0	1	17	227	143	4527	The attachment of a cell to the underlying substrate via adhesion molecules.	cell-substrate adhesion	GO:0010810
GO:0031647	3.95472e-07	1.77084e-05	0	1	11	120	39	1036	Any process that affects the structure and integrity of a protein by altering the likelihood of its degradation or aggregation.	regulation of protein stability	GO:0031648
GO:0031648	9.25145e-08	4.71399e-06	0.00061	0.99998	3	19	17	215	Any process that decreases the stability of a protein, making it more vulnerable to degradative processes or aggregation.	protein destabilization
GO:0031672	7.45042e-06	0.000241666	0	1	2	18	17	283	The dark-staining region of a sarcomere, in which myosin thick filaments are present; the center is traversed by the paler H zone, which in turn contains the M line.	A band	GO:0031430
GO:0031901	1.79483e-05	0.000522307	1e-05	1	5	31	25	583	The lipid bilayer surrounding an early endosome.	early endosome membrane
GO:0031960	2.72455e-09	2.0705e-07	0	1	3	28	30	532	Any process that results in a change in state or activity of a cell or an organism (in terms of movement, secretion, enzyme production, gene expression, etc.) as a result of a corticosteroid hormone stimulus. A corticosteroid is a steroid hormone that is produced in the adrenal cortex. Corticosteroids are involved in a wide range of physiologic systems such as stress response, immune response and…	response to corticosteroid	GO:0051384,GO:0071385
GO:0031981	0.000131132	0.00299643	0	1	67	1321	239	11510	The volume enclosed by the nuclear inner membrane.	nuclear lumen	GO:0000228,GO:0000794,GO:0000780,GO:0016592,GO:0071339
GO:0031982	5.48027e-06	0.000183582	0	1	142	2702	589	33390	Any small, fluid-filled, spherical organelle enclosed by membrane or protein.	vesicle	GO:0030139,GO:0031988,GO:0070062
GO:0031988	6.60582e-07	2.80673e-05	0	1	137	2625	578	32434	Any small, fluid-filled, spherical organelle enclosed by a lipid bilayer.	membrane-bounded vesicle	GO:0030139,GO:0070062
GO:0032268	9.16018e-09	6.21537e-07	0	1	59	1155	272	12864	Any process that modulates the frequency, rate or extent of the chemical reactions and pathways involving a protein, occurring at the level of an individual cell.	regulation of cellular protein metabolic process	GO:0001932,GO:0001934,GO:0007176,GO:0031397,GO:0031401,GO:0032270,GO:0033135,GO:0033137,GO:0033138,GO:0035307,GO:0045859,GO:0045860,GO:0050731,GO:0061097,GO:0061098,GO:0061099
GO:0032270	2.83776e-09	2.14428e-07	0	1	34	682	183	7822	Any process that activates or increases the frequency, rate or extent of the chemical reactions and pathways involving a protein, occurring at the level of an individual cell.	positive regulation of cellular protein metabolic process	GO:0001934,GO:0031401,GO:0033138,GO:0035307,GO:0045860,GO:0050731,GO:0061098
GO:0032314	1.10434e-08	7.41747e-07	0	1	2	14	17	341	Any process that modulates the activity of a GTPase of the Rac family.	regulation of Rac GTPase activity
GO:0032735	6.48278e-05	0.00162669	0.0504	1	1	17	15	292	Any process that activates or increases the frequency, rate, or extent of interleukin-12 production.	positive regulation of interleukin-12 production
GO:0032743	7.73338e-05	0.00191099	0.047	0.99693	2	10	11	167	Any process that activates or increases the frequency, rate, or extent of interleukin-2 production.	positive regulation of interleukin-2 production
GO:0032886	1.99825e-06	7.61454e-05	0	1	9	113	48	1485	Any process that modulates the frequency, rate or extent of any cellular process that depends upon or alters the microtubule cytoskeleton.	regulation of microtubule-based process	GO:0031113
GO:0032993	1.39759e-14	2.65523e-12	0	1	10	332	71	1623	A macromolecular complex containing both protein and DNA molecules.	protein-DNA complex	GO:0000775,GO:0000776,GO:0000777,GO:0000779,GO:0000780,GO:0000940
GO:0033028	9.34235e-08	4.74213e-06	0.00021	0.99999	2	21	14	142	Any apoptotic process in a myeloid cell, a cell of the monocyte, granulocyte, mast cell, megakaryocyte, or erythroid lineage.	myeloid cell apoptotic process	GO:0033032,GO:0033033
GO:0033032	8.14035e-08	4.2158e-06	0.00025	1	2	18	14	139	Any process that modulates the frequency, rate, or extent of myeloid cell apoptotic process.	regulation of myeloid cell apoptotic process	GO:0033033
GO:0033033	2.23876e-08	1.4044e-06	0.00133	1	1	11	12	81	Any process that stops, prevents, or reduces the frequency, rate, or extent of a myeloid cell apoptotic process.	negative regulation of myeloid cell apoptotic process
GO:0033043	5.9187e-05	0.00150502	0	1	40	599	158	7611	Any process that modulates the frequency, rate or extent of a process involved in the formation, arrangement of constituent parts, or disassembly of an organelle.	regulation of organelle organization	GO:0007088,GO:0007094,GO:0030071,GO:0031113,GO:0045836,GO:0045839
GO:0033077	3.84299e-12	5.26885e-10	0	1	6	69	44	823	The process in which a precursor cell type acquires the specialized features of a T cell via a differentiation pathway dependent upon transit through the thymus.	T cell differentiation in thymus	GO:0033081
GO:0033081	5.13937e-09	3.69452e-07	0	1	1	19	13	93	Any process that modulates the frequency, rate or extent of T cell differentiation in the thymus.	regulation of T cell differentiation in thymus
GO:0033124	0.000447561	0.00900471	0	1	32	382	171	9209	Any process that modulates the frequency, rate or extent of the chemical reactions and pathways resulting in the breakdown of GTP, guanosine triphosphate.	regulation of GTP catabolic process	GO:0032314
GO:0033135	1.1773e-12	1.73966e-10	0	1	10	115	53	1045	Any process that modulates the frequency, rate or extent of the phosphorylation of peptidyl-serine.	regulation of peptidyl-serine phosphorylation	GO:0033137,GO:0033138
GO:0033137	3.26265e-05	0.000880122	0.00487	1	2	16	8	74	Any process that stops, prevents, or reduces the frequency, rate or extent of the phosphorylation of peptidyl-serine.	negative regulation of peptidyl-serine phosphorylation
GO:0033138	3.30034e-12	4.572e-10	0	1	7	96	44	819	Any process that activates or increases the frequency, rate or extent of the phosphorylation of peptidyl-serine.	positive regulation of peptidyl-serine phosphorylation
GO:0033151	2.98526e-06	0.0001073	0.00162	1	3	16	17	265	The process in which immune receptor V, D, and J, or V and J gene segments, depending on the specific receptor, are recombined within a single locus utilizing the conserved heptamer and nonomer recombination signal sequences (RSS).	V(D)J recombination
GO:0033674	0.000141772	0.00322848	0	1	11	292	86	3622	Any process that activates or increases the frequency, rate or extent of kinase activity, the catalysis of the transfer of a phosphate group, usually from ATP, to a substrate molecule.	positive regulation of kinase activity	GO:0045860,GO:0061098
GO:0033962	0.000108235	0.00254576	0	1	1	15	10	145	The aggregation, arrangement and bonding together of proteins and RNA molecules to form a cytoplasmic mRNA processing body.	cytoplasmic mRNA processing body assembly
GO:0033993	2.2157e-06	8.23091e-05	0	1	34	359	108	4443	Any process that results in a change in state or activity of a cell or an organism (in terms of movement, secretion, enzyme production, gene expression, etc.) as a result of a lipid stimulus.	response to lipid	GO:0031960,GO:0048545,GO:0051384,GO:0071222,GO:0071383,GO:0071385,GO:0071396
GO:0034329	2.30626e-06	8.47263e-05	0	1	9	106	52	1674	A cellular process that results in the aggregation, arrangement and bonding together of a set of components to form a cell junction.	cell junction assembly	GO:0007043,GO:0007044,GO:0034333
GO:0034332	5.96001e-07	2.57345e-05	0	1	4	57	37	959	A process that is carried out at the cellular level which results in the assembly, arrangement of constituent parts, or disassembly of an adherens junction. An adherens junction is a cell junction at which the cytoplasmic face of the plasma membrane is attached to actin filaments.	adherens junction organization	GO:0034333
GO:0034333	6.03102e-08	3.34194e-06	0	1	4	50	37	875	The aggregation, arrangement and bonding together of a set of components to form an adherens junction. An adherens junction is a cell junction at which the cytoplasmic face of the plasma membrane is attached to actin filaments.	adherens junction assembly
GO:0034340	1.3525e-07	6.61282e-06	0	1	1	18	10	63	Any process that results in a change in state or activity of a cell or an organism (in terms of movement, secretion, enzyme production, gene expression, etc.) as a result of a type I interferon stimulus. Type I interferons include the interferon-alpha, beta, delta, episilon, zeta, kappa, tau, and omega gene families.	response to type I interferon	GO:0060338,GO:0071357
GO:0035004	1.69291e-10	1.59674e-08	0	1	1	11	21	234	Catalysis of the reaction: ATP + a phosphatidylinositol = ADP + a phosphatidylinositol 3-phosphate. This reaction is the addition of a phosphate group to phosphatidylinositol or one of its phosphorylated derivatives at the 3' position of the inositol ring.	phosphatidylinositol 3-kinase activity	GO:0016303
GO:0035020	1.2409e-05	0.000375915	0	1	3	24	22	473	Any process that modulates the frequency, rate or extent of Rac protein signal transduction.	regulation of Rac protein signal transduction	GO:0032314
GO:0035082	4.99612e-10	4.40022e-08	0	1	1	15	21	229	The assembly and organization of an axoneme, the bundle of microtubules and associated proteins that forms the core of cilia (also called flagella) in eukaryotic cells and is responsible for their movements.	axoneme assembly
GO:0035088	1.4441e-12	2.06506e-10	0	1	2	22	22	189	Any cellular process that results in the specification, formation or maintenance polarization of a cell's architecture along its apical/basal axis so that the apical and basal regions of the cell have different membrane, extracellular matrix and sub-membrane cellular components.	establishment or maintenance of apical/basal cell polarity	GO:0045197
GO:0035094	6.49711e-07	2.7783e-05	3e-05	1	1	13	12	119	Any process that results in a change in state or activity of a cell or an organism (in terms of movement, secretion, enzyme production, gene expression, etc.) as a result of a nicotine stimulus.	response to nicotine
GO:0035257	1.04364e-06	4.23151e-05	0	1	8	103	37	1032	Interacting selectively and non-covalently with a nuclear hormone receptor, a ligand-dependent receptor found in the nucleus of the cell.	nuclear hormone receptor binding
GO:0035303	9.80261e-06	0.000306741	0	1	11	101	43	1374	Any process that modulates the frequency, rate or extent of removal of phosphate groups from a molecule.	regulation of dephosphorylation	GO:0035307
GO:0035307	1.33694e-15	3.01354e-13	0.00023	1	4	14	21	109	Any process that activates or increases the frequency, rate or extent of removal of phosphate groups from a protein.	positive regulation of protein dephosphorylation
GO:0035584	0.000286795	0.0060541	0.03937	0.99924	3	11	15	336	A series of molecular signals in which a cell uses calcium ions released from an intracellular store to convert a signal into a response.	calcium-mediated signaling using intracellular calcium source
GO:0035855	4.59437e-09	3.33882e-07	0	1	1	13	15	121	The process whose specific outcome is the progression of a megakaryocyte cell over time, from its formation to the mature structure. Megakaryocyte development does not include the steps involved in committing a cell to a megakaryocyte fate. A megakaryocyte is a giant cell 50 to 100 micron in diameter, with a greatly lobulated nucleus, found in the bone marrow.	megakaryocyte development
GO:0036038	0.000266851	0.00568726	0.01135	0.9997	2	12	8	99	A protein complex that is located at the ciliary transition zone and consists of tectonic proteins, B9 domain-containing proteins and other proteins. Acts as a barrier that prevents diffusion of transmembrane proteins between the cilia and plasma membranes. In mouse, members of the complex include TCTN1, TCTN2, B9D1, MKS1, CC2D2A and other proteins.	TCTN-B9D complex
GO:0038179	7.2563e-08	3.89119e-06	0.00025	1	2	21	16	186	A series of molecular signals initiated by the binding of a neurotrophin to a receptor on the surface of a target cell, and ending with regulation of a downstream cellular process, e.g. transcription. Neurotrophins are a family of secreted growth factors that induce the survival, development, and function of neurons.	neurotrophin signaling pathway
GO:0040019	3.01042e-08	1.83649e-06	0.30491	0.99644	2	10	21	307	Any process that activates or increases the frequency, rate or extent of embryonic development.	positive regulation of embryonic development
GO:0042058	8.52687e-05	0.00207311	0.00192	0.99989	4	32	27	729	Any process that modulates the frequency, rate or extent of epidermal growth factor receptor signaling pathway activity.	regulation of epidermal growth factor receptor signaling pathway	GO:0007176,GO:0045742
GO:0042113	0.000405678	0.00821173	0	1	12	198	46	1776	The change in morphology and behavior of a mature or immature B cell resulting from exposure to a mitogen, cytokine, chemokine, cellular ligand, or an antigen for which it is specific.	B cell activation	GO:0030183,GO:0030890
GO:0042127	4.90242e-07	2.13762e-05	0	1	49	966	221	10433	Any process that modulates the frequency, rate or extent of cell proliferation.	regulation of cell proliferation	GO:0030890,GO:2000177,GO:2000179
GO:0042254	1.29032e-10	1.25255e-08	0	1	8	117	31	489	A cellular process that results in the biosynthesis of constituent macromolecules, assembly, and arrangement of constituent parts of ribosome subunits; includes transport to the sites of protein synthesis.	ribosome biogenesis	GO:0006364,GO:0042255
GO:0042255	6.59569e-14	1.13917e-11	0.00032	1	1	14	13	32	The aggregation, arrangement and bonding together of the mature ribosome and of its subunits.	ribosome assembly
GO:0042325	2.36464e-05	0.000657893	0	1	49	936	232	11919	Any process that modulates the frequency, rate or extent of addition of phosphate groups into a molecule.	regulation of phosphorylation	GO:0001932,GO:0001934,GO:0007176,GO:0033135,GO:0033137,GO:0033138,GO:0033674,GO:0042327,GO:0043549,GO:0045859,GO:0045860,GO:0050731,GO:0061097,GO:0061098,GO:0061099
GO:0042327	1.2224e-08	8.12837e-07	0	1	27	584	166	7011	Any process that activates or increases the frequency, rate or extent of addition of phosphate groups to a molecule.	positive regulation of phosphorylation	GO:0001934,GO:0033138,GO:0045860,GO:0050731,GO:0061098
GO:0042474	5.56184e-06	0.000185381	0.00051	1	2	20	10	95	The process in which the anatomical structures of the middle ear are generated and organized. The middle ear is the air-filled cavity within the skull of vertebrates that lies between the outer ear and the inner ear. It is linked to the pharynx (and therefore to outside air) via the Eustachian tube and in mammals contains the three ear ossicles, which transmit auditory vibrations from the outer e…	middle ear morphogenesis
GO:0042493	6.10547e-05	0.00154466	0	1	11	117	45	1572	Any process that results in a change in state or activity of a cell or an organism (in terms of movement, secretion, enzyme production, gene expression, etc.) as a result of a drug stimulus. A drug is a substance used in the diagnosis, treatment or prevention of a disease.	response to drug	GO:0015893
GO:0042542	3.98622e-07	1.77895e-05	0	1	4	59	26	527	Any process that results in a change in state or activity of a cell or an organism (in terms of movement, secretion, enzyme production, gene expression, etc.) as a result of a hydrogen peroxide (H2O2) stimulus.	response to hydrogen peroxide
GO:0042743	1.31503e-08	8.70082e-07	1e-05	1	2	21	13	98	The chemical reactions and pathways involving hydrogen peroxide (H2O2), a potentially harmful byproduct of aerobic cellular respiration which can cause damage to DNA.	hydrogen peroxide metabolic process
GO:0042752	2.97633e-06	0.000107269	0.02814	0.99288	10	52	29	708	Any process that modulates the frequency, rate or extent of a circadian rhythm. A circadian rhythm is a biological process in an organism that recurs with a regularity of approximately 24 hours.	regulation of circadian rhythm
GO:0042770	4.02288e-05	0.00106574	0	1	5	63	23	575	A cascade of processes induced by the detection of DNA damage within a cell.	signal transduction in response to DNA damage	GO:0006977,GO:0043518,GO:0072422,GO:0072431
GO:0042803	0.000282865	0.00598064	0	1	27	493	126	6239	Interacting selectively and non-covalently with an identical protein to form a homodimer.	protein homodimerization activity
GO:0043021	1.87457e-07	8.93543e-06	0	1	4	56	20	329	Interacting selectively and non-covalently with any complex of RNA and protein.	ribonucleoprotein complex binding	GO:0043022
GO:0043022	6.79916e-11	7.02968e-09	0	1	3	23	18	152	Interacting selectively and non-covalently with any part of a ribosome.	ribosome binding
GO:0043029	0.000219231	0.00478745	0	1	2	32	13	258	The process of regulating the proliferation and elimination of T cells such that the total number of T cells within a whole or part of an organism is stable over time in the absence of an outside stimulus.	T cell homeostasis
GO:0043085	6.42732e-09	4.47523e-07	0	1	53	854	283	13337	Any process that activates or increases the activity of an enzyme.	positive regulation of catalytic activity	GO:0033674,GO:0045860,GO:0051347,GO:0061098
GO:0043175	1.21459e-05	0.000368785	0.00437	1	1	13	15	261	Interacting selectively and non-covalently with an RNA polymerase core enzyme, containing a specific subunit composition defined as the core enzyme.	RNA polymerase core enzyme binding	GO:0000993
GO:0043195	3.00272e-06	0.000107636	8e-05	1	1	11	13	158	Terminal inflated portion of the axon, containing the specialized apparatus necessary to release neurotransmitters. The axon terminus is considered to be the whole region of thickening and the terminal bouton is a specialized region of it.	terminal bouton
GO:0043200	9.86223e-11	9.7879e-09	0	1	4	43	36	641	Any process that results in a change in state or activity of a cell or an organism (in terms of movement, secretion, enzyme production, gene expression, etc.) as a result of an amino acid stimulus. An amino acid is a carboxylic acids containing one or more amino groups.	response to amino acid	GO:0071230
GO:0043204	1.08387e-14	2.08903e-12	0.00194	0.99998	2	15	23	166	The portion of the cell soma (cell body) that excludes the nucleus.	perikaryon
GO:0043227	3.68698e-07	1.66433e-05	0	1	427	8498	1481	91382	Organized structure of distinctive morphology and function, bounded by a single or double lipid bilayer membrane. Includes the nucleus, mitochondria, plastids, vacuoles, and vesicles. Excludes the plasma membrane.	membrane-bounded organelle	GO:0000228,GO:0000794,GO:0000780,GO:0005783,GO:0005635,GO:0005643,GO:0043231,GO:0030139,GO:0016592,GO:0031901,GO:0031981,GO:0065010,GO:0070062,GO:0071339
GO:0043231	0.000177037	0.00396367	0	1	361	7365	1175	75006	Organized structure of distinctive morphology and function, bounded by a single or double lipid bilayer membrane and occurring within the cell. Includes the nucleus, mitochondria, plastids, vacuoles, and vesicles. Excludes the plasma membrane.	intracellular membrane-bounded organelle	GO:0000228,GO:0000794,GO:0000780,GO:0005783,GO:0005635,GO:0005643,GO:0030139,GO:0016592,GO:0031901,GO:0031981,GO:0071339
GO:0043276	2.71059e-16	7.06827e-14	0.00844	0.99926	6	23	30	267	Apoptosis triggered by inadequate or inappropriate adherence to substrate e.g. after disruption of the interactions between normal epithelial cells and the extracellular matrix.	anoikis	GO:2000209,GO:2000811
GO:0043496	1.3734e-07	6.69043e-06	0.0003	1	2	13	14	145	Any process that modulates the frequency, rate or extent of protein homodimerization, interacting selectively with an identical protein to form a homodimer.	regulation of protein homodimerization activity
GO:0043518	0.000200265	0.00442412	0.15611	0.98976	2	11	6	49	Any process that stops, prevents, or reduces the frequency, rate or extent of the cascade of processes induced by the cell cycle regulator phosphoprotein p53, or an equivalent protein, in response to the detection of DNA damage.	negative regulation of DNA damage response, signal transduction by p53 class mediator
GO:0043549	0.000127813	0.00294674	0	1	21	496	131	6254	Any process that modulates the frequency, rate or extent of kinase activity, the catalysis of the transfer of a phosphate group, usually from ATP, to a substrate molecule.	regulation of kinase activity	GO:0007176,GO:0033674,GO:0045859,GO:0045860,GO:0061097,GO:0061098,GO:0061099
GO:0043583	4.51269e-06	0.000155477	0	1	17	189	81	3174	The process whose specific outcome is the progression of the ear over time, from its formation to the mature structure. The ear is the sense organ in vertebrates that is specialized for the detection of sound, and the maintenance of balance. Includes the outer ear and middle ear, which collect and transmit sound waves; and the inner ear, which contains the organs of balance and (except in fish) h…	ear development	GO:0042474,GO:0048839,GO:0071599,GO:0090102,GO:0090103
GO:0043631	0.000308929	0.00645981	0.0012	0.99997	2	20	13	255	The enzymatic addition of a sequence of adenylyl residues at the 3' end of an RNA molecule.	RNA polyadenylation	GO:0006378
GO:0044212	3.32288e-05	0.000894554	0	1	29	487	108	5111	Interacting selectively and non-covalently with a DNA region that regulates the transcription of a region of DNA, which may be a gene, cistron, or operon. Binding may occur as a sequence specific interaction or as an interaction observed only once a factor has been recruited to the DNA by other factors.	transcription regulatory region DNA binding	GO:0000976,GO:0000977,GO:0001012,GO:0070888
GO:0044419	0.000141346	0.00322429	0	1	10	179	43	1550	Any process in which an organism has an effect on an organism of a different species.	interspecies interaction between organisms	GO:0019079,GO:0016032,GO:0019058,GO:0045069,GO:0045070,GO:0048524,GO:0050792
GO:0044770	7.92312e-17	2.29064e-14	0	1	13	247	113	3079	The cell cycle process by which a cell commits to entering the next cell cycle phase.	cell cycle phase transition	GO:0000082,GO:0006977,GO:0044772,GO:0007091,GO:0007093,GO:0007094,GO:0030071,GO:0031571,GO:0044774,GO:0071174,GO:0072422,GO:0072431,GO:1900087,GO:1901987,GO:1901990,GO:1901991,GO:1902808,GO:2000045,GO:2000134
GO:0044772	7.85892e-19	2.67989e-16	0	1	13	235	113	2900	The cell cycle process by which a cell commits to entering the next mitotic cell cycle phase.	mitotic cell cycle phase transition	GO:0000082,GO:0006977,GO:0007091,GO:0007093,GO:0007094,GO:0030071,GO:0031571,GO:0044774,GO:0071174,GO:0072431,GO:1900087,GO:1901990,GO:1901991,GO:2000045,GO:2000134
GO:0044774	7.79772e-05	0.00191685	7e-05	0.99998	6	44	25	645	A mitotic cell cycle process that controls cell cycle progression in response to changes in DNA structure by monitoring the integrity of the DNA. The DNA integrity checkpoint begins with detection of DNA damage, defects in DNA structure or DNA replication, and ends with signal transduction.	mitotic DNA integrity checkpoint	GO:0006977,GO:0031571,GO:0072431
GO:0044783	4.01348e-11	4.52333e-09	0.00065	0.99996	3	18	18	142	A cell cycle checkpoint that detects and negatively regulates progression from G1 to S phase in the cell cycle in response to DNA damage.	G1 DNA damage checkpoint	GO:0006977,GO:0031571,GO:0072431
GO:0045069	3.54315e-11	4.09028e-09	0	1	2	37	25	303	Any process that modulates the frequency, rate or extent of viral genome replication.	regulation of viral genome replication	GO:0045070
GO:0045070	1.08132e-07	5.42662e-06	1e-05	1	1	14	13	120	Any process that activates or increases the frequency, rate or extent of viral genome replication.	positive regulation of viral genome replication
GO:0045165	2.29712e-05	0.000641793	0	1	16	218	53	1880	The commitment of cells to specific cell fates and their capacity to differentiate into particular kinds of cells. Positional information is established through protein signals that emanate from a localized source within a cell (the initial one-cell zygote) or within a developmental field.	cell fate commitment	GO:0002360,GO:0048665
GO:0045182	1.45766e-16	4.02447e-14	0	1	1	17	21	106	Any molecular function involved in the initiation, activation, perpetuation, repression or termination of polypeptide synthesis at the ribosome.	translation regulator activity
GO:0045197	2.07994e-07	9.77427e-06	0	1	1	14	13	128	Any cellular process that results in the specification, formation or maintenance of the apicobasal polarity of an epithelial cell.	establishment or maintenance of epithelial cell apical/basal polarity
GO:0045216	1.06235e-05	0.000327801	0	1	9	119	51	1726	A process that is carried out at the cellular level which results in the assembly, arrangement of constituent parts, or disassembly of a cell-cell junction. A cell-cell junction is a specialized region of connection between two cells.	cell-cell junction organization	GO:0007043,GO:0034332,GO:0034333
GO:0045580	7.61693e-06	0.00024468	0	1	4	77	26	623	Any process that modulates the frequency, rate or extent of T cell differentiation.	regulation of T cell differentiation	GO:0033081,GO:0045581
GO:0045581	8.67801e-05	0.00210542	0.00161	0.99999	2	21	9	115	Any process that stops, prevents, or reduces the frequency, rate or extent of T cell differentiation.	negative regulation of T cell differentiation
GO:0045597	4.72478e-05	0.00122965	0	1	34	482	130	6060	Any process that activates or increases the frequency, rate or extent of cell differentiation.	positive regulation of cell differentiation	GO:0010720,GO:0045663,GO:0050769,GO:0051149,GO:0051155
GO:0045619	0.000356451	0.00734952	0	1	4	101	26	758	Any process that modulates the frequency, rate or extent of lymphocyte differentiation.	regulation of lymphocyte differentiation	GO:0033081,GO:0045580,GO:0045581
GO:0045661	0.000328905	0.00685596	0.01746	0.99819	4	36	19	494	Any process that modulates the frequency, rate or extent of myoblast differentiation. A myoblast is a mononucleate cell type that, by fusion with other myoblasts, gives rise to the myotubes that eventually develop into skeletal muscle fibers.	regulation of myoblast differentiation	GO:0045663
GO:0045663	1.85041e-05	0.000534969	0.13942	0.98459	3	13	18	370	Any process that activates or increases the frequency, rate or extent of myoblast differentiation. A myoblast is a mononucleate cell type that, by fusion with other myoblasts, gives rise to the myotubes that eventually develop into skeletal muscle fibers.	positive regulation of myoblast differentiation
GO:0045664	6.81348e-09	4.7194e-07	0	1	27	308	140	5371	Any process that modulates the frequency, rate or extent of neuron differentiation.	regulation of neuron differentiation	GO:0048814,GO:0050773,GO:0060998,GO:0060999,GO:0061001
GO:0045739	2.25678e-06	8.36013e-05	0	1	3	24	21	389	Any process that activates or increases the frequency, rate or extent of DNA repair.	positive regulation of DNA repair
GO:0045742	1.14451e-25	1.0872e-22	1e-05	1	2	11	25	59	Any process that activates or increases the frequency, rate or extent of epidermal growth factor receptor signaling pathway activity.	positive regulation of epidermal growth factor receptor signaling pathway
GO:0045746	3.28025e-16	8.38923e-14	0	1	1	21	21	105	Any process that stops, prevents, or reduces the frequency, rate or extent of the Notch signaling pathway.	negative regulation of Notch signaling pathway
GO:0045786	0.000129252	0.00295855	0	1	11	198	59	2320	Any process that stops, prevents or reduces the rate or extent of progression through the cell cycle.	negative regulation of cell cycle	GO:0006977,GO:0007094,GO:0045839
GO:0045833	2.71092e-05	0.000746428	0.00206	0.99977	6	44	17	337	Any process that stops, prevents, or reduces the frequency, rate or extent of the chemical reactions and pathways involving lipids.	negative regulation of lipid metabolic process
GO:0045836	5.54586e-05	0.00141963	0.12506	0.99912	2	13	17	357	Any process that activates or increases the frequency, rate or extent of meiosis.	positive regulation of meiosis
GO:0045839	0.000407738	0.00824089	0	1	2	31	15	348	Any process that stops, prevents or reduces the rate or extent of mitosis. Mitosis is the division of the eukaryotic cell nucleus to produce two daughter nuclei that, usually, contain the identical chromosome complement to their mother.	negative regulation of mitosis	GO:0007094
GO:0045844	7.85891e-08	4.11479e-06	0.00076	1	2	10	14	133	Any process that activates or increases the frequency, rate or extent of striated muscle development.	positive regulation of striated muscle tissue development
GO:0045851	2.34671e-06	8.55038e-05	1e-05	1	1	18	12	130	Any process that reduces the internal pH of an organism, part of an organism or a cell, measured by the concentration of the hydrogen ion.	pH reduction
GO:0045859	7.74513e-05	0.00191099	0	1	19	456	117	5188	Any process that modulates the frequency, rate or extent of protein kinase activity.	regulation of protein kinase activity	GO:0007176,GO:0045860,GO:0061097,GO:0061098,GO:0061099
GO:0045860	4.32389e-05	0.00114094	0	1	10	268	83	3286	Any process that activates or increases the frequency, rate or extent of protein kinase activity.	positive regulation of protein kinase activity	GO:0061098
GO:0045921	4.10263e-06	0.000142457	1e-05	1	3	34	27	618	Any process that activates or increases the frequency, rate or extent of exocytosis.	positive regulation of exocytosis	GO:0045956
GO:0045956	0.000104684	0.00247281	0.02509	0.99879	2	11	17	356	Any process that activates or increases the frequency, rate or extent of calcium ion-dependent exocytosis.	positive regulation of calcium ion-dependent exocytosis
GO:0046474	1.19885e-08	8.01178e-07	0	1	4	76	31	608	The chemical reactions and pathways resulting in the formation of glycerophospholipids, any derivative of glycerophosphate that contains at least one O-acyl, O-alkyl, or O-alkenyl group attached to the glycerol residue.	glycerophospholipid biosynthetic process	GO:0006661
GO:0046488	1.42227e-13	2.30669e-11	0	1	6	97	52	1016	The chemical reactions and pathways involving phosphatidylinositol, any glycophospholipid in which a sn-glycerol 3-phosphate residue is esterified to the 1-hydroxyl group of 1D-myo-inositol.	phosphatidylinositol metabolic process	GO:0006661,GO:0046854
GO:0046785	1.71087e-05	0.000501163	0	1	4	30	20	429	The addition of tubulin heterodimers to one or both ends of a microtubule.	microtubule polymerization	GO:0031113
GO:0046834	3.7882e-15	7.87177e-13	0	1	2	31	36	444	The process of introducing one or more phosphate groups into a lipid, any member of a group of substances soluble in lipid solvents but only sparingly soluble in aqueous solvents.	lipid phosphorylation	GO:0046854
GO:0046854	1.1629e-15	2.71324e-13	0	1	2	29	36	425	The process of introducing one or more phosphate groups into a phosphatidylinositol, any glycerophosphoinositol having one phosphatidyl group esterified to one of the hydroxy groups of inositol.	phosphatidylinositol phosphorylation
GO:0046902	2.12442e-05	0.000598574	0	1	2	33	15	265	Any process that modulates the frequency, rate or extent of the passage or uptake of molecules by the mitochondrial membrane.	regulation of mitochondrial membrane permeability
GO:0046930	4.87131e-09	3.52085e-07	0	1	3	45	31	569	Any small opening in a membrane that allows the passage of gases and/or liquids.	pore complex	GO:0005643
GO:0046982	1.99451e-05	0.000570429	0	1	19	412	79	3260	Interacting selectively and non-covalently with a nonidentical protein to form a heterodimer.	protein heterodimerization activity
GO:0046983	4.07022e-05	0.00107614	0	1	46	931	182	9266	The formation of a protein dimer, a macromolecular structure consists of two noncovalently associated identical or nonidentical subunits.	protein dimerization activity	GO:0042803,GO:0046982
GO:0048015	8.42807e-08	4.3276e-06	0	1	7	90	49	1385	A series of molecular signals in which a cell uses a phosphatidylinositol-mediated signaling to convert a signal into a response. Phosphatidylinositols include phosphatidylinositol (PtdIns) and its phosphorylated derivatives.	phosphatidylinositol-mediated signaling
GO:0048048	5.40764e-05	0.00139103	0	1	3	28	15	275	The process occurring in the embryo by which the anatomical structures of the post-embryonic eye are generated and organized.	embryonic eye morphogenesis	GO:0048596
GO:0048168	7.56134e-06	0.000244589	0	1	2	33	26	627	A process that modulates neuronal synaptic plasticity, the ability of neuronal synapses to change as circumstances require. They may alter function, such as increasing or decreasing their sensitivity, or they may increase or decrease in actual numbers.	regulation of neuronal synaptic plasticity	GO:0048169
GO:0048169	3.91514e-07	1.75904e-05	0	1	2	21	26	508	A process that modulates long-term neuronal synaptic plasticity, the ability of neuronal synapses to change long-term as circumstances require. Long-term neuronal synaptic plasticity generally involves increase or decrease in actual synapse numbers.	regulation of long-term neuronal synaptic plasticity
GO:0048332	7.73243e-08	4.0947e-06	0	1	6	66	29	584	The process in which the anatomical structures of the mesoderm are generated and organized.	mesoderm morphogenesis	GO:0001707,GO:0048333
GO:0048333	2.08948e-05	0.000589978	0.00049	1	3	26	13	192	The process in which a relatively unspecialized cell acquires the specialized features of a mesoderm cell.	mesodermal cell differentiation
GO:0048489	1.56187e-07	7.52585e-06	0	1	7	61	41	1078	The directed movement of substances in synaptic membrane-bounded vesicles within the neuron along the cytoskeleton either toward or away from the neuronal cell body.	synaptic vesicle transport	GO:0016079
GO:0048511	3.62064e-06	0.000127383	0	1	16	173	63	2258	Any process pertinent to the generation and maintenance of rhythms in the physiology of an organism.	rhythmic process	GO:0007623,GO:0042752
GO:0048524	3.85813e-08	2.28041e-06	0	1	4	35	20	283	Any process that activates or increases the frequency, rate or extent of a multi-organism process in which a virus is a participant.	positive regulation of viral process	GO:0045070
GO:0048545	4.87727e-06	0.000165466	0	1	16	146	60	2103	Any process that results in a change in state or activity of a cell or an organism (in terms of movement, secretion, enzyme production, gene expression, etc.) as a result of a steroid hormone stimulus.	response to steroid hormone	GO:0031960,GO:0051384,GO:0071383,GO:0071385
GO:0048596	7.65068e-06	0.000244898	1e-05	1	3	24	15	226	The process in which the anatomical structures of the eye are generated and organized during embryonic development.	embryonic camera-type eye morphogenesis
GO:0048641	0.000189376	0.00421156	0	1	6	58	33	1042	Any process that modulates the frequency, rate or extent of skeletal muscle tissue development.	regulation of skeletal muscle tissue development	GO:0045661,GO:0045663,GO:0048742
GO:0048665	7.12776e-06	0.000232333	0.00127	1	2	28	11	119	The process in which a cell becomes capable of differentiating autonomously into a neuron in an environment that is neutral with respect to the developmental pathway. Upon specification, the cell fate can be reversed.	neuron fate specification
GO:0048704	1.05142e-05	0.000325182	0	1	8	82	32	884	The process in which the anatomical structures of the skeleton are generated and organized during the embryonic phase.	embryonic skeletal system morphogenesis
GO:0048706	7.11918e-10	6.10826e-08	0	1	10	112	54	1380	The process, occurring during the embryonic phase, whose specific outcome is the progression of the skeleton over time, from its formation to the mature structure.	embryonic skeletal system development	GO:0048704
GO:0048742	1.03269e-05	0.000321634	0.00023	1	5	42	31	795	Any process that modulates the frequency, rate or extent of skeletal muscle fiber development. Muscle fibers are formed by the maturation of myotubes. They can be classed as slow, intermediate/fast or fast.	regulation of skeletal muscle fiber development	GO:0045661,GO:0045663
GO:0048814	0.00048887	0.00977666	0	1	4	37	22	621	Any process that modulates the frequency, rate or extent of dendrite morphogenesis.	regulation of dendrite morphogenesis	GO:0061001
GO:0048839	0.000387278	0.00788731	0	1	16	165	69	2967	The process whose specific outcome is the progression of the inner ear over time, from its formation to the mature structure.	inner ear development	GO:0071599,GO:0090102,GO:0090103
GO:0048844	7.14011e-05	0.00177821	0	1	4	45	20	451	The process in which the anatomical structures of arterial blood vessels are generated and organized. Arteries are blood vessels that transport blood from the heart to the body and its organs.	artery morphogenesis
GO:0048857	0.000300748	0.00632856	0.00022	0.99999	5	56	19	494	The biological process whose specific outcome is the progression of a neural nucleus from its initial condition to its mature state. A neural nucleus is an anatomical structure consisting of a discrete aggregate of neuronal soma.	neural nucleus development
GO:0050661	7.99568e-07	3.28193e-05	0	1	4	33	18	296	Interacting selectively and non-covalently with nicotinamide-adenine dinucleotide phosphate, a coenzyme involved in many redox and biosynthetic reactions; binding may be to either the oxidized form, NADP+, or the reduced form, NADPH.	NADP binding
GO:0050731	4.35373e-05	0.00114654	0	1	7	106	33	992	Any process that activates or increases the frequency, rate or extent of the phosphorylation of peptidyl-tyrosine.	positive regulation of peptidyl-tyrosine phosphorylation	GO:0061098
GO:0050767	1.44022e-06	5.55174e-05	0	1	34	386	151	6751	Any process that modulates the frequency, rate or extent of neurogenesis, the origin and formation of neurons.	regulation of neurogenesis	GO:0045664,GO:0048814,GO:0050769,GO:0050773,GO:0060998,GO:0060999,GO:0061001
GO:0050769	4.73819e-05	0.00123073	0	1	10	102	49	1681	Any process that activates or increases the frequency, rate or extent of neurogenesis, the origin and formation of neurons.	positive regulation of neurogenesis
GO:0050773	1.18383e-09	9.77875e-08	0	1	8	55	48	1197	Any process that modulates the frequency, rate or extent of dendrite development.	regulation of dendrite development	GO:0048814,GO:0060998,GO:0060999,GO:0061001
GO:0050777	0.00021327	0.00468032	0	1	3	48	13	254	Any process that stops, prevents, or reduces the frequency, rate or extent of the immune response, the immunological reaction of an organism to an immunogenic stimulus.	negative regulation of immune response
GO:0050790	9.48233e-05	0.00226808	0	1	78	1430	374	20558	Any process that modulates the activity of an enzyme.	regulation of catalytic activity	GO:0007176,GO:0032314,GO:0033674,GO:0043085,GO:0043549,GO:0045859,GO:0045860,GO:0051347,GO:0061097,GO:0061098,GO:0061099
GO:0050792	2.37924e-09	1.83962e-07	0	1	6	86	37	762	Any process that modulates the rate or extent of the viral life cycle, the set of processes by which a virus reproduces and spreads among hosts.	regulation of viral process	GO:0045069,GO:0045070,GO:0048524
GO:0050803	1.16723e-06	4.66154e-05	0.00022	0.99998	7	46	47	1424	Any process that modulates the physical form or the activity of a synapse, the junction between a neuron and a target (neuron, muscle, or secretory cell).	regulation of synapse structure and activity	GO:0050807
GO:0050807	7.23967e-08	3.89119e-06	0.00107	0.99991	7	44	47	1293	Any process that modulates the physical form of a synapse, the junction between a neuron and a target (neuron, muscle, or secretory cell).	regulation of synapse organization
GO:0051128	1.06119e-09	8.9321e-08	0	1	90	1295	372	18218	Any process that modulates the frequency, rate or extent of a process involved in the formation, arrangement of constituent parts, or disassembly of cell structures, including the plasma membrane and any external encapsulating structures such as the cell wall and cell envelope.	regulation of cellular component organization	GO:0007088,GO:0007094,GO:0008360,GO:0030071,GO:0031113,GO:0031346,GO:0033043,GO:0045836,GO:0045839,GO:0048814,GO:0050773,GO:0050807,GO:0051489,GO:0051491,GO:0060998,GO:0060999,GO:0061001,GO:0090005,GO:0090314
GO:0051147	1.04275e-06	4.23151e-05	0	1	7	97	45	1330	Any process that modulates the frequency, rate or extent of muscle cell differentiation.	regulation of muscle cell differentiation	GO:0010830,GO:0045661,GO:0045663,GO:0048742,GO:0051149,GO:0051150,GO:0051155
GO:0051149	6.94276e-08	3.78409e-06	0	1	4	36	30	624	Any process that activates or increases the frequency, rate or extent of muscle cell differentiation.	positive regulation of muscle cell differentiation	GO:0045663,GO:0051155
GO:0051150	1.94558e-07	9.20792e-06	2e-05	1	1	12	13	128	Any process that modulates the frequency, rate or extent of smooth muscle cell differentiation.	regulation of smooth muscle cell differentiation
GO:0051155	0.000259328	0.00555364	0	1	2	22	14	296	Any process that activates or increases the frequency, rate or extent of striated muscle cell differentiation.	positive regulation of striated muscle cell differentiation
GO:0051174	3.69185e-07	1.66433e-05	0	1	93	1432	415	21806	Any process that modulates the frequency, rate or extent of the chemical reactions and pathways involving phosphorus or compounds containing phosphorus.	regulation of phosphorus metabolic process	GO:0001932,GO:0001934,GO:0007176,GO:0032314,GO:0033124,GO:0033135,GO:0033137,GO:0033138,GO:0033674,GO:0035303,GO:0035307,GO:0042325,GO:0042327,GO:0043549,GO:0045859,GO:0045860,GO:0050731,GO:0061097,GO:0061098,GO:0061099
GO:0051233	1.66436e-27	1.84453e-24	0	1	1	19	43	266	The area in the center of the spindle where the spindle microtubules from opposite poles overlap.	spindle midzone
GO:0051246	7.70282e-07	3.17151e-05	0	1	75	1512	326	16634	Any process that modulates the frequency, rate or extent of the chemical reactions and pathways involving a protein.	regulation of protein metabolic process	GO:0001932,GO:0001934,GO:0007176,GO:0010559,GO:0030449,GO:0031397,GO:0031401,GO:0032268,GO:0032270,GO:0033135,GO:0033137,GO:0033138,GO:0035307,GO:0045859,GO:0045860,GO:0050731,GO:0051247,GO:0051248,GO:0061097,GO:0061098,GO:0061099
GO:0051247	5.06094e-12	6.8679e-10	0	1	39	767	215	8815	Any process that activates or increases the frequency, rate or extent of the chemical reactions and pathways involving a protein.	positive regulation of protein metabolic process	GO:0001934,GO:0031401,GO:0032270,GO:0033138,GO:0035307,GO:0045860,GO:0050731,GO:0061098
GO:0051248	5.55084e-05	0.00141963	0	1	25	441	116	5301	Any process that stops, prevents, or reduces the frequency, rate or extent of chemical reactions and pathways involving a protein.	negative regulation of protein metabolic process	GO:0031397,GO:0033137,GO:0061099
GO:0051301	2.55042e-07	1.18595e-05	0	1	21	490	114	4563	The process resulting in the physical partitioning and separation of a cell into daughter cells.	cell division	GO:0007067,GO:0007088,GO:0007091,GO:0007094,GO:0030071,GO:0045836,GO:0045839,GO:0051302
GO:0051302	3.24339e-18	1.07835e-15	0	1	11	181	92	2105	Any process that modulates the frequency, rate or extent of the physical partitioning and separation of a cell into daughter cells.	regulation of cell division	GO:0007088,GO:0007094,GO:0030071,GO:0045836,GO:0045839
GO:0051310	6.14243e-05	0.00154712	0	1	1	19	13	224	The alignment of chromosomes at the metaphase plate, a plane halfway between the poles of the spindle.	metaphase plate congression
GO:0051347	0.000188299	0.00419462	0	1	11	319	86	3808	Any process that activates or increases the frequency, rate or extent of transferase activity, the catalysis of the transfer of a group, e.g. a methyl group, glycosyl group, acyl group, phosphorus-containing, or other groups, from a donor compound to an acceptor.	positive regulation of transferase activity	GO:0033674,GO:0045860,GO:0061098
GO:0051384	2.01569e-09	1.5862e-07	0	1	3	27	30	528	Any process that results in a change in state or activity of a cell or an organism (in terms of movement, secretion, enzyme production, gene expression, etc.) as a result of a glucocorticoid stimulus. Glucocorticoids are hormonal C21 corticosteroids synthesized from cholesterol with the ability to bind with the cortisol receptor and trigger similar effects. Glucocorticoids act primarily on carboh…	response to glucocorticoid	GO:0071385
GO:0051489	4.4984e-06	0.000155387	0	1	2	26	22	461	Any process that modulates the frequency, rate or extent of the assembly of a filopodium, a thin, stiff protrusion extended by the leading edge of a motile cell such as a crawling fibroblast or amoeba, or an axonal growth cone.	regulation of filopodium assembly	GO:0051491
GO:0051491	1.28881e-09	1.05153e-07	0	1	2	17	22	281	Any process that activates or increases the frequency, rate or extent of the assembly of a filopodium, a thin, stiff protrusion extended by the leading edge of a motile cell such as a crawling fibroblast or amoeba, or an axonal growth cone.	positive regulation of filopodium assembly
GO:0051607	6.31892e-13	9.77156e-11	0	1	7	135	38	593	Reactions triggered in response to the presence of a virus that act to protect the cell or organism.	defense response to virus
GO:0051647	7.71351e-11	7.83069e-09	0	1	1	10	19	168	Any process in which the nucleus is transported to, and/or maintained in, a specific location within the cell.	nucleus localization
GO:0051648	0.000226954	0.00492376	0	1	9	102	44	1613	Any process in which a vesicle or vesicles are transported to, and/or maintained in, a specific location.	vesicle localization	GO:0016079,GO:0048489
GO:0051656	4.66748e-05	0.00121951	0	1	12	163	67	2627	The directed movement of an organelle to a specific location.	establishment of organelle localization	GO:0016079,GO:0048489,GO:0051310
GO:0051707	1.81969e-05	0.000528111	0	1	22	462	84	3409	Any process that results in a change in state or activity of a cell or an organism (in terms of movement, secretion, enzyme production, gene expression, etc.) as a result of a stimulus from another living organism.	response to other organism	GO:0009615,GO:0051607,GO:0071219,GO:0071222,GO:0098586
GO:0051716	0.000235521	0.00509301	0	1	264	5398	975	59914	Any process that results in a change in state or activity of a cell (in terms of movement, secretion, enzyme production, gene expression, etc.) as a result of a stimulus. The process begins with detection of the stimulus by a cell and ends with a change in state or activity or the cell.	cellular response to stimulus	GO:0007165,GO:0006282,GO:0006302,GO:0006303,GO:0006977,GO:0007176,GO:0007213,GO:0007219,GO:0008277,GO:0008593,GO:0008630,GO:0071230,GO:0031102,GO:0031103,GO:0031571,GO:0035020,GO:0035584,GO:0038179,GO:0042058,GO:0042770,GO:0043518,GO:0044783,GO:0045739,GO:0045742,GO:0045746,GO:0048015,GO:0060338,GO:0070498,GO:0071219,GO:0071222,GO:0071310,GO:0071357,GO:0071383,GO:0071385,GO:0071396,GO:0071417,GO:…
GO:0051721	3.47669e-05	0.000934071	0	1	1	17	12	192	Interacting selectively and non-covalently with the enzyme protein phosphatase 2A.	protein phosphatase 2A binding
GO:0051726	4.35361e-07	1.92695e-05	0	1	26	591	150	6492	Any process that modulates the rate or extent of progression through the cell cycle.	regulation of cell cycle	GO:0006977,GO:0007088,GO:0007093,GO:0007094,GO:0007346,GO:0010564,GO:0030071,GO:0031571,GO:0044774,GO:0045786,GO:0045836,GO:0045839,GO:0071174,GO:0072422,GO:0072431,GO:1900087,GO:1901987,GO:1901990,GO:1901991,GO:1902808,GO:2000045,GO:2000134
GO:0051926	1.48111e-06	5.69286e-05	0	1	1	16	12	128	Any process that stops, prevents, or reduces the frequency, rate or extent of the directed movement of calcium ions into, out of or within a cell, or between cells, by means of some agent such as a transporter or pore.	negative regulation of calcium ion transport
GO:0051983	7.06028e-06	0.000230699	0.00035	1	4	29	17	299	Any process that modulates the frequency, rate or extent of chromosome segregation, the process in which genetic material, in the form of chromosomes, is organized and then physically separated and apportioned to two or more sets.	regulation of chromosome segregation
GO:0060046	0.000345008	0.00714682	0.0119	1	1	10	15	323	Any process that modulates the frequency, rate or extent of the acrosome reaction.	regulation of acrosome reaction
GO:0060074	3.67314e-07	1.66433e-05	0.00065	1	1	14	21	360	The process that organizes a synapse so that it attains its fully functional state. Synaptic maturation plays a critical role in the establishment of effective synaptic connections in early development.	synapse maturation
GO:0060284	6.56052e-06	0.000215654	0	1	46	539	180	8596	Any process that modulates the rate, frequency or extent of the progression of the cell over time, from its formation to the mature structure. Cell development does not include the steps involved in committing a cell to a specific fate.	regulation of cell development	GO:0010720,GO:0045661,GO:0045663,GO:0045664,GO:0048742,GO:0048814,GO:0050767,GO:0050769,GO:0050773,GO:0060998,GO:0060999,GO:0061001
GO:0060338	2.23434e-08	1.4044e-06	1e-05	1	1	14	10	51	Any process that modulates the rate, frequency or extent of a type I interferon-mediated signaling pathway. A type I interferon-mediated signaling pathway is the series of molecular events generated as a consequence of a type I interferon binding to a cell surface receptor.	regulation of type I interferon-mediated signaling pathway
GO:0060675	1.14999e-06	4.60653e-05	0	1	5	60	26	579	The process in which the ureteric bud is generated and organized.	ureteric bud morphogenesis	GO:0001658
GO:0060840	2.85319e-05	0.000780753	0	1	5	53	22	501	The progression of the artery over time, from its initial formation to the mature structure. An artery is a blood vessel that carries blood away from the heart to a capillary bed.	artery development	GO:0048844
GO:0060914	1.93251e-07	9.17873e-06	0.01312	0.99945	4	14	14	144	The developmental process pertaining to the initial formation of the heart from unspecified parts. This process begins with the specific processes that contribute to the appearance of the heart field and the arrival of cardiac neural crest to the heart region. The process ends when the structural rudiment is recognizable.	heart formation
GO:0060996	4.86192e-18	1.57704e-15	0	1	3	27	41	490	The process whose specific outcome is the progression of the dendritic spine over time, from its formation to the mature structure. A dendritic spine is a protrusion from a dendrite and a specialized subcellular compartment involved in synaptic transmission.	dendritic spine development	GO:0060997,GO:0060998,GO:0060999,GO:0061001
GO:0060997	9.19869e-05	0.00221218	0	1	1	18	18	396	The process in which the anatomical structures of a dendritic spine are generated and organized. A dendritic spine is a protrusion from a dendrite and a specialized subcellular compartment involved in synaptic transmission.	dendritic spine morphogenesis	GO:0061001
GO:0060998	2.15129e-23	1.36238e-20	0	1	3	21	41	321	Any process that modulates the rate, frequency, or extent of dendritic spine development, the process whose specific outcome is the progression of the dendritic spine over time, from its formation to the mature structure.	regulation of dendritic spine development	GO:0060999,GO:0061001
GO:0060999	2.60994e-28	3.15542e-25	0	1	2	10	39	183	Any process that increases the rate, frequency, or extent of dendritic spine development, the process whose specific outcome is the progression of the dendritic spine over time, from its formation to the mature structure.	positive regulation of dendritic spine development
GO:0061001	6.26206e-07	2.68643e-05	0	1	1	14	18	244	Any process that modulates the rate, frequency, or extent of dendritic spine morphogenesis, the process in which the anatomical structures of a dendritic spine are generated and organized. A dendritic spine is a protrusion from a dendrite and a specialized subcellular compartment involved in synaptic transmission.	regulation of dendritic spine morphogenesis
GO:0061097	7.45787e-15	1.45856e-12	0	1	4	41	35	426	Any process that modulates the rate, frequency, or extent of protein tyrosine kinase activity.	regulation of protein tyrosine kinase activity	GO:0007176,GO:0061098,GO:0061099
GO:0061098	6.90081e-15	1.36976e-12	0	1	2	24	25	204	Any process that increases the rate, frequency, or extent of protein tyrosine kinase activity.	positive regulation of protein tyrosine kinase activity
GO:0061099	3.75549e-06	0.000131432	1e-05	1	1	12	9	75	Any process that decreases the rate, frequency, or extent of protein tyrosine kinase activity.	negative regulation of protein tyrosine kinase activity
GO:0061351	7.69599e-21	3.30158e-18	0	1	10	109	83	1602	The multiplication or reproduction of neural precursor cells, resulting in the expansion of a cell population. A neural precursor cell is either a nervous system stem cell or a nervous system progenitor cell.	neural precursor cell proliferation	GO:0021846,GO:2000177,GO:2000179
GO:0065010	5.1576e-11	5.62221e-09	0	1	115	2213	518	26758	Organized structure of distinctive morphology and function, bounded by a lipid bilayer membrane and occurring outside the cell.	extracellular membrane-bounded organelle	GO:0070062
GO:0070062	2.06195e-09	1.61305e-07	0	1	115	2213	518	26758	A membrane-bounded vesicle that is released into the extracellular region by fusion of the limiting endosomal membrane of a multivesicular body with the plasma membrane.	extracellular vesicular exosome
GO:0070063	8.44764e-05	0.0020576	0.00048	1	1	20	15	306	Interacting selectively and non-covalently with an RNA polymerase molecule or complex.	RNA polymerase binding	GO:0000993,GO:0043175
GO:0070498	0.000493593	0.00985629	0.00263	1	1	13	15	358	A series of molecular signals initiated by the binding of interleukin-1 to a receptor on the surface of a cell, and ending with regulation of a downstream cellular process, e.g. transcription.	interleukin-1-mediated signaling pathway
GO:0070888	9.11278e-06	0.000287182	0	1	1	27	13	187	Interacting selectively and non-covalently with an E-box, a DNA motif with the consensus sequence CANNTG that is found in the promoters of a wide array of genes expressed in neurons, muscle and other tissues.	E-box binding
GO:0071173	1.45099e-05	0.000433635	0	1	2	21	15	256	A cell cycle checkpoint that delays the metaphase/anaphase transition until the spindle is correctly assembled and chromosomes are attached to the spindle.	spindle assembly checkpoint	GO:0007094
GO:0071174	6.80491e-05	0.0017043	0	1	2	24	15	276	A mitotic cell cycle checkpoint that originates from the spindle and delays the metaphase/anaphase transition of a mitotic nuclear division until the spindle is correctly assembled and oriented, the completion of anaphase until chromosomes are attached to the spindle, or mitotic exit and cytokinesis when the spindle does not form.	mitotic spindle checkpoint	GO:0007094
GO:0071219	9.71073e-05	0.00231025	0	1	9	99	31	962	Any process that results in a change in state or activity of a cell (in terms of movement, secretion, enzyme production, gene expression, etc.) as a result of a stimulus by molecules of bacterial origin such as peptides derived from bacterial flagellin.	cellular response to molecule of bacterial origin	GO:0071222
GO:0071222	0.000336494	0.00698133	0	1	8	92	29	935	Any process that results in a change in state or activity of a cell (in terms of movement, secretion, enzyme production, gene expression, etc.) as a result of a lipopolysaccharide stimulus; lipopolysaccharide is a major component of the cell wall of gram-negative bacteria.	cellular response to lipopolysaccharide
GO:0071230	1.16694e-11	1.53655e-09	0	1	3	36	35	564	Any process that results in a change in state or activity of a cell (in terms of movement, secretion, enzyme production, gene expression, etc.) as a result of an amino acid stimulus. An amino acid is a carboxylic acids containing one or more amino groups.	cellular response to amino acid stimulus
GO:0071310	5.19078e-07	2.25595e-05	0	1	77	1061	290	14403	Any process that results in a change in state or activity of a cell (in terms of movement, secretion, enzyme production, gene expression, etc.) as a result of an organic substance stimulus.	cellular response to organic substance	GO:0071230,GO:0038179,GO:0060338,GO:0070498,GO:0071222,GO:0071357,GO:0071383,GO:0071385,GO:0071396,GO:0071417
GO:0071339	0.000399231	0.00810592	0.0008	0.99999	2	25	6	84	A protein complex that can methylate lysine-4 of histone H3. MLL1/MLL is the catalytic methyltransferase subunit, and the complex also contains the core components ASH2L, HCFC1/HCF1 WDR5 and RBBP5.	MLL1 complex
GO:0071357	2.55866e-08	1.59008e-06	0	1	1	15	10	52	Any process that results in a change in state or activity of a cell (in terms of movement, secretion, enzyme production, gene expression, etc.) as a result of a type I interferon stimulus. Type I interferons include the interferon-alpha, beta, delta, episilon, zeta, kappa, tau, and omega gene families.	cellular response to type I interferon	GO:0060338
GO:0071383	0.000220038	0.00479718	5e-05	0.99998	12	93	43	1576	Any process that results in a change in state or activity of a cell (in terms of movement, secretion, enzyme production, gene expression, etc.) as a result of a steroid hormone stimulus.	cellular response to steroid hormone stimulus	GO:0071385
GO:0071385	2.76439e-05	0.000759579	0.00282	1	1	14	15	269	Any process that results in a change in state or activity of a cell (in terms of movement, secretion, enzyme production, gene expression, etc.) as a result of a glucocorticoid stimulus. Glucocorticoids are hormonal C21 corticosteroids synthesized from cholesterol with the ability to bind with the cortisol receptor and trigger similar effects. Glucocorticoids act primarily on carbohydrate and prot…	cellular response to glucocorticoid stimulus
GO:0071396	7.76039e-05	0.00191121	0	1	24	226	76	3149	Any process that results in a change in state or activity of a cell (in terms of movement, secretion, enzyme production, gene expression, etc.) as a result of a lipid stimulus.	cellular response to lipid	GO:0071222,GO:0071383,GO:0071385
GO:0071417	2.09417e-06	7.91202e-05	0	1	25	220	96	3826	Any process that results in a change in state or activity of a cell (in terms of movement, secretion, enzyme production, gene expression, etc.) as a result of an organonitrogen stimulus. An organonitrogen compound is formally a compound containing at least one carbon-nitrogen bond.	cellular response to organonitrogen compound	GO:0071230
GO:0071577	7.94059e-05	0.00194838	0.0051	0.99996	2	12	7	59	A process in which a zinc ion is transported from one side of a membrane to the other by means of some agent such as a transporter or pore.	zinc ion transmembrane transport
GO:0071599	3.59405e-07	1.64818e-05	0.04363	0.99945	3	12	13	129	The process whose specific outcome is the progression of the otic vesicle over time, from its formation to the mature structure. The otic vesicle is a transient embryonic structure formed during development of the vertebrate inner ear.	otic vesicle development
GO:0072376	8.37422e-05	0.00204722	0	1	2	32	12	198	A response to a stimulus that consists of a sequential series of modifications to a set of proteins where the product of one reaction acts catalytically in the following reaction. The magnitude of the response is typically amplified at each successive step in the cascade. Modifications typically include proteolysis or covalent modification, and may also include binding events.	protein activation cascade	GO:0006956,GO:0030449
GO:0072422	4.69452e-10	4.16216e-08	0.00037	0.99999	3	16	18	158	A signal transduction process that contributes to a DNA damage checkpoint.	signal transduction involved in DNA damage checkpoint	GO:0006977,GO:0072431
GO:0072431	1.338e-13	2.1968e-11	0.11404	0.9909	3	11	18	94	A signal transduction process that contributes to a mitotic cell cycle G1/S transition DNA damage checkpoint.	signal transduction involved in mitotic G1 DNA damage checkpoint	GO:0006977
GO:0072686	1.7848e-25	1.5824e-22	0	1	3	36	58	619	A spindle that forms as part of mitosis. Mitotic and meiotic spindles contain distinctive complements of proteins associated with microtubules.	mitotic spindle
GO:0090005	2.17877e-06	8.1621e-05	0.02295	0.99894	2	11	12	129	Any process that decreases the frequency, rate or extent of the directed movement of a protein to a specific location in the plasma membrane.	negative regulation of establishment of protein localization to plasma membrane
GO:0090102	1.42665e-07	6.92446e-06	2e-05	1	5	34	25	448	The progression of the cochlea over time from its formation to the mature structure. The cochlea is the snail-shaped portion of the inner ear that is responsible for the detection of sound.	cochlea development	GO:0090103
GO:0090103	1.64983e-15	3.53889e-13	5e-05	1	4	21	24	156	The process in which the cochlea is generated and organized.	cochlea morphogenesis
GO:0090314	9.24154e-11	9.24084e-09	0.00083	1	3	16	16	105	Any process that increases the frequency, rate or extent of the process of directing proteins towards a membrane, usually using signals contained within the protein.	positive regulation of protein targeting to membrane
GO:0097186	4.56224e-05	0.00119671	0.00029	1	2	12	13	208	The process whose specific outcome is the formation of tooth enamel, occurring in two stages: secretory stage and maturation stage.	amelogenesis
GO:0098586	8.1043e-06	0.000258463	0	1	1	13	10	104	Any process that results in a change in state or activity of a cell (in terms of movement, secretion, enzyme production, gene expression, etc.) as a result of a stimulus from a virus.	cellular response to virus
GO:1900087	2.34724e-05	0.000654423	0.10749	0.9932	2	13	17	319	Any cell cycle regulatory process that promotes the commitment of a cell from G1 to S phase of the mitotic cell cycle.	positive regulation of G1/S transition of mitotic cell cycle
GO:1901184	0.000117169	0.00273855	0.00092	0.99996	4	35	27	757	Any process that modulates the frequency, rate or extent of ERBB signaling pathway.	regulation of ERBB signaling pathway	GO:0007176,GO:0042058,GO:0045742,GO:1901186
GO:1901186	2.72702e-23	1.57681e-20	0	1	2	12	25	73	Any process that activates or increases the frequency, rate or extent of ERBB signaling pathway.	positive regulation of ERBB signaling pathway	GO:0045742
GO:1901797	6.12485e-07	2.63606e-05	0.00156	0.99999	3	20	11	96	Any process that stops, prevents or reduces the frequency, rate or extent of signal transduction by p53 class mediator.	negative regulation of signal transduction by p53 class mediator	GO:0043518,GO:1902254
GO:1901863	2.62847e-09	2.00897e-07	0.00234	0.99999	3	11	17	166	Any process that activates or increases the frequency, rate or extent of muscle tissue development.	positive regulation of muscle tissue development	GO:0045844
GO:1901987	6.63019e-23	3.52699e-20	0	1	13	182	113	2547	Any process that modulates the frequency, rate or extent of cell cycle phase transition.	regulation of cell cycle phase transition	GO:0006977,GO:0007093,GO:0007094,GO:0030071,GO:0031571,GO:0044774,GO:0071174,GO:0072422,GO:0072431,GO:1900087,GO:1901990,GO:1901991,GO:1902808,GO:2000045,GO:2000134
GO:1901990	2.31353e-25	1.92298e-22	0	1	13	172	113	2381	Any process that modulates the frequency, rate or extent of mitotic cell cycle phase transition.	regulation of mitotic cell cycle phase transition	GO:0006977,GO:0007093,GO:0007094,GO:0030071,GO:0031571,GO:0044774,GO:0071174,GO:0072431,GO:1900087,GO:1901991,GO:2000045,GO:2000134
GO:1901991	2.99975e-11	3.62669e-09	0	1	11	116	55	1286	Any process that stops, prevents or reduces the frequency, rate or extent of mitotic cell cycle phase transition.	negative regulation of mitotic cell cycle phase transition	GO:0006977,GO:0007093,GO:0007094,GO:0031571,GO:0044774,GO:0071174,GO:0072431,GO:2000134
GO:1902253	2.78034e-05	0.000762388	0.00055	1	2	16	9	92	Any process that modulates the frequency, rate or extent of intrinsic apoptotic signaling pathway by p53 class mediator.	regulation of intrinsic apoptotic signaling pathway by p53 class mediator	GO:1902254
GO:1902254	3.43659e-06	0.000121551	0.00476	0.99999	2	12	9	68	Any process that stops, prevents or reduces the frequency, rate or extent of intrinsic apoptotic signaling pathway by p53 class mediator.	negative regulation of intrinsic apoptotic signaling pathway by p53 class mediator
GO:1902808	0.000110724	0.00259704	0.02228	0.99964	2	14	17	379	Any process that activates or increases the frequency, rate or extent of cell cycle G1/S phase transition.	positive regulation of cell cycle G1/S phase transition	GO:1900087
GO:2000045	5.81787e-13	9.10258e-11	0	1	5	63	45	810	Any cell cycle regulatory process that controls the commitment of a cell from G1 to S phase of the mitotic cell cycle.	regulation of G1/S transition of mitotic cell cycle	GO:0006977,GO:0031571,GO:0072431,GO:1900087,GO:2000134
GO:2000134	3.04997e-13	4.88693e-11	0	1	4	38	30	342	Any cell cycle regulatory process that prevents the commitment of a cell from G1 to S phase of the mitotic cell cycle.	negative regulation of G1/S transition of mitotic cell cycle	GO:0006977,GO:0031571,GO:0072431
GO:2000177	4.95933e-24	3.29771e-21	0	1	6	64	57	666	Any process that modulates the frequency, rate or extent of neural precursor cell proliferation.	regulation of neural precursor cell proliferation	GO:2000179
GO:2000179	1.41577e-29	1.88283e-26	0	1	3	36	48	331	Any process that activates or increases the frequency, rate or extent of neural precursor cell proliferation.	positive regulation of neural precursor cell proliferation
GO:2000209	6.19204e-15	1.2477e-12	3e-05	1	3	17	26	218	Any process that modulates the frequency, rate or extent of anoikis.	regulation of anoikis	GO:2000811
GO:2000273	3.1814e-08	1.92315e-06	0	1	1	22	21	310	Any process that activates or increases the frequency, rate or extent of receptor activity.	positive regulation of receptor activity
GO:2000463	1.21799e-10	1.19986e-08	0.00053	1	1	10	18	153	Any process that enhances the establishment or increases the extent of the excitatory postsynaptic potential (EPSP) which is a temporary increase in postsynaptic potential due to the flow of positively charged ions into the postsynaptic cell. The flow of ions that causes an EPSP is an excitatory postsynaptic current (EPSC) and makes it easier for the neuron to fire an action potential.	positive regulation of excitatory postsynaptic membrane potential
GO:2000811	1.45947e-15	3.18189e-13	0.00033	1	3	14	26	202	Any process that stops, prevents or reduces the frequency, rate or extent of anoikis.	negative regulation of anoikis
GO:2000826	1.08311e-06	4.36495e-05	0.00038	1	3	20	12	120	Any process that modulates the frequency, rate or extent of heart morphogenesis.	regulation of heart morphogenesis
GO:2001020	0.000374199	0.00765611	0	1	7	105	29	944	Any process that modulates the frequency, rate or extent of response to DNA damage stimulus.	regulation of response to DNA damage stimulus	GO:0006282,GO:0043518,GO:0045739,GO:2001022
GO:2001022	0.000147504	0.00334753	0	1	4	48	22	592	Any process that activates or increases the frequency, rate or extent of response to DNA damage stimulus.	positive regulation of response to DNA damage stimulus	GO:0045739
GO:2001240	3.72787e-09	2.73906e-07	0	1	2	25	21	254	Any process that stops, prevents or reduces the frequency, rate or extent of extrinsic apoptotic signaling pathway in absence of ligand.	negative regulation of extrinsic apoptotic signaling pathway in absence of ligand

## Sheet: Days_open(DO)
GO	P	FDR	p.L	p.G	g	G	nc	mc	GO.def	GO_name	child.GOs
GO:0000075	2.43893e-05	0.000849094	0	1	9	150	39	1570	A cell cycle process that controls cell cycle progression by monitoring the integrity of specific cell cycle events. A cell cycle checkpoint begins with detection of deficiencies or defects and ends with signal transduction.	cell cycle checkpoint	GO:0000077,GO:0031571,GO:0044783,GO:0072422,GO:0072431
GO:0000077	6.33713e-09	5.75658e-07	0	1	8	86	38	1046	A cell cycle checkpoint that regulates progression through the cell cycle in response to DNA damage. A DNA damage checkpoint may blocks cell cycle progression (in G1, G2 or metaphase) or slow the rate at which S phase proceeds.	DNA damage checkpoint	GO:0031571,GO:0044783,GO:0072422,GO:0072431
GO:0000160	4.59419e-13	1.09104e-10	0.01356	0.99961	4	11	30	457	A conserved series of molecular signals found in prokaryotes and eukaryotes; involves autophosphorylation of a histidine kinase and the transfer of the phosphate group to an aspartate that then acts as a phospho-donor to response regulator proteins.	phosphorelay signal transduction system
GO:0000502	3.623e-06	0.000160607	0	1	4	57	13	212	A large multisubunit complex which catalyzes protein degradation, found in eukaryotes, archaea and some bacteria. In eukaryotes, this complex consists of the barrel shaped proteasome core complex and one or two associated proteins or complexes that act in regulating entry into or exit from the core.	proteasome complex	GO:0005839
GO:0000723	4.19888e-05	0.00133591	0	1	2	42	20	576	Any process that contributes to the maintenance of proper telomeric length and structure by affecting and monitoring the activity of telomeric proteins and the length of telomeric DNA. These processes includes those that shorten and lengthen the telomeric DNA sequences.	telomere maintenance
GO:0000786	0.0001605	0.00433839	0.16556	0.9637	5	169	9	163	A complex comprised of DNA wound around a multisubunit core and associated proteins, which forms the primary packing unit of DNA into higher order structures.	nucleosome
GO:0001071	7.79727e-05	0.00232502	0	1	36	928	125	7811	Interacting selectively and non-covalently with a DNA or RNA sequence in order to modulate transcription. The transcription factor may or may not also interact selectively with a protein or macromolecular complex.	nucleic acid binding transcription factor activity	GO:0001078,GO:0003700
GO:0001078	0.000207088	0.00543209	0.00016	1	5	62	15	446	Interacting selectively and non-covalently with a sequence of DNA that is in cis with and relatively close to a core promoter for RNA polymerase II (RNAP II) in order to stop, prevent, or reduce the frequency, rate or extent of transcription from an RNA polymerase II promoter.	RNA polymerase II core promoter proximal region sequence-specific DNA binding transcription factor activity involved in negative regulation of transcription
GO:0001707	4.11229e-06	0.000179309	0	1	6	63	22	566	The process that gives rise to the mesoderm. This process pertains to the initial formation of the structure from unspecified parts.	mesoderm formation	GO:0048333
GO:0001756	1.48648e-06	7.72213e-05	0	1	5	63	26	716	The formation of mesodermal clusters that are arranged segmentally along the anterior posterior axis of an embryo.	somitogenesis
GO:0001775	7.7024e-06	0.000316155	0	1	35	600	118	6589	A change in the morphology or behavior of a cell resulting from exposure to an activating factor such as a cellular or soluble ligand.	cell activation	GO:0001779,GO:0002323,GO:0002360,GO:0002695,GO:0030098,GO:0030101,GO:0030183,GO:0030217,GO:0030888,GO:0030890,GO:0033077,GO:0033081,GO:0042110,GO:0042113,GO:0045580,GO:0045619,GO:0045620,GO:0046631,GO:0046632,GO:0046649,GO:0050863,GO:0050865,GO:0051250
GO:0001779	8.77393e-06	0.000349589	0	1	1	20	10	125	The process in which a relatively unspecialized cell acquires the specialized features of a natural killer cell.	natural killer cell differentiation
GO:0001782	5.14238e-09	4.81609e-07	0	1	2	26	16	191	The process of regulating the proliferation and elimination of B cells such that the total number of B cells within a whole or part of an organism is stable over time in the absence of an outside stimulus.	B cell homeostasis
GO:0002088	2.27885e-05	0.000799642	0	1	4	55	19	472	The process whose specific outcome is the progression of the lens over time, from its formation to the mature structure. The lens is a transparent structure in the eye through which light is focused onto the retina. An example of this process is found in Mus musculus.	lens development in camera-type eye
GO:0002244	2.33501e-15	7.57397e-13	0	1	9	140	66	1711	The process in which precursor cell type acquires the specialized features of a hematopoietic progenitor cell, a class of cell types including myeloid progenitor cells and lymphoid progenitor cells.	hematopoietic progenitor cell differentiation	GO:0002320,GO:0002328
GO:0002250	2.94597e-07	1.80546e-05	0	1	9	198	38	1248	An immune response based on directed amplification of specific receptors for antigen produced through a somatic diversification process, and allowing for enhanced response to subsequent exposures to the same antigen (immunological memory).	adaptive immune response	GO:0002369,GO:0002455,GO:0002460,GO:0002923,GO:0016064,GO:0019724
GO:0002253	0.000293411	0.00740432	0	1	10	193	47	2250	Any process that initiates an immune response.	activation of immune response	GO:0006956,GO:0030449
GO:0002260	8.7552e-05	0.00257032	0	1	2	55	16	421	The process of regulating the proliferation and elimination of lymphocytes such that the total number of lymphocytes within a whole or part of an organism is stable over time in the absence of an outside stimulus.	lymphocyte homeostasis	GO:0001782,GO:0043029
GO:0002320	7.98172e-15	2.41248e-12	0.00719	0.99966	4	18	24	212	The process in which a precursor cell type acquires the specialized features of a lymphoid progenitor cell. Lymphoid progenitor cells include progenitor cells for any of the lymphoid lineages.	lymphoid progenitor cell differentiation	GO:0002328
GO:0002323	1.39639e-11	2.73098e-09	0	1	1	45	10	27	The change in morphology and behavior of a natural killer cell resulting from exposure a cytokine, chemokine, cellular ligand, or soluble factor, leading to the initiation or perpetuation of an immune response.	natural killer cell activation involved in immune response
GO:0002328	6.57055e-08	4.50421e-06	0.02728	0.99999	2	10	13	137	The process in which a precursor cell type acquires the specialized features of a pro-B cell. Pro-B cells are the earliest stage of the B cell lineage and undergo heavy chain D and J gene rearrangements, although they are not fully committed.	pro-B cell differentiation
GO:0002360	3.32023e-16	1.26159e-13	0.00193	1	2	12	22	137	The process in which a lymphoid progenitor cell becomes committed to becoming any type of T cell.	T cell lineage commitment
GO:0002369	6.53782e-05	0.00199418	2e-05	1	1	15	8	105	Any process that contributes to cytokine production by a T cell.	T cell cytokine production
GO:0002376	9.8112e-09	8.35547e-07	0	1	62	1426	232	13606	Any process involved in the development or functioning of the immune system, an organismal system for calibrated responses to potential internal or invasive threats.	immune system process	GO:0001779,GO:0001782,GO:0002244,GO:0002250,GO:0002253,GO:0002260,GO:0002320,GO:0002323,GO:0002328,GO:0002360,GO:0002369,GO:0002455,GO:0002460,GO:0002520,GO:0002521,GO:0002682,GO:0002683,GO:0002695,GO:0002920,GO:0002923,GO:0006956,GO:0006955,GO:0006959,GO:0048535,GO:0016064,GO:0019724,GO:0030097,GO:0030098,GO:0030101,GO:0030183,GO:0030217,GO:0030449,GO:0030888,GO:0030890,GO:0033077,GO:0033081,GO:…
GO:0002455	2.44939e-11	4.33267e-09	0	1	2	18	12	55	An immune response dependent upon secreted immunoglobulin. An example of this process is found in Mus musculus.	humoral immune response mediated by circulating immunoglobulin	GO:0002923
GO:0002460	3.57063e-07	2.12941e-05	0	1	8	146	35	1113	An immune response based on directed amplification of specific receptors for antigen produced through a somatic diversification process that includes somatic recombination of germline gene segments encoding immunoglobulin superfamily domains, and allowing for enhanced responses upon subsequent exposures to the same antigen (immunological memory). Recombined receptors for antigen encoded by immuno…	adaptive immune response based on somatic recombination of immune receptors built from immunoglobulin superfamily domains	GO:0002369,GO:0002455,GO:0002923,GO:0016064,GO:0019724
GO:0002520	3.51882e-10	4.54337e-08	0	1	34	690	149	7340	The process whose specific outcome is the progression of an organismal system whose objective is to provide calibrated responses by an organism to a potential internal or invasive threat, over time, from its formation to the mature structure. A system is a regularly interacting or interdependent group of organs or tissues that work together to carry out a given biological process.	immune system development	GO:0001779,GO:0002244,GO:0002320,GO:0002328,GO:0002360,GO:0002521,GO:0048535,GO:0030097,GO:0030098,GO:0030183,GO:0030217,GO:0033077,GO:0033081,GO:0033151,GO:0045580,GO:0045619,GO:0045620,GO:0046632
GO:0002521	6.53038e-10	7.68562e-08	0	1	24	386	94	3862	The process in which a relatively unspecialized hemopoietic precursor cell acquires the specialized features of a leukocyte. A leukocyte is an achromatic cell of the myeloid or lymphoid lineages capable of ameboid movement, found in blood or other tissue.	leukocyte differentiation	GO:0001779,GO:0002360,GO:0030098,GO:0030183,GO:0030217,GO:0033077,GO:0033081,GO:0045580,GO:0045619,GO:0045620,GO:0046632
GO:0002673	1.47772e-05	0.000545893	0.00013	1	3	31	13	243	Any process that modulates the frequency, rate, or extent of an acute inflammatory response.	regulation of acute inflammatory response	GO:0030449
GO:0002682	2.78772e-06	0.000130084	0	1	34	704	126	6990	Any process that modulates the frequency, rate, or extent of an immune system process.	regulation of immune system process	GO:0002253,GO:0002683,GO:0002695,GO:0002920,GO:0002923,GO:0006956,GO:0030449,GO:0030888,GO:0030890,GO:0033081,GO:0045580,GO:0045619,GO:0045620,GO:0050777,GO:0050863,GO:0051250
GO:0002683	1.6499e-05	0.000599508	0	1	10	180	41	1679	Any process that stops, prevents, or reduces the frequency, rate, or extent of an immune system process.	negative regulation of immune system process	GO:0002695,GO:0045620,GO:0050777,GO:0051250
GO:0002695	1.06782e-05	0.00041391	0	1	7	95	26	804	Any process that stops, prevents, or reduces the frequency, rate, or extent of leukocyte activation.	negative regulation of leukocyte activation	GO:0045620,GO:0051250
GO:0002920	1.78474e-13	4.47834e-11	1e-05	1	3	24	18	128	Any process that modulates the frequency, rate, or extent of a humoral immune response.	regulation of humoral immune response	GO:0002923,GO:0030449
GO:0002923	4.64708e-14	1.31492e-11	0.00042	1	2	10	12	27	Any process that modulates the frequency, rate, or extent of a humoral immune response mediated by circulating immunoglobulin.	regulation of humoral immune response mediated by circulating immunoglobulin
GO:0002931	4.2421e-07	2.49283e-05	0.00138	1	1	13	10	94	Any process that results in a change in state or activity of an organism (in terms of movement, secretion, enzyme production, gene expression, etc.) as a result of a inadequate blood supply.	response to ischemia
GO:0003014	0.000288687	0.00731286	0	1	5	58	26	1020	A organ system process carried out by any of the organs or tissues of the renal system. The renal system maintains fluid balance, and contributes to electrolyte balance, acid/base balance, and disposal of nitrogenous waste products. In humans, the renal system comprises a pair of kidneys, a pair of ureters, urinary bladder, urethra, sphincter muscle and associated blood vessels; in other species,…	renal system process	GO:0070293
GO:0003677	5.15588e-05	0.00160206	0	1	56	1648	215	14078	Any molecular function by which a gene product interacts selectively and non-covalently with DNA (deoxyribonucleic acid).	DNA binding	GO:0042162,GO:0070888
GO:0003700	8.17836e-05	0.00241162	0	1	36	928	125	7811	Interacting selectively and non-covalently with a specific DNA sequence in order to modulate transcription. The transcription factor may or may not also interact selectively with a protein or macromolecular complex.	sequence-specific DNA binding transcription factor activity	GO:0001078
GO:0004177	6.22213e-20	4.86754e-17	0	1	4	22	31	279	Catalysis of the hydrolysis of N-terminal amino acid residues from in a polypeptide chain.	aminopeptidase activity
GO:0004298	0.000269195	0.00685829	0.00049	1	1	21	7	103	Catalysis of the hydrolysis of internal peptide bonds in a polypeptide chain by a mechanism in which the hydroxyl group of a threonine residue at the active center acts as a nucleophile.	threonine-type endopeptidase activity
GO:0004860	8.39699e-06	0.000341503	1e-05	1	3	38	15	311	Stops, prevents or reduces the activity of a protein kinase, an enzyme which phosphorylates a protein.	protein kinase inhibitor activity
GO:0004872	3.14421e-05	0.00104017	0	1	53	1877	185	12198	Combining with an extracellular or intracellular messenger to initiate a change in cell activity.	receptor activity	GO:0008329
GO:0005070	0.000193475	0.00510521	0.12131	0.98333	4	15	9	162	Interacting selectively and non-covalently and simultaneously with one or more signal transduction molecules, usually acting as a scaffold to bring these molecules into close proximity either using their own SH2/SH3 domains (e.g. Grb2) or those of their target molecules (e.g. SAM68).	SH3/SH2 adaptor activity
GO:0005096	5.60272e-10	6.71266e-08	0	1	22	158	95	4050	Increases the activity of a GTPase, an enzyme that catalyzes the hydrolysis of GTP.	GTPase activator activity
GO:0005212	6.48096e-05	0.00198139	0.00146	1	1	18	7	82	The action of a molecule that contributes to the structural integrity of the lens of an eye.	structural constituent of eye lens
GO:0005249	8.95286e-06	0.000353306	0	1	5	76	37	1759	Catalysis of the transmembrane transfer of a potassium ion by a voltage-gated channel. A voltage-gated channel is a channel whose open state is dependent on the voltage across the membrane in which it is embedded.	voltage-gated potassium channel activity
GO:0005515	0.000141923	0.00392398	0	1	433	9768	1437	121496	Interacting selectively and non-covalently with any protein or protein complex (a complex of two or more proteins that may include other nonprotein molecules).	protein binding	GO:0005070,GO:0046875,GO:0005520,GO:0008022,GO:0008134,GO:0019904,GO:0044325,GO:0046982,GO:0051059,GO:0051219,GO:0051721
GO:0005520	3.78323e-06	0.0001666	0	1	2	24	15	290	Interacting selectively and non-covalently with an insulin-like growth factor, any member of a group of polypeptides that are structurally homologous to insulin and share many of its biological activities, but are immunologically distinct from it.	insulin-like growth factor binding
GO:0005537	2.66918e-22	2.73057e-19	0.00017	1	2	10	22	74	Interacting selectively and non-covalently with mannose, a monosaccharide hexose, stereoisomeric with glucose, that occurs naturally only in polymerized forms called mannans.	mannose binding
GO:0005539	0.000294079	0.00740712	0	1	7	121	38	1731	Interacting selectively and non-covalently with any glycan (polysaccharide) containing a substantial proportion of aminomonosaccharide residues.	glycosaminoglycan binding
GO:0005543	1.92367e-05	0.000685867	0	1	21	230	85	4480	Interacting selectively and non-covalently with phospholipids, a class of lipids containing phosphoric acid as a mono- or diester.	phospholipid binding	GO:0032266,GO:0035091,GO:0070273,GO:0080025
GO:0005635	8.05723e-18	4.12127e-15	0	1	18	227	108	3212	The double lipid bilayer enclosing the nucleus and separating its contents from the rest of the cytoplasm; includes the intermembrane space, a gap of width 20-40 nm (also called the perinuclear space).	nuclear envelope	GO:0005641,GO:0005643,GO:0031965
GO:0005641	2.04787e-06	0.000101244	4e-05	1	1	10	14	248	The region between the two lipid bilayers of the nuclear envelope; 20-40 nm wide.	nuclear envelope lumen
GO:0005643	5.13481e-09	4.81609e-07	0	1	3	34	21	369	Any of the numerous similar discrete openings in the nuclear envelope of a eukaryotic cell, where the inner and outer nuclear membranes are joined.	nuclear pore
GO:0005665	2.83315e-15	8.97098e-13	0.00017	1	1	15	18	76	RNA polymerase II, one of three nuclear DNA-directed RNA polymerases found in all eukaryotes, is a multisubunit complex; typically it produces mRNAs, snoRNAs, and some of the snRNAs. Two large subunits comprise the most conserved portion including the catalytic site and share similarity with other eukaryotic and bacterial multisubunit RNA polymerases. The largest subunit of RNA polymerase II cont…	DNA-directed RNA polymerase II, core complex
GO:0005667	1.25622e-08	1.03767e-06	0	1	12	244	66	2534	A protein complex that is capable of associating with DNA by direct binding, or via other DNA-binding proteins or complexes, and regulating transcription.	transcription factor complex	GO:0005669,GO:0044798
GO:0005669	1.15512e-21	1.02413e-18	0	1	1	25	24	87	A complex composed of TATA binding protein (TBP) and TBP associated factors (TAFs); the total mass is typically about 800 kDa. Most of the TAFs are conserved across species. In TATA-containing promoters for RNA polymerase II (Pol II), TFIID is believed to recognize at least two distinct elements, the TATA element and a downstream promoter element. TFIID is also involved in recognition of TATA-les…	transcription factor TFIID complex
GO:0005829	2.71237e-06	0.000127462	0	1	44	876	191	11806	The part of the cytoplasm that does not contain organelles but which does contain other particulate matter, such as protein complexes.	cytosol	GO:0005942
GO:0005839	1.53671e-05	0.000563638	1e-05	1	1	19	7	62	A multisubunit barrel shaped endoprotease complex, which is the core of the proteasome complex.	proteasome core complex
GO:0005903	0.000384967	0.00935957	0	1	2	38	18	599	Dense covering of microvilli on the apical surface of epithelial cells in tissues such as the intestine, kidney, and choroid plexus; the microvilli aid absorption by increasing the surface area of the cell.	brush border
GO:0005912	1.19389e-06	6.42815e-05	0	1	23	359	114	5915	A cell junction at which anchoring proteins (cadherins or integrins) extend through the plasma membrane and are attached to actin filaments.	adherens junction	GO:0005916,GO:0005925
GO:0005916	0.000101929	0.00294685	0.00059	1	2	12	22	718	A cell-cell adherens junction that contains the transmembrane protein N-cadherin, which interacts with identical molecules from neighboring cells to form a tight mechanical intercellular link; forms a large portion of the intercalated disc, the structure at which myofibrils terminate in cardiomyocytes.	fascia adherens
GO:0005925	0.00010154	0.00294201	0	1	16	311	83	4479	Small region on the surface of a cell that anchors the cell to the extracellular matrix and that forms a point of termination of actin filaments.	focal adhesion
GO:0005942	5.32942e-27	1.18127e-23	0	1	1	13	40	272	A complex containing a heterodimer of a catalytic subunit and a regulatory (adaptor) subunit of any phosphatidylinositol 3-kinase (PI3K).	phosphatidylinositol 3-kinase complex
GO:0006027	3.23362e-08	2.37646e-06	0	1	1	14	10	68	The chemical reactions and pathways resulting in the breakdown of glycosaminoglycans, any one of a group of polysaccharides that contain amino sugars.	glycosaminoglycan catabolic process
GO:0006029	0.000175945	0.00470802	0	1	3	51	29	1126	The chemical reactions and pathways involving proteoglycans, any glycoprotein in which the carbohydrate units are glycosaminoglycans.	proteoglycan metabolic process	GO:0015012,GO:0030166,GO:0030201
GO:0006139	3.1294e-05	0.00103785	0	1	201	4703	665	50081	Any cellular metabolic process involving nucleobases, nucleosides, nucleotides and nucleic acids.	nucleobase-containing compound metabolic process	GO:0000723,GO:0006163,GO:0042278,GO:0006184,GO:0006195,GO:0006303,GO:0006352,GO:0009116,GO:0009117,GO:0009143,GO:0009154,GO:0009166,GO:0009168,GO:0046033,GO:0032314,GO:0032854,GO:0033124,GO:0033151,GO:0043620,GO:0046039,GO:0046130
GO:0006163	2.12863e-10	2.88864e-08	0	1	69	1108	311	18118	The chemical reactions and pathways involving a purine nucleotide, a compound consisting of nucleoside (a purine base linked to a deoxyribose or ribose sugar) esterified with a phosphate group at either the 3' or 5'-hydroxyl group of the sugar.	purine nucleotide metabolic process	GO:0006184,GO:0006195,GO:0009154,GO:0046033,GO:0032314,GO:0032854,GO:0033124,GO:0046039
GO:0006184	1.88209e-08	1.48988e-06	0	1	45	616	209	10825	The chemical reactions and pathways resulting in the breakdown of GTP, guanosine triphosphate.	GTP catabolic process	GO:0032314,GO:0032854,GO:0033124
GO:0006195	3.34501e-07	2.03129e-05	0	1	60	886	264	15290	The chemical reactions and pathways resulting in the breakdown of a purine nucleotide, a compound consisting of nucleoside (a purine base linked to a deoxyribose or ribose sugar) esterified with a phosphate group at either the 3' or 5'-hydroxyl group of the sugar.	purine nucleotide catabolic process	GO:0006184,GO:0009154,GO:0032314,GO:0032854,GO:0033124
GO:0006303	1.24307e-05	0.000470987	0.00033	1	3	17	14	258	The repair of a double-strand break in DNA in which the two broken ends are rejoined with little or no sequence complementarity. Information at the DNA ends may be lost due to the modification of broken DNA ends.	double-strand break repair via nonhomologous end joining
GO:0006352	1.31095e-10	1.93715e-08	0	1	4	100	29	510	Any process involved in the assembly of the RNA polymerase preinitiation complex (PIC) at the core promoter region of a DNA template, resulting in the subsequent synthesis of RNA from that promoter. The initiation phase includes PIC assembly and the formation of the first few bonds in the RNA chain, including abortive initiation, which occurs when the first few nucleotides are repeatedly synthesi…	DNA-templated transcription, initiation
GO:0006403	3.05228e-05	0.00101735	0	1	4	82	19	527	A process in which RNA is transported to, or maintained in, a specific location.	RNA localization
GO:0006644	6.0824e-10	7.2223e-08	0	1	11	192	56	1836	The chemical reactions and pathways involving phospholipids, any lipid containing phosphoric acid as a mono- or diester.	phospholipid metabolic process	GO:0006650,GO:0006661,GO:0008654,GO:0046474,GO:0046488,GO:0046854
GO:0006650	8.11744e-14	2.15908e-11	0	1	9	142	54	1334	The chemical reactions and pathways involving glycerophospholipids, any derivative of glycerophosphate that contains at least one O-acyl, O-alkyl, or O-alkenyl group attached to the glycerol residue.	glycerophospholipid metabolic process	GO:0006661,GO:0046474,GO:0046488,GO:0046854
GO:0006661	2.39046e-26	3.74494e-23	0	1	3	48	45	424	The chemical reactions and pathways resulting in the formation of phosphatidylinositol, any glycophospholipid in which the sn-glycerol 3-phosphate residue is esterified to the 1-hydroxyl group of 1D-myo-inositol.	phosphatidylinositol biosynthetic process
GO:0006725	0.000116618	0.00330684	0	1	207	4822	685	51884	The chemical reactions and pathways involving aromatic compounds, any organic compound characterized by one or more planar rings, each of which contains conjugated double bonds and delocalized pi electrons, as carried out by individual cells.	cellular aromatic compound metabolic process	GO:0000723,GO:0006139,GO:0006163,GO:0042278,GO:0006184,GO:0006195,GO:0006303,GO:0006352,GO:0009116,GO:0009117,GO:0009143,GO:0009154,GO:0009166,GO:0009168,GO:0046033,GO:0019439,GO:0032314,GO:0032854,GO:0033124,GO:0033151,GO:0043620,GO:0046039,GO:0046130
GO:0006796	3.46933e-07	2.09721e-05	0	1	151	2955	591	42416	The chemical reactions and pathways involving the phosphate group, the anion or salt of any phosphoric acid.	phosphate-containing compound metabolic process	GO:0006163,GO:0006184,GO:0006195,GO:0006644,GO:0006650,GO:0006661,GO:0008654,GO:0009117,GO:0009143,GO:0009154,GO:0009166,GO:0009168,GO:0046033,GO:0018105,GO:0032314,GO:0032854,GO:0033124,GO:0038066,GO:0046039,GO:0046474,GO:0046488,GO:0046834,GO:0046854,GO:0050732,GO:0061099
GO:0006813	0.000139488	0.00386469	0	1	15	154	69	3532	The directed movement of potassium ions (K+) into, out of or within a cell, or between cells, by means of some agent such as a transporter or pore.	potassium ion transport	GO:0043268
GO:0006952	0.000188264	0.00497758	0	1	23	715	93	5349	Reactions, triggered in response to the presence of a foreign body or the occurrence of an injury, which result in restriction of damage to the organism attacked or prevention/recovery from the infection caused by the attack.	defense response	GO:0002673,GO:0042742,GO:0030449,GO:0045087,GO:0051607,GO:0071346
GO:0006955	1.42035e-05	0.000529109	0	1	30	701	103	5657	Any immune system process that functions in the calibrated response of an organism to a potential internal or invasive threat.	immune response	GO:0002250,GO:0002253,GO:0002323,GO:0002369,GO:0002455,GO:0002460,GO:0002920,GO:0002923,GO:0006956,GO:0006959,GO:0016064,GO:0019724,GO:0030449,GO:0045087,GO:0050777,GO:0071346
GO:0006956	2.36484e-06	0.00011313	1e-05	1	2	27	12	171	Any process involved in the activation of any of the steps of the complement cascade, which allows for the direct killing of microbes, the disposal of immune complexes, and the regulation of other immune processes; the initial steps of complement activation involve one of three pathways, the classical pathway, the alternative pathway, and the lectin pathway, all of which lead to the terminal comp…	complement activation	GO:0030449
GO:0006959	4.30837e-07	2.50205e-05	0	1	4	108	19	386	An immune response mediated through a body fluid.	humoral immune response	GO:0002455,GO:0002920,GO:0002923,GO:0006956,GO:0030449
GO:0007043	1.02628e-06	5.59366e-05	0	1	6	47	24	620	The aggregation, arrangement and bonding together of a set of components to form a junction between cells.	cell-cell junction assembly	GO:0043297,GO:0070830
GO:0007160	0.000341284	0.00846779	0	1	13	134	52	2656	The binding of a cell to the extracellular matrix via adhesion molecules.	cell-matrix adhesion
GO:0007165	1.45579e-05	0.000539292	0	1	189	4592	682	51197	The cellular process in which a signal is conveyed to trigger a change in the activity or state of a cell. Signal transduction begins with reception of a signal (e.g. a ligand binding to a receptor or receptor activation by a stimulus such as light), or for signal transduction in the absence of ligand, signal-withdrawal or the activity of a constitutively active receptor. Signal transduction ends…	signal transduction	GO:0000160,GO:0035556,GO:0007264,GO:0008625,GO:0008630,GO:0017015,GO:0030511,GO:0035020,GO:0038066,GO:0042345,GO:0042347,GO:0042770,GO:0043124,GO:0048010,GO:0048015,GO:0051056,GO:0072422,GO:0072431
GO:0007264	4.2544e-10	5.21828e-08	0	1	27	449	159	7915	Any series of molecular signals in which a small monomeric GTPase relays one or more of the signals.	small GTPase mediated signal transduction	GO:0035020,GO:0051056
GO:0007379	0.000118336	0.00334839	0.00057	1	1	15	10	183	The process in which segments assume individual identities; exemplified in insects by the actions of the products of the homeotic genes.	segment specification
GO:0007498	1.49598e-08	1.22056e-06	0	1	8	90	33	877	The process whose specific outcome is the progression of the mesoderm over time, from its formation to the mature structure. The mesoderm is the middle germ layer that develops into muscle, bone, cartilage, blood and connective tissue.	mesoderm development	GO:0001707,GO:0048332,GO:0048333,GO:0048339,GO:0048368
GO:0007520	2.80744e-06	0.000130519	0	1	2	26	14	237	A process in which non-proliferating myoblasts fuse to existing fibers or to myotubes to form new fibers. A myoblast is a mononucleate cell type that, by fusion with other myoblasts, gives rise to the myotubes that eventually develop into skeletal muscle fibers.	myoblast fusion	GO:1901739,GO:1901741
GO:0007568	4.40122e-05	0.00139362	0	1	4	95	31	1167	A developmental process that is a deterioration and loss of function over time. Aging includes loss of functions such as resistance to disease, homeostasis, and fertility, as well as wear and tear. Aging includes cellular senescence, but is more inclusive. May precede death (GO:0016265) and may succeed developmental maturation (GO:0021700).	aging	GO:0007569
GO:0007569	2.04152e-05	0.000719623	0	1	3	65	25	808	An aging process that has as participant a cell after a cell has stopped dividing. Cell aging may occur when a cell has temporarily stopped dividing through cell cycle arrest (GO:0007050) or when a cell has permanently stopped dividing, in which case it is undergoing cellular senescence (GO:0090398). May precede cell death (GO:0008219) and succeed cell maturation (GO:0048469).	cell aging
GO:0007623	0.00018572	0.00493977	0	1	7	106	30	1213	Any biological process in an organism that recurs with a regularity of approximately 24 hours.	circadian rhythm	GO:0042752
GO:0008022	1.15755e-06	6.25781e-05	0	1	8	108	35	1168	Interacting selectively and non-covalently with a protein C-terminus, the end of any peptide chain at which the 1-carboxy function of a constituent amino acid is not attached in peptide linkage to another amino-acid residue.	protein C-terminus binding
GO:0008026	0.000186588	0.0049431	0	1	3	77	24	850	Catalysis of the reaction: ATP + H2O = ADP + phosphate, to drive the unwinding of a DNA or RNA helix.	ATP-dependent helicase activity
GO:0008047	2.87948e-08	2.15136e-06	0	1	27	275	103	5111	Increases the activity of an enzyme.	enzyme activator activity	GO:0005096
GO:0008094	4.802e-05	0.00150853	0	1	3	53	24	776	Catalysis of the reaction: ATP + H2O = ADP + phosphate; this reaction requires the presence of single- or double-stranded DNA, and it drives another reaction.	DNA-dependent ATPase activity
GO:0008134	2.53436e-26	3.74494e-23	0	1	27	370	150	4754	Interacting selectively and non-covalently with a transcription factor, any protein required to initiate or regulate transcription.	transcription factor binding	GO:0051059
GO:0008146	5.61068e-14	1.55451e-11	0	1	6	51	39	738	Catalysis of the transfer of a sulfate group from 3'-phosphoadenosine 5'-phosphosulfate to the hydroxyl group of an acceptor, producing the sulfated derivative and 3'-phosphoadenosine 5'-phosphate.	sulfotransferase activity
GO:0008154	8.61141e-07	4.73236e-05	0	1	12	118	50	1929	Assembly or disassembly of actin filaments by the addition or removal of actin monomers from a filament.	actin polymerization or depolymerization
GO:0008187	2.11833e-06	0.000103792	0.00012	1	2	13	12	178	Interacting selectively and non-covalently with any stretch of pyrimidines (cytosine or uracil) in an RNA molecule.	poly-pyrimidine tract binding	GO:0008266
GO:0008238	1.4892e-10	2.12956e-08	0	1	8	78	38	991	Catalysis of the hydrolysis of a peptide bond not more than three residues from the N- or C-terminus of a polypeptide chain, in a reaction that requires a free N-terminal amino group, C-terminal carboxyl group or both.	exopeptidase activity	GO:0004177
GO:0008266	1.45542e-06	7.59042e-05	0.00023	1	2	12	12	168	Interacting selectively and non-covalently with a sequence of uracil residues in an RNA molecule.	poly(U) RNA binding
GO:0008272	8.63394e-06	0.00034612	0.00492	0.99993	2	13	10	130	The directed movement of sulfate into, out of or within a cell, or between cells, by means of some agent such as a transporter or pore.	sulfate transport	GO:1902358
GO:0008305	2.93482e-05	0.000988197	7e-05	1	6	28	22	615	A protein complex that is composed of one alpha subunit and one beta subunit, both of which are members of the integrin superfamily of cell adhesion receptors; the complex spans the plasma membrane and binds to extracellular matrix ligands, cell-surface ligands, and soluble ligands.	integrin complex
GO:0008329	1.82572e-06	9.3028e-05	0.00017	1	1	10	10	112	Combining with a pathogen-associated molecular pattern (PAMP), a structure conserved among microbial species, or damage-associated molecular pattern (DAMP), an endogenous molecule released from damaged cells), and transmitting a signal to initiate a change in cell activity.	signaling pattern recognition receptor activity
GO:0008610	1.21461e-05	0.000464161	0	1	16	390	80	4107	The chemical reactions and pathways resulting in the formation of lipids, compounds soluble in an organic solvent but not, or sparingly, in an aqueous solvent.	lipid biosynthetic process	GO:0006661,GO:0008654,GO:0046474
GO:0008625	1.56791e-05	0.000572847	0	1	3	58	23	666	A series of molecular signals in which a signal is conveyed from the cell surface to trigger the apoptotic death of a cell. The pathway starts with a ligand binding to a death domain receptor on the cell surface, and ends when the execution phase of apoptosis is triggered.	extrinsic apoptotic signaling pathway via death domain receptors
GO:0008630	2.32064e-05	0.000810398	0	1	3	96	25	781	A series of molecular signals in which an intracellular signal is conveyed to trigger the apoptotic death of a cell. The pathway is induced by the detection of DNA damage, and ends when the execution phase of apoptosis is triggered.	intrinsic apoptotic signaling pathway in response to DNA damage
GO:0008654	1.13724e-18	7.96011e-16	0	1	5	92	47	760	The chemical reactions and pathways resulting in the formation of phospholipids, any lipid containing phosphoric acid as a mono- or diester.	phospholipid biosynthetic process	GO:0006661,GO:0046474
GO:0009056	5.53849e-06	0.000234574	0	1	107	2043	396	27433	The chemical reactions and pathways resulting in the breakdown of substances, including the breakdown of carbon compounds with the liberation of energy for use by the cell or organism.	catabolic process	GO:0006027,GO:0006184,GO:0006195,GO:0009143,GO:0009154,GO:0009166,GO:0019439,GO:0032314,GO:0032854,GO:0033124,GO:0046130,GO:0046434
GO:0009116	4.27695e-10	5.21828e-08	0	1	64	1030	287	16697	The chemical reactions and pathways involving a nucleoside, a nucleobase linked to either beta-D-ribofuranose (a ribonucleoside) or 2-deoxy-beta-D-ribofuranose, (a deoxyribonucleoside), e.g. adenosine, guanosine, inosine, cytidine, uridine and deoxyadenosine, deoxyguanosine, deoxycytidine and thymidine (= deoxythymidine).	nucleoside metabolic process	GO:0042278,GO:0006184,GO:0046033,GO:0032314,GO:0032854,GO:0033124,GO:0046039,GO:0046130
GO:0009117	1.43204e-09	1.53586e-07	0	1	74	1219	322	19459	The chemical reactions and pathways involving a nucleotide, a nucleoside that is esterified with (ortho)phosphate or an oligophosphate at any hydroxyl group on the glycose moiety; may be mono-, di- or triphosphate; this definition includes cyclic nucleotides (nucleoside cyclic phosphates).	nucleotide metabolic process	GO:0006163,GO:0006184,GO:0006195,GO:0009154,GO:0009166,GO:0046033,GO:0032314,GO:0032854,GO:0033124,GO:0046039
GO:0009143	3.21546e-09	3.21522e-07	0	1	60	879	264	15232	The chemical reactions and pathways resulting in the breakdown of a nucleoside triphosphate, a compound consisting of a nucleobase linked to a deoxyribose or ribose sugar esterified with triphosphate on the sugar.	nucleoside triphosphate catabolic process	GO:0006184,GO:0032314,GO:0032854,GO:0033124
GO:0009154	5.47017e-08	3.86956e-06	0	1	60	884	264	15277	The chemical reactions and pathways resulting in the breakdown of a purine ribonucleotide, a compound consisting of ribonucleoside (a purine base linked to a ribose sugar) esterified with a phosphate group at either the 3' or 5'-hydroxyl group of the sugar.	purine ribonucleotide catabolic process	GO:0006184,GO:0032314,GO:0032854,GO:0033124
GO:0009166	7.83783e-09	6.85758e-07	0	1	60	897	264	15383	The chemical reactions and pathways resulting in the breakdown of nucleotides, any nucleoside that is esterified with (ortho)phosphate or an oligophosphate at any hydroxyl group on the glycose moiety; may be mono-, di- or triphosphate; this definition includes cyclic-nucleotides (nucleoside cyclic phosphates).	nucleotide catabolic process	GO:0006184,GO:0006195,GO:0009154,GO:0032314,GO:0032854,GO:0033124
GO:0009168	0.00038652	0.00938017	0	1	1	64	17	504	The chemical reactions and pathways resulting in the formation of purine ribonucleoside monophosphate, a compound consisting of a purine base linked to a ribose sugar esterified with phosphate on the sugar.	purine ribonucleoside monophosphate biosynthetic process
GO:0009607	2.32169e-05	0.000810398	0	1	18	492	72	3637	Any process that results in a change in state or activity of a cell or an organism (in terms of movement, secretion, enzyme production, gene expression, etc.) as a result of a biotic stimulus, a stimulus caused or produced by a living organism.	response to biotic stimulus	GO:0042742,GO:0051707,GO:0016045,GO:0051607
GO:0009887	6.98295e-06	0.000289303	0	1	48	761	176	10497	Morphogenesis of an organ. An organ is defined as a tissue or set of tissues that work together to perform a specific function or functions. Morphogenesis is the process in which anatomical structures are generated and organized. Organs are commonly observed as visibly distinct structures, but may also exist as loosely associated clusters of cells that work together to perform a specific function…	organ morphogenesis	GO:0042471,GO:0042472,GO:0048048,GO:0048562,GO:0048596,GO:0048704,GO:0048705,GO:0072078,GO:0090103
GO:0010212	2.64227e-13	6.38901e-11	0	1	12	94	46	1064	Any process that results in a change in state or activity of a cell or an organism (in terms of movement, secretion, enzyme production, gene expression, etc.) as a result of a ionizing radiation stimulus. Ionizing radiation is radiation with sufficient energy to remove electrons from atoms and may arise from spontaneous decay of unstable isotopes, resulting in alpha and beta particles and gamma r…	response to ionizing radiation	GO:0010332,GO:0071479
GO:0010224	3.17308e-05	0.00104712	0	1	1	13	10	155	Any process that results in a change in state or activity of a cell or an organism (in terms of movement, secretion, enzyme production, gene expression, etc.) as a result of a UV-B radiation stimulus. UV-B radiation (UV-B light) spans the wavelengths 290 to 320 nm.	response to UV-B
GO:0010332	1.2937e-12	2.91608e-10	0	1	4	32	25	326	Any process that results in a change in state or activity of a cell or an organism (in terms of movement, secretion, enzyme production, gene expression, etc.) as a result of a gamma radiation stimulus. Gamma radiation is a form of electromagnetic radiation (EMR) or light emission of a specific frequency produced from sub-atomic particle interaction, such as electron-positron annihilation and radi…	response to gamma radiation
GO:0010623	2.47202e-10	3.28753e-08	0	1	5	41	25	418	The activation of endogenous cellular processes that result in the death of a cell as part of its development.	developmental programmed cell death
GO:0010628	2.91407e-05	0.000988197	0	1	57	1107	208	13112	Any process that increases the frequency, rate or extent of gene expression. Gene expression is the process in which a gene's coding sequence is converted into a mature gene product or products (proteins or RNA). This includes the production of an RNA transcript as well as any processing to produce a mature RNA product or an mRNA (for protein-coding genes) and the translation of that mRNA into pr…	positive regulation of gene expression
GO:0010830	1.06216e-05	0.00041391	0.00013	0.99998	5	61	27	841	Any process that modulates the frequency, rate or extent of myotube differentiation. Myotube differentiation is the process in which a relatively unspecialized cell acquires specialized features of a myotube cell. Myotubes are multinucleated cells that are formed when proliferating myoblasts exit the cell cycle, differentiate and fuse.	regulation of myotube differentiation	GO:0048742,GO:1901739,GO:1901741
GO:0010975	5.11454e-05	0.00159293	0	1	20	198	80	3776	Any process that modulates the rate, frequency or extent of neuron projection development. Neuron projection development is the process whose specific outcome is the progression of a neuron projection over time, from its formation to the mature structure. A neuron projection is any process extending from a neural cell, such as axons or dendrites (collectively called neurites).	regulation of neuron projection development	GO:0060999
GO:0014902	0.000186493	0.0049431	0	1	7	99	37	1593	The process in which a relatively unspecialized cell acquires specialized features of a myotube cell. Myotube differentiation starts with myoblast fusion and the appearance of specific cell markers (this is the cell development step). Then individual myotubes can fuse to form bigger myotubes and start to contract. Myotubes are multinucleated cells that are formed when proliferating myoblasts exit…	myotube differentiation	GO:0007520,GO:0010830,GO:0014904,GO:0048742,GO:1901739,GO:1901741
GO:0014904	0.000236231	0.00608844	0	1	6	63	32	1300	The process aimed at the progression of a myotube cell over time, from initial commitment of the cell to a specific fate, to the fully functional differentiated cell. Myotubes are multinucleated cells that are formed when proliferating myoblasts exit the cell cycle, differentiate and fuse.	myotube cell development	GO:0048742
GO:0015012	2.00241e-06	9.96963e-05	0	1	1	13	20	456	The chemical reactions and pathways resulting in the formation of the heparan sulfate proteoglycan, a glycosaminoglycan with repeat unit consisting of alternating alpha-(1->4)-linked hexuronic acid and glucosamine residues; the former are a mixture of sulfated and nonsulfated D-glucuronic acid and L-iduronic acid; the L-iduronic acid is either sulfated or acetylated on its amino group as well as …	heparan sulfate proteoglycan biosynthetic process
GO:0015116	5.18939e-06	0.000222625	0.00602	0.9999	2	12	10	128	Catalysis of the transfer of sulfate ions, SO4(2-), from one side of a membrane to the other.	sulfate transmembrane transporter activity
GO:0016032	8.85696e-09	7.59927e-07	0	1	8	142	43	1334	A multi-organism process in which a virus is a participant. The other participant is the host. Includes infection of a host cell, replication of the viral genome, and assembly of progeny virus particles. In some cases the viral genetic material may integrate into the host genome and only subsequently, under particular circumstances, 'complete' its life cycle.	viral process	GO:0019079,GO:0019058,GO:0046718,GO:0045069,GO:0045070,GO:0046596,GO:0048524,GO:0050792
GO:0016045	2.90611e-07	1.78928e-05	0	1	1	10	10	88	The series of events in which a stimulus from a bacterium is received and converted into a molecular signal.	detection of bacterium
GO:0016064	3.25783e-05	0.00106765	0	1	5	69	17	429	An immune response mediated by immunoglobulins, whether cell-bound or in solution.	immunoglobulin mediated immune response	GO:0002455,GO:0002923
GO:0016301	1.92664e-09	2.01751e-07	0	1	40	723	214	12083	Catalysis of the transfer of a phosphate group, usually from ATP, to a substrate molecule.	kinase activity	GO:0016307,GO:0016303,GO:0019205,GO:0019206,GO:0035004
GO:0016303	5.31006e-34	3.53093e-30	0	1	1	10	40	201	Catalysis of the reaction: 1-phosphatidyl-1D-myo-inositol + ATP = a 1-phosphatidyl-1D-myo-inositol 3-phosphate + ADP + 2 H(+).	1-phosphatidylinositol-3-kinase activity
GO:0016307	7.49474e-32	1.99345e-28	0	1	2	15	41	259	Catalysis of the reaction: ATP + a phosphatidylinositol phosphate = ADP + a phosphatidylinositol bisphosphate.	phosphatidylinositol phosphate kinase activity
GO:0016328	7.33992e-05	0.00222862	0.00244	0.99972	5	36	19	570	The portion of the plasma membrane at the lateral side of the cell. In epithelial cells, lateral plasma membranes are on the sides of cells which lie at the interface of adjacent cells.	lateral plasma membrane
GO:0016591	5.12146e-24	5.67586e-21	0	1	5	90	47	756	Large protein complex composed of the RNA polymerase core complex and a variety of other proteins including transcription factor complexes TFIIA, D, E, F, and H which are required for promoter recognition, and the Mediator subcomplex. Catalyzes the synthesis of eukaryotic pre-mRNA.	DNA-directed RNA polymerase II, holoenzyme	GO:0005665,GO:0005669
GO:0016628	0.000265529	0.00677786	0.00032	1	2	16	7	100	Catalysis of an oxidation-reduction (redox) reaction in which a CH-CH group acts as a hydrogen or electron donor and reduces NAD or NADP.	oxidoreductase activity, acting on the CH-CH group of donors, NAD or NADP as acceptor
GO:0016740	4.55567e-06	0.000197348	0	1	91	1900	361	25662	Catalysis of the transfer of a group, e.g. a methyl group, glycosyl group, acyl group, phosphorus-containing, or other groups, from one compound (generally regarded as the donor) to another compound (generally regarded as the acceptor). Transferase is the systematic name for any enzyme of EC class 2.	transferase activity	GO:0016307,GO:0008146,GO:0016303,GO:0016301,GO:0016772,GO:0016773,GO:0019205,GO:0019206,GO:0035004
GO:0016772	3.56195e-07	2.12941e-05	0	1	45	865	221	13443	Catalysis of the transfer of a phosphorus-containing group from one compound (donor) to another (acceptor).	transferase activity, transferring phosphorus-containing groups	GO:0016307,GO:0016303,GO:0016301,GO:0016773,GO:0019205,GO:0019206,GO:0035004
GO:0016773	6.27375e-11	9.81583e-09	0	1	39	663	213	11525	Catalysis of the transfer of a phosphorus-containing group from one compound (donor) to an alcohol group (acceptor).	phosphotransferase activity, alcohol group as acceptor	GO:0016307,GO:0016303
GO:0017015	1.21866e-06	6.53509e-05	0	1	7	68	30	839	Any process that modulates the frequency, rate or extent of activity of any TGF-beta receptor signaling pathway.	regulation of transforming growth factor beta receptor signaling pathway	GO:0030511
GO:0018105	4.00752e-05	0.00129046	0	1	10	188	53	2267	The phosphorylation of peptidyl-serine to form peptidyl-O-phospho-L-serine.	peptidyl-serine phosphorylation
GO:0019058	1.6836e-10	2.30827e-08	0	1	8	115	43	1145	A set of processes which all viruses follow to ensure survival; includes attachment and entry of the virus particle, decoding of genome information, translation of viral mRNA by host ribosomes, genome replication, and assembly and release of viral particles containing the genome.	viral life cycle	GO:0019079,GO:0046718,GO:0045069,GO:0045070,GO:0046596
GO:0019079	4.47616e-06	0.000194537	1e-05	1	4	45	19	447	Any process involved directly in viral genome replication, including viral nucleotide metabolism.	viral genome replication	GO:0045069,GO:0045070
GO:0019205	1.87218e-06	9.46698e-05	0	1	2	37	19	458	Catalysis of the transfer of a phosphate group, usually from ATP or GTP, to a nucleobase, nucleoside, nucleotide or polynucleotide substrate.	nucleobase-containing compound kinase activity	GO:0019206
GO:0019206	1.96397e-11	3.52958e-09	0.00656	1	2	11	19	207	Catalysis of the reaction: ATP + nucleoside = ADP + nucleoside monophosphate.	nucleoside kinase activity
GO:0019210	2.51761e-05	0.000866396	0	1	3	42	15	343	Stops, prevents or reduces the activity of a kinase, an enzyme which catalyzes of the transfer of a phosphate group, usually from ATP, to a substrate molecule.	kinase inhibitor activity	GO:0004860
GO:0019439	7.40221e-08	4.99706e-06	0	1	68	1082	277	17350	The chemical reactions and pathways resulting in the breakdown of aromatic compounds, any substance containing an aromatic carbon ring.	aromatic compound catabolic process	GO:0006184,GO:0006195,GO:0009143,GO:0009154,GO:0009166,GO:0032314,GO:0032854,GO:0033124,GO:0046130
GO:0019637	5.59195e-17	2.4069e-14	0	1	89	1450	387	21921	The chemical reactions and pathways involving organophosphates, any phosphate-containing organic compound.	organophosphate metabolic process	GO:0006163,GO:0006184,GO:0006195,GO:0006644,GO:0006650,GO:0006661,GO:0008654,GO:0009117,GO:0009143,GO:0009154,GO:0009166,GO:0009168,GO:0046033,GO:0032314,GO:0032854,GO:0033124,GO:0046039,GO:0046434,GO:0046474,GO:0046488,GO:0046854
GO:0019724	3.64278e-05	0.00117872	0	1	5	70	17	439	Any process involved with the carrying out of an immune response by a B cell, through, for instance, the production of antibodies or cytokines, or antigen presentation to T cells.	B cell mediated immunity	GO:0002455,GO:0002923,GO:0016064
GO:0019904	0.000315121	0.00790717	0	1	24	382	99	5873	Interacting selectively and non-covalently with a specific domain of a protein.	protein domain specific binding
GO:0021548	8.58709e-06	0.00034612	0.04324	0.99991	2	13	12	185	The process whose specific outcome is the progression of the pons over time, from its formation to the mature structure. The pons lies above the medulla and next to the cerebellum. The pons conveys information about movement from the cerebral hemisphere to the cerebellum.	pons development
GO:0021846	4.80951e-05	0.00150853	0	1	1	24	16	373	The creation of greater cell numbers in the forebrain due to cell division of progenitor cells.	cell proliferation in forebrain
GO:0030055	0.000226918	0.0058941	0	1	16	320	83	4550	A cell junction that forms a connection between a cell and the extracellular matrix.	cell-substrate junction	GO:0005925
GO:0030097	8.55245e-11	1.30734e-08	0	1	32	621	142	6656	The process whose specific outcome is the progression of the myeloid and lymphoid derived organ/tissue systems of the blood and other parts of the body over time, from formation to the mature structure. The site of hemopoiesis is variable during development, but occurs primarily in bone marrow or kidney in many adult vertebrates.	hemopoiesis	GO:0001779,GO:0002244,GO:0002320,GO:0002328,GO:0002360,GO:0002521,GO:0030098,GO:0030183,GO:0030217,GO:0033077,GO:0033081,GO:0045580,GO:0045619,GO:0045620,GO:0046632
GO:0030098	3.66308e-11	5.94089e-09	0	1	17	264	77	2579	The process in which a relatively unspecialized precursor cell acquires specialized features of a lymphocyte. A lymphocyte is a leukocyte commonly found in the blood and lymph that has the characteristics of a large nucleus, a neutral staining cytoplasm, and prominent heterochromatin.	lymphocyte differentiation	GO:0001779,GO:0002360,GO:0030183,GO:0030217,GO:0033077,GO:0033081,GO:0045580,GO:0045619,GO:0045620,GO:0046632
GO:0030101	0.000403294	0.00973395	0	1	1	76	10	215	The change in morphology and behavior of a natural killer cell in response to a cytokine, chemokine, cellular ligand, or soluble factor.	natural killer cell activation	GO:0001779,GO:0002323
GO:0030139	2.26073e-08	1.7279e-06	0	1	4	85	42	1163	A membrane-bounded intracellular vesicle formed by invagination of the plasma membrane around an extracellular substance. Endocytic vesicles fuse with early endosomes to deliver the cargo for further sorting.	endocytic vesicle
GO:0030140	4.68188e-08	3.36564e-06	0	1	1	15	14	224	A vesicle that mediates transport between the trans-Golgi network and other parts of the cell.	trans-Golgi network transport vesicle
GO:0030145	4.00712e-12	8.19857e-10	0	1	2	37	27	424	Interacting selectively and non-covalently with manganese (Mn) ions.	manganese ion binding
GO:0030166	5.8677e-08	4.10708e-06	0	1	3	30	29	727	The chemical reactions and pathways resulting in the formation of proteoglycans, any glycoprotein in which the carbohydrate units are glycosaminoglycans.	proteoglycan biosynthetic process	GO:0015012
GO:0030183	1.53847e-05	0.000563638	0	1	6	110	28	875	The process in which a precursor cell type acquires the specialized features of a B cell. A B cell is a lymphocyte of B lineage with the phenotype CD19-positive and capable of B cell mediated immunity.	B cell differentiation
GO:0030201	1.25988e-05	0.000475999	0	1	1	17	20	527	The chemical reactions and pathways involving any proteoglycan containing heparan sulfate, any member of a group of glycosaminoglycans that have repeat units consisting of alternating alpha-(1->4)-linked hexuronic acid and glucosamine residues, the former being a mixture of sulfated and nonsulfated D-glucuronic and L-iduronic acids, and the latter being either sulfated or acetylated on its amino …	heparan sulfate proteoglycan metabolic process	GO:0015012
GO:0030217	3.91507e-10	4.95871e-08	0	1	12	163	61	1945	The process in which a precursor cell type acquires characteristics of a more mature T-cell. A T cell is a type of lymphocyte whose definin characteristic is the expression of a T cell receptor complex.	T cell differentiation	GO:0002360,GO:0033077,GO:0033081,GO:0045580,GO:0046632
GO:0030234	1.10756e-05	0.000426942	0	1	44	601	144	8865	Binds to and modulates the activity of an enzyme.	enzyme regulator activity	GO:0004860,GO:0005096,GO:0008047,GO:0019210,GO:0030695
GO:0030246	9.48407e-08	6.27505e-06	0	1	12	202	48	1789	Interacting selectively and non-covalently with any carbohydrate, which includes monosaccharides, oligosaccharides and polysaccharides as well as substances derived from monosaccharides by reduction of the carbonyl group (alditols), by oxidation of one or more hydroxy groups to afford the corresponding aldehydes, ketones, or carboxylic acids, or by replacement of one or more hydroxy group(s) by a…	carbohydrate binding	GO:0005537,GO:0048029
GO:0030258	5.72692e-19	4.23124e-16	0	1	13	131	65	1429	The covalent alteration of one or more fatty acids in a lipid, resulting in a change in the properties of the lipid.	lipid modification	GO:0046834,GO:0046854
GO:0030308	0.000222899	0.00581242	0	1	10	112	31	1274	Any process that stops, prevents, or reduces the frequency, rate, extent or direction of cell growth.	negative regulation of cell growth
GO:0030449	3.50156e-09	3.42406e-07	0.00121	0.99999	2	10	12	88	Any process that modulates the frequency, rate or extent of complement activation.	regulation of complement activation
GO:0030511	0.000115598	0.0032849	0	1	1	20	11	208	Any process that activates or increases the frequency, rate or extent of TGF-beta receptor signaling pathway activity.	positive regulation of transforming growth factor beta receptor signaling pathway
GO:0030695	6.77329e-07	3.78479e-05	0	1	23	190	96	4796	Modulates the rate of GTP hydrolysis by a GTPase.	GTPase regulator activity	GO:0005096
GO:0030856	9.03457e-06	0.00035456	0	1	7	90	32	1101	Any process that modulates the frequency, rate or extent of epithelial cell differentiation.	regulation of epithelial cell differentiation	GO:0030857
GO:0030857	3.00368e-05	0.00100367	0	1	1	23	13	261	Any process that stops, prevents, or reduces the frequency, rate or extent of epithelial cell differentiation.	negative regulation of epithelial cell differentiation
GO:0030888	0.000122359	0.00343302	4e-05	1	4	44	18	520	Any process that modulates the frequency, rate or extent of B cell proliferation.	regulation of B cell proliferation	GO:0030890
GO:0030890	0.000152836	0.00418223	0	1	2	29	16	414	Any process that activates or increases the rate or extent of B cell proliferation.	positive regulation of B cell proliferation
GO:0030903	1.64148e-11	3.14076e-09	0.0233	0.99963	3	17	19	194	The process whose specific outcome is the progression of the notochord over time, from its formation to the mature structure. The notochord is a mesoderm-derived structure located ventral of the developing nerve cord. In vertebrates, the notochord serves as a core around which other mesodermal cells form the vertebrae. In the most primitive chordates, which lack vertebrae, the notochord persists …	notochord development
GO:0031076	0.000359229	0.00884702	0	1	1	34	13	317	The process occurring during the embryonic phase whose specific outcome is the progression of the eye over time, from its formation to the mature structure.	embryonic camera-type eye development	GO:0048596
GO:0031102	0.000265447	0.00677786	0.00065	1	2	13	11	218	The regrowth of neuronal processes such as axons or dendrites in response to their loss or damage.	neuron projection regeneration	GO:0031103
GO:0031103	2.93509e-05	0.000988197	0.00408	1	2	11	11	160	The regrowth of axons following their loss or damage.	axon regeneration
GO:0031122	1.39804e-08	1.14769e-06	1e-05	1	2	22	17	236	A process that is carried out at the cellular level which results in the assembly, arrangement of constituent parts, or disassembly of structures formed of microtubules and associated proteins in the cytoplasm of a cell.	cytoplasmic microtubule organization
GO:0031334	0.000405588	0.00977159	2e-05	0.99999	11	114	34	1481	Any process that activates or increases the frequency, rate or extent of protein complex assembly.	positive regulation of protein complex assembly
GO:0031344	1.65726e-05	0.000600541	0	1	27	270	90	4818	Any process that modulates the frequency, rate or extent of a process involved in the formation, arrangement of constituent parts, or disassembly of cell projections.	regulation of cell projection organization	GO:0010975,GO:0060999,GO:1900027
GO:0031571	1.91355e-06	9.63195e-05	2e-05	1	1	17	12	143	A mitotic cell cycle checkpoint that detects and negatively regulates progression through the G1/S transition of the cell cycle in response to DNA damage.	mitotic G1 DNA damage checkpoint	GO:0072431
GO:0031589	7.57387e-05	0.00227418	0	1	17	227	84	4586	The attachment of a cell to the underlying substrate via adhesion molecules.	cell-substrate adhesion	GO:0007160
GO:0031647	3.16914e-06	0.000144833	0	1	6	120	32	1043	Any process that affects the structure and integrity of a protein by altering the likelihood of its degradation or aggregation.	regulation of protein stability	GO:0031648
GO:0031648	2.98087e-05	0.000998554	0	1	1	19	12	220	Any process that decreases the stability of a protein, making it more vulnerable to degradative processes or aggregation.	protein destabilization
GO:0031960	4.36738e-07	2.5253e-05	3e-05	1	3	28	23	539	Any process that results in a change in state or activity of a cell or an organism (in terms of movement, secretion, enzyme production, gene expression, etc.) as a result of a corticosteroid hormone stimulus. A corticosteroid is a steroid hormone that is produced in the adrenal cortex. Corticosteroids are involved in a wide range of physiologic systems such as stress response, immune response and…	response to corticosteroid	GO:0051384
GO:0031965	8.11698e-09	7.05541e-07	0	1	10	147	54	2001	Either of the lipid bilayers that surround the nucleus and form the nuclear envelope; excludes the intermembrane space.	nuclear membrane
GO:0032266	0.000100005	0.00291021	0	1	2	19	12	263	Interacting selectively and non-covalently with phosphatidylinositol-3-phosphate, a derivative of phosphatidylinositol in which the inositol ring is phosphorylated at the 3' position.	phosphatidylinositol-3-phosphate binding
GO:0032314	7.37418e-07	4.10332e-05	0	1	2	14	19	339	Any process that modulates the activity of a GTPase of the Rac family.	regulation of Rac GTPase activity
GO:0032386	1.8712e-06	9.46698e-05	0	1	13	298	64	2843	Any process that modulates the frequency, rate or extent of the directed movement of substances within cells.	regulation of intracellular transport	GO:0042994,GO:0042345,GO:0042347,GO:0046822
GO:0032495	6.94061e-08	4.70934e-06	0	1	1	11	9	55	Any process that results in a change in state or activity of an organism (in terms of movement, secretion, enzyme production, gene expression, etc.) as a result of a muramyl dipeptide stimulus. Muramyl dipeptide is derived from peptidoglycan.	response to muramyl dipeptide
GO:0032609	5.80137e-05	0.00178181	7e-05	1	5	77	17	463	The appearance of interferon-gamma due to biosynthesis or secretion following a cellular stimulus, resulting in an increase in its intracellular or extracellular levels. Interferon-gamma is also known as type II interferon.	interferon-gamma production	GO:0032649,GO:0032689
GO:0032649	8.64063e-06	0.00034612	0.00032	0.99995	5	68	17	390	Any process that modulates the frequency, rate, or extent of interferon-gamma production. Interferon-gamma is also known as type II interferon.	regulation of interferon-gamma production	GO:0032689
GO:0032689	2.20931e-08	1.70823e-06	8e-05	1	2	18	11	85	Any process that stops, prevents, or reduces the frequency, rate, or extent of interferon-gamma production. Interferon-gamma is also known as type II interferon.	negative regulation of interferon-gamma production
GO:0032854	2.47369e-05	0.000856709	0	1	1	10	10	125	Any process that activates or increases the activity of a GTPase of the Rap family.	positive regulation of Rap GTPase activity
GO:0032880	1.07065e-05	0.00041391	0	1	20	418	81	4158	Any process that modulates the frequency, rate or extent of any process in which a protein is transported to, or maintained in, a specific location.	regulation of protein localization	GO:0042994,GO:0042345,GO:0042347,GO:0051220
GO:0033028	3.07045e-06	0.000140807	0.0015	1	2	21	11	145	Any apoptotic process in a myeloid cell, a cell of the monocyte, granulocyte, mast cell, megakaryocyte, or erythroid lineage.	myeloid cell apoptotic process	GO:0033032,GO:0033033
GO:0033032	2.90725e-06	0.000134249	0.00213	1	2	18	11	142	Any process that modulates the frequency, rate, or extent of myeloid cell apoptotic process.	regulation of myeloid cell apoptotic process	GO:0033033
GO:0033033	3.06299e-08	2.27568e-06	0.06191	0.99756	2	11	11	82	Any process that stops, prevents, or reduces the frequency, rate, or extent of a myeloid cell apoptotic process.	negative regulation of myeloid cell apoptotic process
GO:0033077	2.46649e-13	6.07441e-11	0	1	8	69	43	824	The process in which a precursor cell type acquires the specialized features of a T cell via a differentiation pathway dependent upon transit through the thymus.	T cell differentiation in thymus	GO:0033081
GO:0033081	2.67895e-10	3.52746e-08	0	1	2	19	14	92	Any process that modulates the frequency, rate or extent of T cell differentiation in the thymus.	regulation of T cell differentiation in thymus
GO:0033124	6.46952e-07	3.6612e-05	0	1	37	382	180	9200	Any process that modulates the frequency, rate or extent of the chemical reactions and pathways resulting in the breakdown of GTP, guanosine triphosphate.	regulation of GTP catabolic process	GO:0032314,GO:0032854
GO:0033151	1.62684e-05	0.00059275	0.00573	0.99992	3	16	14	268	The process in which immune receptor V, D, and J, or V and J gene segments, depending on the specific receptor, are recombined within a single locus utilizing the conserved heptamer and nonomer recombination signal sequences (RSS).	V(D)J recombination
GO:0035004	1.59613e-33	5.30672e-30	0	1	1	11	40	215	Catalysis of the reaction: ATP + a phosphatidylinositol = ADP + a phosphatidylinositol 3-phosphate. This reaction is the addition of a phosphate group to phosphatidylinositol or one of its phosphorylated derivatives at the 3' position of the inositol ring.	phosphatidylinositol 3-kinase activity	GO:0016303
GO:0035020	2.54384e-05	0.000871922	0	1	2	24	19	476	Any process that modulates the frequency, rate or extent of Rac protein signal transduction.	regulation of Rac protein signal transduction	GO:0032314
GO:0035091	9.86397e-09	8.35547e-07	0	1	14	146	69	2930	Interacting selectively and non-covalently with any inositol-containing glycerophospholipid, i.e. phosphatidylinositol (PtdIns) and its phosphorylated derivatives.	phosphatidylinositol binding	GO:0032266,GO:0070273,GO:0080025
GO:0035094	5.45224e-07	3.1254e-05	0.07783	0.99997	2	13	11	120	Any process that results in a change in state or activity of a cell or an organism (in terms of movement, secretion, enzyme production, gene expression, etc.) as a result of a nicotine stimulus.	response to nicotine
GO:0035239	1.60431e-07	1.02575e-05	0	1	18	313	87	4030	The process in which the anatomical structures of a tube are generated and organized. Epithelial and endothelial tubes transport gases, liquids and cells from one site to another and form the basic structure of many organs and tissues, with tube shape and organization varying from the single-celled excretory organ in Caenorhabditis elegans to the branching trees of the mammalian kidney and insect…	tube morphogenesis	GO:0060562,GO:0072078
GO:0035455	6.64836e-08	4.53418e-06	0.00277	1	2	10	11	97	Any process that results in a change in state or activity of a cell or an organism (in terms of movement, secretion, enzyme production, gene expression, etc.) as a result of an interferon-alpha stimulus. Interferon-alpha is a type I interferon.	response to interferon-alpha
GO:0035556	3.39893e-05	0.00110519	0	1	80	1737	393	27544	The process in which a signal is passed on to downstream components within the cell, which become activated themselves to further propagate the signal and finally trigger a change in the function or state of the cell.	intracellular signal transduction	GO:0000160,GO:0007264,GO:0008630,GO:0035020,GO:0038066,GO:0042345,GO:0042347,GO:0042770,GO:0043124,GO:0048015,GO:0051056,GO:0072422,GO:0072431
GO:0038066	8.61271e-05	0.00253408	8e-05	1	1	12	9	132	An intracellular protein kinase cascade containing at least a p38 MAPK, a MAPKK and a MAP3K. The cascade can also contain two additional tiers: the upstream MAP4K and the downstream MAP Kinase-activated kinase (MAPKAPK). The kinases in each tier phosphorylate and activate the kinases in the downstream tier to transmit a signal within a cell.	p38MAPK cascade
GO:0040018	6.9993e-05	0.00213006	0	1	3	33	17	464	Any process that activates or increases the frequency, rate or extent of growth of an organism to reach its usual body size.	positive regulation of multicellular organism growth
GO:0042110	3.46716e-09	3.41554e-07	0	1	17	330	75	2944	The change in morphology and behavior of a mature or immature T cell resulting from exposure to a mitogen, cytokine, chemokine, cellular ligand, or an antigen for which it is specific.	T cell activation	GO:0002360,GO:0030217,GO:0033077,GO:0033081,GO:0045580,GO:0046631,GO:0046632,GO:0050863
GO:0042113	5.07365e-05	0.00158764	0	1	13	198	42	1780	The change in morphology and behavior of a mature or immature B cell resulting from exposure to a mitogen, cytokine, chemokine, cellular ligand, or an antigen for which it is specific.	B cell activation	GO:0030183,GO:0030888,GO:0030890
GO:0042162	3.32451e-06	0.000149367	0.00232	0.99999	2	13	11	154	Interacting selectively and non-covalently with a telomere, a specific structure at the end of a linear chromosome required for the integrity and maintenance of the end.	telomeric DNA binding
GO:0042278	8.40689e-11	1.30004e-08	0	1	62	1005	285	16308	The chemical reactions and pathways involving one of a family of organic molecules consisting of a purine base covalently bonded to a sugar ribose (a ribonucleoside) or deoxyribose (a deoxyribonucleoside).	purine nucleoside metabolic process	GO:0006184,GO:0046033,GO:0032314,GO:0032854,GO:0033124,GO:0046039,GO:0046130
GO:0042345	0.000177396	0.00473734	0.00043	1	1	31	11	198	Any process that modulates the frequency, rate or extent of the transfer of NF-kappaB, a transcription factor for eukaryotic RNA polymerase II promoters, from the cytoplasm into the nucleus, across the nuclear membrane.	regulation of NF-kappaB import into nucleus	GO:0042347
GO:0042347	7.92118e-05	0.00235142	0.00516	1	1	14	11	157	Any process that stops, prevents, or reduces the frequency, rate or extent of the transfer of NF-kappaB, a transcription factor for eukaryotic RNA polymerase II promoters, from the cytoplasm into the nucleus, across the nuclear membrane.	negative regulation of NF-kappaB import into nucleus
GO:0042391	0.00010673	0.00305905	0	1	18	270	104	6029	Any process that modulates the establishment or extent of a membrane potential, the electric potential existing across any membrane arising from charges in the membrane itself and from the charges present in the media on either side of the membrane.	regulation of membrane potential	GO:0060306,GO:2000463
GO:0042471	1.21808e-05	0.000464161	0	1	9	115	43	1701	The process in which the anatomical structures of the ear are generated and organized. The ear is the sense organ in vertebrates that is specialized for the detection of sound, and the maintenance of balance. Includes the outer ear and middle ear, which collect and transmit sound waves; and the inner ear, which contains the organs of balance and (except in fish) hearing. Also includes the pinna, …	ear morphogenesis	GO:0042472,GO:0090103
GO:0042472	1.52595e-05	0.00056215	0	1	9	97	43	1631	The process in which the anatomical structures of the inner ear are generated and organized. The inner ear is the structure in vertebrates that contains the organs of balance and hearing. It consists of soft hollow sensory structures (the membranous labyrinth) containing fluid (endolymph) surrounded by fluid (perilymph) and encased in a bony cavity (the bony labyrinth). It consists of two chamber…	inner ear morphogenesis	GO:0090103
GO:0042692	7.80743e-08	5.21764e-06	0	1	20	268	98	4649	The process in which a relatively unspecialized cell acquires specialized features of a muscle cell.	muscle cell differentiation	GO:0007520,GO:0010830,GO:0014902,GO:0014904,GO:0048742,GO:0051145,GO:0051147,GO:0051149,GO:0051150,GO:0051155,GO:1901739,GO:1901741
GO:0042742	0.000380277	0.00929651	0	1	4	138	20	685	Reactions triggered in response to the presence of a bacterium that act to protect the cell or organism.	defense response to bacterium
GO:0042752	8.93181e-06	0.000353306	3e-05	0.99998	5	52	24	713	Any process that modulates the frequency, rate or extent of a circadian rhythm. A circadian rhythm is a biological process in an organism that recurs with a regularity of approximately 24 hours.	regulation of circadian rhythm
GO:0042770	2.43357e-08	1.84937e-06	0	1	4	63	26	572	A cascade of processes induced by the detection of DNA damage within a cell.	signal transduction in response to DNA damage	GO:0072422,GO:0072431
GO:0042994	7.50712e-05	0.00226893	0.0054	1	1	14	11	156	The selective interaction of a transcription factor with specific molecules in the cytoplasm, thereby inhibiting its translocation into the nucleus.	cytoplasmic sequestering of transcription factor
GO:0043029	2.18317e-07	1.36952e-05	0	1	2	32	16	255	The process of regulating the proliferation and elimination of T cells such that the total number of T cells within a whole or part of an organism is stable over time in the absence of an outside stimulus.	T cell homeostasis
GO:0043085	5.10001e-05	0.00159214	0	1	47	854	208	13412	Any process that activates or increases the activity of an enzyme.	positive regulation of catalytic activity	GO:0032854,GO:0051345
GO:0043124	0.000402194	0.00972505	0	1	2	36	20	678	Any process that stops, prevents, or reduces the frequency, rate or extent of -kappaB kinase/NF-kappaB signaling.	negative regulation of I-kappaB kinase/NF-kappaB signaling
GO:0043209	3.0818e-12	6.61046e-10	0	1	3	31	31	528	An electrically insulating fatty layer that surrounds the axons of many neurons. It is an outgrowth of glial cells: Schwann cells supply the myelin for peripheral neurons while oligodendrocytes supply it to those of the central nervous system.	myelin sheath
GO:0043243	2.35376e-06	0.000113006	0.04212	0.99833	3	13	8	64	Any process that activates or increases the frequency, rate or extent of protein complex disassembly, the disaggregation of a protein complex into its constituent components.	positive regulation of protein complex disassembly
GO:0043268	1.36449e-06	7.17246e-05	0.07246	0.99442	3	14	18	351	Any process that activates or increases the frequency, rate or extent of the directed movement of potassium ions (K+) into, out of or within a cell, or between cells, by means of some agent such as a transporter or pore.	positive regulation of potassium ion transport
GO:0043270	1.97062e-05	0.000700731	0	1	10	99	39	1533	Any process that activates or increases the frequency, rate or extent of the directed movement of charged atoms or small charged molecules into, out of or within a cell, or between cells, by means of some agent such as a transporter or pore.	positive regulation of ion transport	GO:0043268
GO:0043276	3.5579e-06	0.000158249	0	1	2	23	15	282	Apoptosis triggered by inadequate or inappropriate adherence to substrate e.g. after disruption of the interactions between normal epithelial cells and the extracellular matrix.	anoikis	GO:2000209,GO:2000811
GO:0043297	3.29211e-05	0.00107572	0	1	3	30	16	386	The formation of an apical junction, a functional unit located near the cell apex at the points of contact between epithelial cells composed of the tight junction, the zonula adherens junction and the desmosomes, by the aggregation, arrangement and bonding together of its constituents.	apical junction assembly	GO:0070830
GO:0043403	1.85397e-05	0.000664581	6e-05	1	2	16	10	145	The regrowth of skeletal muscle tissue to repair injured or damaged muscle fibers in the postnatal stage.	skeletal muscle tissue regeneration
GO:0043496	3.2395e-06	0.000147037	0.00215	1	2	13	11	148	Any process that modulates the frequency, rate or extent of protein homodimerization, interacting selectively with an identical protein to form a homodimer.	regulation of protein homodimerization activity
GO:0043583	4.68994e-05	0.001478	0	1	14	189	65	3190	The process whose specific outcome is the progression of the ear over time, from its formation to the mature structure. The ear is the sense organ in vertebrates that is specialized for the detection of sound, and the maintenance of balance. Includes the outer ear and middle ear, which collect and transmit sound waves; and the inner ear, which contains the organs of balance and (except in fish) h…	ear development	GO:0042471,GO:0042472,GO:0090102,GO:0090103
GO:0043620	1.90977e-11	3.5275e-09	0	1	1	19	18	162	Modulation of the frequency, rate or extent of transcription from a DNA template as a result of a stimulus indicating the organism is under stress. The stress is usually, but not necessarily, exogenous (e.g. temperature, humidity, ionizing radiation).	regulation of DNA-templated transcription in response to stress
GO:0044117	3.99546e-12	8.19857e-10	0	1	2	18	12	46	The increase in size or mass of an organism, occurring within the cells or tissues of the host organism. This may (but not necessarily) include a filamentous growth form, and also can include secretion of proteases and lipases to break down host tissue. The host is defined as the larger of the organisms involved in a symbiotic interaction.	growth of symbiont in host
GO:0044255	0.000150346	0.00412259	0	1	29	592	103	6060	The chemical reactions and pathways involving lipids, as carried out by individual cells.	cellular lipid metabolic process	GO:0006644,GO:0006650,GO:0006661,GO:0008654,GO:0030258,GO:0046474,GO:0046488,GO:0046834,GO:0046854
GO:0044325	3.5296e-06	0.000157517	0	1	7	56	30	969	Interacting selectively and non-covalently with one or more specific sites on an ion channel, a protein complex that spans a membrane and forms a water-filled channel across the phospholipid bilayer allowing selective ion transport down its electrochemical gradient.	ion channel binding
GO:0044419	2.25954e-12	4.92616e-10	0	1	10	179	55	1538	Any process in which an organism has an effect on an organism of a different species.	interspecies interaction between organisms	GO:0019079,GO:0016032,GO:0019058,GO:0046718,GO:0044117,GO:0045069,GO:0045070,GO:0046596,GO:0048524,GO:0050792
GO:0044783	6.63703e-07	3.74008e-05	2e-05	1	1	18	12	148	A cell cycle checkpoint that detects and negatively regulates progression from G1 to S phase in the cell cycle in response to DNA damage.	G1 DNA damage checkpoint	GO:0031571,GO:0072431
GO:0044798	9.28439e-11	1.4031e-08	0	1	4	75	34	653	A protein complex, located in the nucleus, that is capable of associating with DNA by direct binding, or via other DNA-binding proteins or complexes, and regulating transcription.	nuclear transcription factor complex	GO:0005669
GO:0045069	2.24131e-08	1.72296e-06	0	1	4	37	19	309	Any process that modulates the frequency, rate or extent of viral genome replication.	regulation of viral genome replication	GO:0045070
GO:0045070	3.70643e-05	0.0011964	0.09225	0.98893	3	14	9	124	Any process that activates or increases the frequency, rate or extent of viral genome replication.	positive regulation of viral genome replication
GO:0045087	4.10848e-05	0.00131659	0	1	10	270	38	1573	Innate immune responses are defense responses mediated by germline encoded components that directly recognize components of potential pathogens.	innate immune response	GO:0071346
GO:0045580	2.45778e-05	0.000853421	0	1	5	77	23	626	Any process that modulates the frequency, rate or extent of T cell differentiation.	regulation of T cell differentiation	GO:0033081
GO:0045598	2.22654e-06	0.000108068	0	1	7	84	32	1025	Any process that modulates the frequency, rate or extent of adipocyte differentiation.	regulation of fat cell differentiation	GO:0045600
GO:0045600	1.37019e-10	1.99042e-08	5e-05	1	5	35	22	309	Any process that activates or increases the frequency, rate or extent of adipocyte differentiation.	positive regulation of fat cell differentiation
GO:0045619	7.16737e-10	8.3613e-08	0	1	7	101	34	750	Any process that modulates the frequency, rate or extent of lymphocyte differentiation.	regulation of lymphocyte differentiation	GO:0033081,GO:0045580,GO:0045620
GO:0045620	2.81667e-06	0.000130519	0	1	2	28	12	156	Any process that stops, prevents, or reduces the frequency, rate or extent of lymphocyte differentiation.	negative regulation of lymphocyte differentiation
GO:0045664	1.06538e-05	0.00041391	0	1	24	308	107	5404	Any process that modulates the frequency, rate or extent of neuron differentiation.	regulation of neuron differentiation	GO:0010975,GO:0060999
GO:0045844	2.0454e-05	0.000719623	2e-05	1	1	10	10	137	Any process that activates or increases the frequency, rate or extent of striated muscle development.	positive regulation of striated muscle tissue development
GO:0045851	2.28116e-06	0.000110317	0.0018	0.99998	2	18	11	131	Any process that reduces the internal pH of an organism, part of an organism or a cell, measured by the concentration of the hydrogen ion.	pH reduction
GO:0045930	6.88157e-06	0.000285994	0	1	2	31	18	419	Any process that stops, prevents or reduces the rate or extent of progression through the mitotic cell cycle.	negative regulation of mitotic cell cycle
GO:0045948	0.000233516	0.00604187	0.00036	1	1	11	5	39	Any process that activates or increases the frequency, rate or extent of translational initiation.	positive regulation of translational initiation
GO:0046033	4.65455e-10	5.62735e-08	0	1	1	12	17	175	The chemical reactions and pathways involving AMP, adenosine monophosphate.	AMP metabolic process
GO:0046039	1.04437e-09	1.17704e-07	0	1	45	628	209	10915	The chemical reactions and pathways involving GTP, guanosine triphosphate.	GTP metabolic process	GO:0006184,GO:0032314,GO:0032854,GO:0033124
GO:0046130	1.95608e-07	1.23876e-05	0	1	60	880	264	15190	The chemical reactions and pathways resulting in the breakdown of any purine ribonucleoside, a nucleoside in which purine base is linked to a ribose (beta-D-ribofuranose) molecule.	purine ribonucleoside catabolic process	GO:0006184,GO:0032314,GO:0032854,GO:0033124
GO:0046434	6.0627e-09	5.56055e-07	0	1	61	941	266	15844	The chemical reactions and pathways resulting in the breakdown of organophosphates, any phosphate-containing organic compound.	organophosphate catabolic process	GO:0006184,GO:0006195,GO:0009143,GO:0009154,GO:0009166,GO:0032314,GO:0032854,GO:0033124
GO:0046474	6.1904e-22	5.88044e-19	0	1	4	76	46	593	The chemical reactions and pathways resulting in the formation of glycerophospholipids, any derivative of glycerophosphate that contains at least one O-acyl, O-alkyl, or O-alkenyl group attached to the glycerol residue.	glycerophospholipid biosynthetic process	GO:0006661
GO:0046483	0.000130635	0.00364216	0	1	207	4806	679	51436	The chemical reactions and pathways involving heterocyclic compounds, those with a cyclic molecular structure and at least two different atoms in the ring (or rings).	heterocycle metabolic process	GO:0000723,GO:0006139,GO:0006163,GO:0042278,GO:0006184,GO:0006195,GO:0006303,GO:0006352,GO:0009116,GO:0009117,GO:0009143,GO:0009154,GO:0009166,GO:0009168,GO:0046033,GO:0032314,GO:0032854,GO:0033124,GO:0033151,GO:0043620,GO:0046039,GO:0046130
GO:0046488	7.27693e-18	3.87104e-15	0	1	8	97	53	1015	The chemical reactions and pathways involving phosphatidylinositol, any glycophospholipid in which a sn-glycerol 3-phosphate residue is esterified to the 1-hydroxyl group of 1D-myo-inositol.	phosphatidylinositol metabolic process	GO:0006661,GO:0046854
GO:0046596	2.70104e-11	4.49014e-09	0.00036	0.99998	2	17	21	237	Any process that modulates the frequency, rate or extent of the viral entry into the host cell.	regulation of viral entry into host cell
GO:0046631	0.000160464	0.00433839	0	1	7	84	32	1289	The change in morphology and behavior of an alpha-beta T cell resulting from exposure to a mitogen, cytokine, chemokine, cellular ligand, or an antigen for which it is specific.	alpha-beta T cell activation	GO:0046632
GO:0046632	0.000157755	0.00428161	0	1	5	67	27	906	The process in which a precursor cell type acquires the specialized features of an alpha-beta T cell. An alpha-beta T cell is a T cell that expresses an alpha-beta T cell receptor complex.	alpha-beta T cell differentiation
GO:0046649	1.37694e-10	1.99042e-08	0	1	26	453	102	4312	A change in morphology and behavior of a lymphocyte resulting from exposure to a specific antigen, mitogen, cytokine, chemokine, cellular ligand, or soluble factor.	lymphocyte activation	GO:0001779,GO:0002323,GO:0002360,GO:0030098,GO:0030101,GO:0030183,GO:0030217,GO:0030888,GO:0030890,GO:0033077,GO:0033081,GO:0042110,GO:0042113,GO:0045580,GO:0045619,GO:0045620,GO:0046631,GO:0046632,GO:0050863,GO:0051250
GO:0046718	3.14907e-09	3.17771e-07	5e-05	1	2	25	21	331	The process that occurs after viral attachment by which a virus, or viral nucleic acid, breaches the plasma membrane or cell envelope and enters the host cell. The process ends when the viral nucleic acid is released into the host cell cytoplasm.	viral entry into host cell	GO:0046596
GO:0046822	4.69776e-07	2.70457e-05	0	1	6	150	42	1455	Any process that modulates the frequency, rate or extent of the directed movement of substances between the nucleus and the cytoplasm.	regulation of nucleocytoplasmic transport	GO:0042994,GO:0042345,GO:0042347
GO:0046834	3.71473e-26	4.49111e-23	0	1	4	31	45	435	The process of introducing one or more phosphate groups into a lipid, any member of a group of substances soluble in lipid solvents but only sparingly soluble in aqueous solvents.	lipid phosphorylation	GO:0046854
GO:0046854	1.16175e-26	2.20716e-23	0	1	4	29	45	416	The process of introducing one or more phosphate groups into a phosphatidylinositol, any glycerophosphoinositol having one phosphatidyl group esterified to one of the hydroxy groups of inositol.	phosphatidylinositol phosphorylation
GO:0046875	8.08256e-06	0.000330738	0	1	2	21	16	350	Interacting selectively and non-covalently with an ephrin receptor.	ephrin receptor binding
GO:0046902	0.000156075	0.00425335	0	1	2	33	12	268	Any process that modulates the frequency, rate or extent of the passage or uptake of molecules by the mitochondrial membrane.	regulation of mitochondrial membrane permeability
GO:0046930	1.65316e-11	3.14076e-09	0	1	4	45	31	569	Any small opening in a membrane that allows the passage of gases and/or liquids.	pore complex	GO:0005643
GO:0046982	2.89037e-05	0.000983095	0	1	16	412	66	3273	Interacting selectively and non-covalently with a nonidentical protein to form a heterodimer.	protein heterodimerization activity
GO:0048010	1.83918e-05	0.000661061	0.00012	0.99999	5	34	20	534	Any series of molecular signals initiated by the binding of an extracellular ligand to a vascular endothelial growth factor receptor (VEGFR) located on the surface of the receiving cell, and ending with regulation of a downstream cellular process, e.g. transcription.	vascular endothelial growth factor receptor signaling pathway
GO:0048015	2.12673e-08	1.654e-06	0	1	4	90	44	1390	A series of molecular signals in which a cell uses a phosphatidylinositol-mediated signaling to convert a signal into a response. Phosphatidylinositols include phosphatidylinositol (PtdIns) and its phosphorylated derivatives.	phosphatidylinositol-mediated signaling
GO:0048029	1.36653e-16	5.50711e-14	0	1	5	45	29	309	Interacting selectively and non-covalently with any monosaccharide. Monosaccharides are the simplest carbohydrates; they are polyhydroxy aldehydes H[CH(OH)]nC(=O)H or polyhydroxy ketones H[CHOH]nC(=O)[CHOH]mH with three or more carbon atoms. They form the constitutional repeating units of oligo- and polysaccharides.	monosaccharide binding	GO:0005537
GO:0048048	0.000102525	0.00295766	0	1	1	28	13	277	The process occurring in the embryo by which the anatomical structures of the post-embryonic eye are generated and organized.	embryonic eye morphogenesis	GO:0048596
GO:0048066	8.7798e-06	0.000349589	0	1	5	42	23	664	The developmental process that results in the deposition of coloring matter in an organism, tissue or cell.	developmental pigmentation	GO:0048070
GO:0048070	1.94026e-11	3.52958e-09	0.00011	1	4	16	22	285	Any process that modulates the frequency, rate or extent of the developmental process that results in the deposition of coloring matter in an organism.	regulation of developmental pigmentation
GO:0048332	5.14734e-06	0.000221536	0	1	6	66	22	591	The process in which the anatomical structures of the mesoderm are generated and organized.	mesoderm morphogenesis	GO:0001707,GO:0048333
GO:0048333	2.50499e-11	4.33267e-09	0	1	3	26	19	186	The process in which a relatively unspecialized cell acquires the specialized features of a mesoderm cell.	mesodermal cell differentiation
GO:0048339	1.25175e-06	6.68554e-05	0.01834	0.9989	4	16	13	191	The process whose specific outcome is the progression of the paraxial mesoderm over time, from its formation to the mature structure. The paraxial mesoderm is the mesoderm located bilaterally adjacent to the notochord and neural tube.	paraxial mesoderm development
GO:0048368	5.24334e-06	0.000224216	0.02591	1	1	10	8	72	The process whose specific outcome is the progression of the lateral mesoderm over time, from its formation to the mature structure.	lateral mesoderm development
GO:0048511	0.000118842	0.00334848	0	1	9	173	48	2273	Any process pertinent to the generation and maintenance of rhythms in the physiology of an organism.	rhythmic process	GO:0007623,GO:0042752
GO:0048524	0.000319003	0.00798854	0.00675	0.99942	5	35	12	291	Any process that activates or increases the frequency, rate or extent of a multi-organism process in which a virus is a participant.	positive regulation of viral process	GO:0045070
GO:0048535	0.000148612	0.0040919	4e-05	1	1	16	6	61	The process whose specific outcome is the progression of lymph nodes over time, from their formation to the mature structure. A lymph node is a round, oval, or bean shaped structure localized in clusters along the lymphatic vessels, with a distinct internal structure including specialized vasculature and B- and T-zones for the activation of lymphocytes.	lymph node development
GO:0048562	6.15171e-06	0.000258897	0	1	15	259	70	3287	Morphogenesis, during the embryonic phase, of a tissue or tissues that work together to perform a specific function or functions. Morphogenesis is the process in which anatomical structures are generated and organized. Organs are commonly observed as visibly distinct structures, but may also exist as loosely associated clusters of cells that work together to perform a specific function or functio…	embryonic organ morphogenesis	GO:0042471,GO:0042472,GO:0048048,GO:0048596,GO:0048704,GO:0090103
GO:0048568	1.70411e-05	0.000615841	0	1	25	381	93	4893	Development, taking place during the embryonic phase, of a tissue or tissues that work together to perform a specific function or functions. Development pertains to the process whose specific outcome is the progression of a structure over time, from its formation to the mature structure. Organs are commonly observed as visibly distinct structures, but may also exist as loosely associated clusters…	embryonic organ development	GO:0030903,GO:0031076,GO:0042471,GO:0042472,GO:0048048,GO:0048562,GO:0048596,GO:0048704,GO:0090103
GO:0048596	1.3554e-05	0.000510635	0	1	1	24	13	228	The process in which the anatomical structures of the eye are generated and organized during embryonic development.	embryonic camera-type eye morphogenesis
GO:0048598	8.38227e-08	5.57379e-06	0	1	32	526	130	6739	The process in which anatomical structures are generated and organized during the embryonic phase. The embryonic phase begins with zygote formation. The end of the embryonic phase is organism-specific. For example, it would be at birth for mammals, larval hatching for insects and seed dormancy in plants.	embryonic morphogenesis	GO:0001707,GO:0042471,GO:0042472,GO:0048048,GO:0048333,GO:0048562,GO:0048596,GO:0048704,GO:0090103
GO:0048704	0.000172238	0.00461813	0	1	4	82	25	891	The process in which the anatomical structures of the skeleton are generated and organized during the embryonic phase.	embryonic skeletal system morphogenesis
GO:0048705	0.000221906	0.00579789	0	1	11	198	54	2663	The process in which the anatomical structures of the skeleton are generated and organized.	skeletal system morphogenesis	GO:0048704
GO:0048729	5.72253e-05	0.00176167	0	1	27	497	109	6323	The process in which the anatomical structures of a tissue are generated and organized.	tissue morphogenesis	GO:0001707,GO:0048332,GO:0048333,GO:0060562,GO:0072078
GO:0048742	8.62096e-06	0.00034612	0.00086	0.99995	5	42	27	799	Any process that modulates the frequency, rate or extent of skeletal muscle fiber development. Muscle fibers are formed by the maturation of myotubes. They can be classed as slow, intermediate/fast or fast.	regulation of skeletal muscle fiber development
GO:0048745	3.35549e-08	2.45191e-06	0	1	2	20	19	322	The process whose specific outcome is the progression of smooth muscle over time, from its formation to the mature structure.	smooth muscle tissue development
GO:0048753	0.000326819	0.00813926	0.00023	1	2	14	11	253	A process that is carried out at the cellular level which results in the assembly, arrangement of constituent parts, or disassembly of a pigment granule.	pigment granule organization
GO:0050732	2.12282e-06	0.000103792	0	1	3	28	18	344	Any process that stops, prevents, or reduces the frequency, rate or extent of the phosphorylation of peptidyl-tyrosine.	negative regulation of peptidyl-tyrosine phosphorylation	GO:0061099
GO:0050767	0.000322169	0.00803852	0	1	27	386	115	6787	Any process that modulates the frequency, rate or extent of neurogenesis, the origin and formation of neurons.	regulation of neurogenesis	GO:0010975,GO:0045664,GO:0060999
GO:0050777	8.1533e-07	4.4992e-05	0	1	3	48	15	252	Any process that stops, prevents, or reduces the frequency, rate or extent of the immune response, the immunological reaction of an organism to an immunogenic stimulus.	negative regulation of immune response
GO:0050792	3.50414e-16	1.29449e-13	0	1	8	86	43	756	Any process that modulates the rate or extent of the viral life cycle, the set of processes by which a virus reproduces and spreads among hosts.	regulation of viral process	GO:0045069,GO:0045070,GO:0046596,GO:0048524
GO:0050819	4.22015e-10	5.21828e-08	0	1	2	29	22	334	Any process that stops, prevents, or reduces the frequency, rate or extent of coagulation.	negative regulation of coagulation
GO:0050863	5.4857e-06	0.000233819	0	1	9	174	36	1283	Any process that modulates the frequency, rate or extent of T cell activation.	regulation of T cell activation	GO:0033081,GO:0045580
GO:0050865	2.14586e-09	2.22951e-07	0	1	17	301	80	3280	Any process that modulates the frequency, rate or extent of cell activation, the change in the morphology or behavior of a cell resulting from exposure to an activating factor such as a cellular or soluble ligand.	regulation of cell activation	GO:0002695,GO:0030888,GO:0030890,GO:0033081,GO:0045580,GO:0045619,GO:0045620,GO:0050863,GO:0051250
GO:0051056	3.67244e-08	2.65855e-06	0	1	31	363	150	7875	Any process that modulates the frequency, rate or extent of small GTPase mediated signal transduction.	regulation of small GTPase mediated signal transduction	GO:0032314,GO:0032854,GO:0035020
GO:0051059	3.41391e-26	4.49111e-23	0	1	2	20	35	226	Interacting selectively and non-covalently with NF-kappaB, a transcription factor for eukaryotic RNA polymerase II promoters.	NF-kappaB binding
GO:0051145	2.54183e-08	1.90982e-06	0	1	2	42	24	494	The process in which a relatively unspecialized cell acquires specialized features of a smooth muscle cell; smooth muscle lacks transverse striations in its constituent fibers and are almost always involuntary.	smooth muscle cell differentiation	GO:0051150
GO:0051147	3.5331e-07	2.1261e-05	0	1	6	97	40	1335	Any process that modulates the frequency, rate or extent of muscle cell differentiation.	regulation of muscle cell differentiation	GO:0010830,GO:0048742,GO:0051149,GO:0051150,GO:0051155,GO:1901739,GO:1901741
GO:0051149	5.50307e-06	0.000233819	0.0004	1	4	36	23	631	Any process that activates or increases the frequency, rate or extent of muscle cell differentiation.	positive regulation of muscle cell differentiation	GO:0051155
GO:0051150	1.70554e-08	1.3582e-06	3e-05	1	1	12	13	128	Any process that modulates the frequency, rate or extent of smooth muscle cell differentiation.	regulation of smooth muscle cell differentiation
GO:0051155	1.13081e-08	9.39916e-07	0	1	2	22	19	291	Any process that activates or increases the frequency, rate or extent of striated muscle cell differentiation.	positive regulation of striated muscle cell differentiation
GO:0051171	6.49955e-08	4.50195e-06	0	1	149	3119	528	36834	Any process that modulates the frequency, rate or extent of the chemical reactions and pathways involving nitrogen or nitrogenous compounds.	regulation of nitrogen compound metabolic process	GO:0032314,GO:0032854,GO:0033124,GO:0043620
GO:0051219	3.25939e-05	0.00106765	0	1	3	43	18	484	Interacting selectively and non-covalently with a phosphorylated protein.	phosphoprotein binding
GO:0051220	8.93273e-06	0.000353306	0.00393	1	1	17	11	161	The selective interaction of a protein with specific molecules in the cytoplasm, thereby inhibiting its transport into other areas of the cell.	cytoplasmic sequestering of protein	GO:0042994
GO:0051250	2.53272e-08	1.90982e-06	0	1	7	84	26	573	Any process that stops, prevents, or reduces the frequency, rate or extent of lymphocyte activation.	negative regulation of lymphocyte activation	GO:0045620
GO:0051258	3.23696e-05	0.00106555	0	1	13	159	50	2218	The process of creating protein polymers, compounds composed of a large number of component monomers; polymeric proteins may be made up of different or identical monomers. Polymerization occurs by the addition of extra monomers to an existing poly- or oligomeric protein.	protein polymerization
GO:0051345	2.57373e-06	0.000122243	0	1	39	521	169	9820	Any process that activates or increases the frequency, rate or extent of hydrolase activity, the catalysis of the hydrolysis of various bonds.	positive regulation of hydrolase activity	GO:0032854
GO:0051384	3.88768e-07	2.29788e-05	2e-05	1	3	27	23	535	Any process that results in a change in state or activity of a cell or an organism (in terms of movement, secretion, enzyme production, gene expression, etc.) as a result of a glucocorticoid stimulus. Glucocorticoids are hormonal C21 corticosteroids synthesized from cholesterol with the ability to bind with the cortisol receptor and trigger similar effects. Glucocorticoids act primarily on carboh…	response to glucocorticoid
GO:0051480	9.16263e-05	0.00267811	0	1	8	126	39	1567	Any process involved in the maintenance of an internal steady state of calcium ions within the cytosol of a cell or between the cytosol and its surroundings.	cytosolic calcium ion homeostasis	GO:0060402
GO:0051607	3.0551e-06	0.000140588	0	1	4	135	23	608	Reactions triggered in response to the presence of a virus that act to protect the cell or organism.	defense response to virus
GO:0051647	8.04107e-10	9.29897e-08	0	1	1	10	16	171	Any process in which the nucleus is transported to, and/or maintained in, a specific location within the cell.	nucleus localization
GO:0051707	2.74705e-06	0.000128637	0	1	18	462	72	3421	Any process that results in a change in state or activity of a cell or an organism (in terms of movement, secretion, enzyme production, gene expression, etc.) as a result of a stimulus from another living organism.	response to other organism	GO:0042742,GO:0016045,GO:0051607
GO:0051716	0.000104368	0.0030043	0	1	227	5398	783	60106	Any process that results in a change in state or activity of a cell (in terms of movement, secretion, enzyme production, gene expression, etc.) as a result of a stimulus. The process begins with detection of the stimulus by a cell and ends with a change in state or activity or the cell.	cellular response to stimulus	GO:0000077,GO:0000160,GO:0007165,GO:0035556,GO:0006303,GO:0007264,GO:0008625,GO:0008630,GO:0017015,GO:0030511,GO:0031102,GO:0031103,GO:0031571,GO:0035020,GO:0038066,GO:0042345,GO:0042347,GO:0042770,GO:0043124,GO:0043620,GO:0044783,GO:0048010,GO:0048015,GO:0051056,GO:0071346,GO:0071353,GO:0071479,GO:0072422,GO:0072431
GO:0051721	0.000125767	0.00351381	0	1	1	17	10	194	Interacting selectively and non-covalently with the enzyme protein phosphatase 2A.	protein phosphatase 2A binding
GO:0051926	1.87996e-05	0.000672087	0.0001	1	1	16	10	130	Any process that stops, prevents, or reduces the frequency, rate or extent of the directed movement of calcium ions into, out of or within a cell, or between cells, by means of some agent such as a transporter or pore.	negative regulation of calcium ion transport
GO:0060052	0.000125397	0.00351084	0.58208	0.82372	3	10	9	149	A process that is carried out at the cellular level which results in the assembly, arrangement of constituent parts, or disassembly of cytoskeletal structures comprising neurofilaments and their associated proteins.	neurofilament cytoskeleton organization
GO:0060143	1.9854e-05	0.000704101	0.03409	0.99946	2	14	10	144	Any process that increases the frequency, rate or extent of the formation of a syncytium, a mass of cytoplasm containing several nuclei enclosed within a single plasma membrane, by the fusion of the plasma membranes of two or more individual cells.	positive regulation of syncytium formation by plasma membrane fusion	GO:1901741
GO:0060284	2.92484e-05	0.000988197	0	1	36	539	146	8630	Any process that modulates the rate, frequency or extent of the progression of the cell over time, from its formation to the mature structure. Cell development does not include the steps involved in committing a cell to a specific fate.	regulation of cell development	GO:0010975,GO:0045664,GO:0048742,GO:0050767,GO:0060999
GO:0060306	0.00036794	0.00902811	0.16833	0.96962	4	18	14	380	Any process that modulates the establishment or extent of a membrane potential in the polarizing direction towards the resting potential, usually from positive to negative.	regulation of membrane repolarization
GO:0060401	7.86665e-05	0.00234046	0	1	4	77	30	1068	The directed movement of calcium ions (Ca2+) into, out of or within the cytosol.	cytosolic calcium ion transport	GO:0060402
GO:0060402	0.000383252	0.00933494	0	1	4	77	30	1068	The directed movement of calcium ions (Ca2+) into the cytosol.	calcium ion transport into cytosol
GO:0060485	0.000166848	0.00448266	0	1	12	170	34	1408	The process whose specific outcome is the progression of a mesenchymal tissue over time, from its formation to the mature structure. A mesenchymal tissue is made up of loosely packed stellate cells.	mesenchyme development	GO:0048339,GO:0048368
GO:0060537	5.33997e-05	0.00165154	0	1	22	304	85	4638	The progression of muscle tissue over time, from its initial formation to its mature state. Muscle tissue is a contractile tissue made up of actin and myosin fibers.	muscle tissue development	GO:0045844,GO:0048742,GO:0048745,GO:1901863
GO:0060562	3.60893e-05	0.00117061	0	1	16	297	73	3675	The process in which the anatomical structures of a tube are generated and organized from an epithelium. Epithelial tubes transport gases, liquids and cells from one site to another and form the basic structure of many organs and tissues, with tube shape and organization varying from the single-celled excretory organ in Caenorhabditis elegans to the branching trees of the mammalian kidney and ins…	epithelial tube morphogenesis	GO:0072078
GO:0060999	0.000218355	0.00571633	0.01066	0.99981	2	10	13	209	Any process that increases the rate, frequency, or extent of dendritic spine development, the process whose specific outcome is the progression of the dendritic spine over time, from its formation to the mature structure.	positive regulation of dendritic spine development
GO:0061053	3.2094e-06	0.00014617	0	1	5	73	26	759	The progression of a somite from its initial formation to the mature structure. Somites are mesodermal clusters that are arranged segmentally along the anterior posterior axis of an embryo.	somite development	GO:0001756
GO:0061061	4.80007e-06	0.00020726	0	1	28	418	111	6038	The progression of a muscle structure over time, from its formation to its mature state. Muscle structures are contractile cells, tissues or organs that are found in multicellular organisms.	muscle structure development	GO:0007520,GO:0010830,GO:0014902,GO:0014904,GO:0042692,GO:0045844,GO:0048742,GO:0051145,GO:0051147,GO:0051149,GO:0051150,GO:0051155,GO:1901739,GO:1901741
GO:0061099	1.53381e-10	2.17002e-08	0	1	1	12	13	71	Any process that decreases the rate, frequency, or extent of protein tyrosine kinase activity.	negative regulation of protein tyrosine kinase activity
GO:0061351	1.37067e-09	1.49415e-07	0	1	6	109	51	1634	The multiplication or reproduction of neural precursor cells, resulting in the expansion of a cell population. A neural precursor cell is either a nervous system stem cell or a nervous system progenitor cell.	neural precursor cell proliferation	GO:0021846,GO:2000177,GO:2000179
GO:0065010	5.209e-05	0.00161479	0	1	105	2213	378	26898	Organized structure of distinctive morphology and function, bounded by a lipid bilayer membrane and occurring outside the cell.	extracellular membrane-bounded organelle	GO:0070062
GO:0070062	0.000357003	0.0088085	0	1	105	2213	378	26898	A membrane-bounded vesicle that is released into the extracellular region by fusion of the limiting endosomal membrane of a multivesicular body with the plasma membrane.	extracellular vesicular exosome
GO:0070273	5.66237e-05	0.00174719	0.0001	1	2	13	12	247	Interacting selectively and non-covalently with phosphatidylinositol-4-phosphate, a derivative of phosphatidylinositol in which the inositol ring is phosphorylated at the 4' position.	phosphatidylinositol-4-phosphate binding
GO:0070293	2.89077e-09	2.95726e-07	2e-05	1	2	12	10	52	A renal system process in which water, ions, glucose and proteins are taken up from the collecting ducts, glomerulus and proximal and distal loops of the nephron. In non-mammalian species, absorption may occur in related structures (e.g. protein absorption is observed in nephrocytes in Drosophila, see PMID:23264686).	renal absorption
GO:0070670	9.03795e-06	0.00035456	0.13077	0.97579	4	21	11	166	Any process that results in a change in state or activity of a cell or an organism (in terms of movement, secretion, enzyme production, gene expression, etc.) as a result of an interleukin-4 stimulus.	response to interleukin-4	GO:0071353
GO:0070830	4.28577e-07	2.49984e-05	0.00026	1	3	22	16	269	The aggregation, arrangement and bonding together of a set of components to form a tight junction, an occluding cell-cell junction that is composed of a branching network of sealing strands that completely encircles the apical end of each cell in an epithelial sheet.	tight junction assembly
GO:0070888	1.51909e-08	1.23185e-06	0.0029	0.99992	3	27	15	185	Interacting selectively and non-covalently with an E-box, a DNA motif with the consensus sequence CANNTG that is found in the promoters of a wide array of genes expressed in neurons, muscle and other tissues.	E-box binding
GO:0071346	0.000272387	0.00692634	1e-05	1	2	30	11	244	Any process that results in a change in state or activity of a cell (in terms of movement, secretion, enzyme production, gene expression, etc.) as a result of an interferon-gamma stimulus. Interferon gamma is the only member of the type II interferon found so far.	cellular response to interferon-gamma
GO:0071353	5.55868e-06	0.000234682	0.18681	0.96066	4	19	11	155	Any process that results in a change in state or activity of a cell (in terms of movement, secretion, enzyme production, gene expression, etc.) as a result of an interleukin-4 stimulus.	cellular response to interleukin-4
GO:0071479	3.69885e-06	0.000163425	0.0011	0.99994	6	38	16	325	Any process that results in a change in state or activity of a cell (in terms of movement, secretion, enzyme production, gene expression, etc.) as a result of a ionizing radiation stimulus. Ionizing radiation is radiation with sufficient energy to remove electrons from atoms and may arise from spontaneous decay of unstable isotopes, resulting in alpha and beta particles and gamma rays. Ionizing r…	cellular response to ionizing radiation
GO:0071577	0.000182693	0.00486902	0.01542	0.99988	2	12	6	60	A process in which a zinc ion is transported from one side of a membrane to the other by means of some agent such as a transporter or pore.	zinc ion transmembrane transport
GO:0072006	7.57876e-05	0.00227418	0	1	6	85	30	1108	The process whose specific outcome is the progression of the nephron over time, from its formation to the mature structure. A nephron is the functional unit of the kidney.	nephron development	GO:0072017,GO:0072078
GO:0072017	1.7607e-05	0.000634566	0	1	1	11	8	77	The process whose specific outcome is the progression of the distal tubule over time, from its formation to the mature structure. In mammals, the distal tubule is a nephron tubule that begins at the macula densa and extends to the connecting tubule.	distal tubule development
GO:0072073	3.35823e-05	0.00109463	0	1	7	124	38	1494	The process whose specific outcome is the progression of an epithelium in the kidney over time, from its formation to the mature structure. An epithelium is a tissue that covers the internal or external surfaces of an anatomical structure.	kidney epithelium development	GO:0072017,GO:0072078
GO:0072078	0.000412304	0.00990853	5e-05	1	1	21	8	125	The process in which the anatomical structures of a nephron tubule are generated and organized. A nephron tubule is an epithelial tube that is part of the nephron, the functional part of the kidney.	nephron tubule morphogenesis
GO:0072376	8.43387e-06	0.000341957	0	1	2	32	12	198	A response to a stimulus that consists of a sequential series of modifications to a set of proteins where the product of one reaction acts catalytically in the following reaction. The magnitude of the response is typically amplified at each successive step in the cascade. Modifications typically include proteolysis or covalent modification, and may also include binding events.	protein activation cascade	GO:0006956,GO:0030449
GO:0072422	2.70342e-06	0.000127462	0	1	1	16	12	164	A signal transduction process that contributes to a DNA damage checkpoint.	signal transduction involved in DNA damage checkpoint	GO:0072431
GO:0072431	2.20991e-07	1.37979e-05	0.00125	1	1	11	12	100	A signal transduction process that contributes to a mitotic cell cycle G1/S transition DNA damage checkpoint.	signal transduction involved in mitotic G1 DNA damage checkpoint
GO:0080025	4.09474e-05	0.00131536	0.00011	1	2	12	12	225	Interacting selectively and non-covalently with phosphatidylinositol-3,5-bisphosphate, a derivative of phosphatidylinositol in which the inositol ring is phosphorylated at the 3' and 5' positions.	phosphatidylinositol-3,5-bisphosphate binding
GO:0090102	6.54257e-08	4.50421e-06	0	1	4	34	23	450	The progression of the cochlea over time from its formation to the mature structure. The cochlea is the snail-shaped portion of the inner ear that is responsible for the detection of sound.	cochlea development	GO:0090103
GO:0090103	1.10905e-08	9.33498e-07	0	1	2	21	15	165	The process in which the cochlea is generated and organized.	cochlea morphogenesis
GO:0097228	9.08765e-05	0.00266204	0.28686	0.92871	3	17	9	147	The segment of the sperm flagellum where the mitochondrial sheath ends, and the outer dense fibers (ODFs) associated with outer axonemal doublets 3 and 8 are replaced by the 2 longitudinal columns of the fibrous sheath (FS) which run the length of the principal piece and are stabilized by circumferential ribs. The principal piece makes up ~2/3 of the length of the sperm flagellum and is defined b…	sperm principal piece
GO:1900027	7.52236e-05	0.00226893	0.00737	0.99996	2	13	11	209	Any process that modulates the frequency, rate or extent of ruffle assembly.	regulation of ruffle assembly
GO:1901360	7.67972e-05	0.00229511	0	1	211	4948	698	52783	The chemical reactions and pathways involving organic cyclic compound.	organic cyclic compound metabolic process	GO:0000723,GO:0006139,GO:0006163,GO:0042278,GO:0006184,GO:0006195,GO:0006303,GO:0006352,GO:0009116,GO:0009117,GO:0009143,GO:0009154,GO:0009166,GO:0009168,GO:0046033,GO:0032314,GO:0032854,GO:0033124,GO:0033151,GO:0043620,GO:0046039,GO:0046130
GO:1901739	1.57336e-09	1.67393e-07	7e-05	1	1	13	9	31	Any process that modulates the frequency, rate or extent of myoblast fusion.	regulation of myoblast fusion	GO:1901741
GO:1901741	1.59182e-10	2.22838e-08	0.00088	1	1	10	9	23	Any process that activates or increases the frequency, rate or extent of myoblast fusion.	positive regulation of myoblast fusion
GO:1901863	7.59256e-05	0.00227418	1e-05	1	1	11	10	173	Any process that activates or increases the frequency, rate or extent of muscle tissue development.	positive regulation of muscle tissue development	GO:0045844
GO:1902358	1.17941e-05	0.000452018	0.00572	0.99987	2	12	10	128	The directed movement of sulfate across a membrane.	sulfate transmembrane transport
GO:2000045	8.13668e-06	0.000331932	0	1	4	63	27	828	Any cell cycle regulatory process that controls the commitment of a cell from G1 to S phase of the mitotic cell cycle.	regulation of G1/S transition of mitotic cell cycle	GO:0031571,GO:0072431,GO:2000134
GO:2000134	3.9242e-09	3.80934e-07	0	1	2	38	22	350	Any cell cycle regulatory process that prevents the commitment of a cell from G1 to S phase of the mitotic cell cycle.	negative regulation of G1/S transition of mitotic cell cycle	GO:0031571,GO:0072431
GO:2000177	7.2555e-06	0.000299661	0	1	2	64	24	699	Any process that modulates the frequency, rate or extent of neural precursor cell proliferation.	regulation of neural precursor cell proliferation	GO:2000179
GO:2000179	3.13036e-10	4.08144e-08	0	1	1	36	23	356	Any process that activates or increases the frequency, rate or extent of neural precursor cell proliferation.	positive regulation of neural precursor cell proliferation
GO:2000209	3.0945e-07	1.88779e-05	0.00015	1	2	17	15	229	Any process that modulates the frequency, rate or extent of anoikis.	regulation of anoikis	GO:2000811
GO:2000379	0.000414422	0.00993045	0.00016	0.99999	2	24	11	257	Any process that activates or increases the frequency, rate or extent of reactive oxygen species metabolic process.	positive regulation of reactive oxygen species metabolic process
GO:2000463	1.34338e-06	7.08953e-05	0.00785	1	1	10	12	159	Any process that enhances the establishment or increases the extent of the excitatory postsynaptic potential (EPSP) which is a temporary increase in postsynaptic potential due to the flow of positively charged ions into the postsynaptic cell. The flow of ions that causes an EPSP is an excitatory postsynaptic current (EPSC) and makes it easier for the neuron to fire an action potential.	positive regulation of excitatory postsynaptic membrane potential
GO:2000811	1.54359e-07	9.91699e-06	0.00063	1	2	14	15	213	Any process that stops, prevents or reduces the frequency, rate or extent of anoikis.	negative regulation of anoikis
